# Supplementary material for: Redistribution of Meiotic Crossovers Along Wheat Chromosomes by Virus-Induced Gene Silencing
Source: Front Plant Sci. 2021 Feb 4;11:635139. doi: 10.3389/fpls.2020.635139 (PMC7890124; doi:10.3389/fpls.2020.635139)
Supplement: Supplementary file 1 [file Data_Sheet_1.CSV]

	ID	X	Zavitan	ref_start	ref_stop	size	strand	type	ref_gap_size	query_gap_size	Svevo.query_coordinates	method	Annotation	Distance.to.TSS	Nearest.PromoterID	Zavitan.1	Zavitan.....150.bases	Svevo.....150.bases	match_id.x	match_description.x	X._identity.x	alignment_length.x	mismatches.x	gap_openings.x	q_start.x	q_end.x	s_start.x	s_end.x	e.value.x	bit_score.x	match_id.y	match_description.y	X._identity.y	alignment_length.y	mismatches.y	gap_openings.y	q_start.y	q_end.y	s_start.y	s_end.y	e.value.y	bit_score.y
1	Assemblytics_b_10024	1	chr1A	173336745	173336757	180	+	Insertion	-12	168	chr1A:196559514-196559682:+	between_alignments	Intergenic	7271	gene_id TRIDC1AG018890; transcript_id TRIDC1AG018890.1; confidence_class HC_G	CGGACGTCCGGT	ACCCTATCTCGGATGAATGGGGGGTCTATTTATAGTCTAAGTGCAAAGGGGACGAAGTGAAGGGGTACATGGGCCTCGGGCCCGAACACTGTGCACAGACAGGTACCGGACGTCCGCTGGGGACCGGTCGTCCGATGTCTCAGGAGCTGCCGGACGTCCGGTCACTGGGGCTCGACTGACGCTTCAGGCGCCGGACGTTCGGTCCCGGCCGGTCGTCCGGTAGCTGGGACTTTTCCTGCAGCCCTTCTTCCTCTCCGTCTTCTCGTCCATCTTCCTCTTCTTCCTTTCCTTGCTCTTTAGCTTCTTAATTGT	TAAAGAGCAAGGAAAGGAAGAAGAGGAAGATGGACGAGAAGACGGAGAAGAAGAAGGGCTGCAGGAAAAGTCCCAGCTACCGGACGACCGGCCGGGACCAAACGTCCGGCGCCTGAAGCGTTAGTCGAGCCCCAGTGAGCGGACGTCCGGTCCAGACCGGACGACCGGTGCCCCTGCACCCGAGGCCAATGAGCGGACATCCGGTCCGGACCGGACGACCGGCGCACCTGCAGCCGAACCAAAGTCAGCGGAAGACCGACGTTTCCGGACGTCGAGCAGCCCCATCACAAAGTGGAACCAGCGGACGATCGGAGGACACCGGACGTCCGGCAGCTCCTGAGACATCGGACGACTGGTCCCCAGCGGACGTCCGGTACCTGTCTGTGCACAGTGTTTGGG…	chr1A	NA	87.117	326	28	10	1	312	6099995	6099670	7.02E-96	357	chr1A	NA	93.333	195	4	4	119	312	196559538	196559352	1.56E-72	279
2	Assemblytics_b_10026	2	chr1A	173319688	173319786	98	+	Deletion	98	0	chr1A:196576078-196576078:+	between_alignments	Intergenic	-9743	gene_id TRIDC1AG018890; transcript_id TRIDC1AG018890.1; confidence_class HC_G	ATGGCGGTGAAGACTTCTGCGGTCTCTAGATAGACGAGGCCGGATTTCCGGGCAGAGGGCCGGATTTCCAGGGCTTCGGGGGAGGACGGATGTCCGAG	TATATATAGTCTAGGGGGGCGAGAGGGTACATGGGCTTCGGCCCTTTACTGTTCACAGACAGGCGAGGCCGGATGTCCGGGCGTCGGGCCAGATGTCCGGGGCTTCAGGAGTGGCCGGATGTCCGGGCTGGGGGGGGGCGGATGTCCGGGATGGCGGTGAAGACTTCTGCGGTCTCTAGATAGACGAGGCCGGATTTCCGGGCAGAGGGCCGGATTTCCAGGGCTTCGGGGGAGGACGGATGTCCGAGGCGCGGGGCCGGATGTCCGGGCCCTGTAGCTTTTCTGGCTGGGATGCGGCTGCCGTGGTGGCATCTCCAGGGCGGATGTCCGGGGTCTTGGCCGGATGTTCGGGTTCTGGAAGGTGAACTTGCCCGTTTCCGTTGGTTCTCTTCATCCGT	CGGATGAAGAGAACCAACGGAAACGGGCAAGTTCACCTTCCAGAACCCGAACATCCGGCCAAGACCCCGGACATCCGCCCTGGAGATGCCACCACGGCAGCCGCATCCCAGCCAGAAAAGCTACAGGGCCCGGACATCCGGCCCCGCGCCCCGGACATCCCCCCCCCAGCCCGGACATCCGGCCACTCCTGAAGCCCCGGACATCTGGCCCGACGCCCGGACATCCGGCCTCGCCTATCTGTGAACAGTAAAGGGCCGAAGCCCATGTACCCTCTCGCCCCCCTAGACTATATATACTTC	chr5A	NA	94.763	401	16	4	1	398	45645642	45645244	1.06E-174	619	chr1A	NA	93.75	400	18	4	1	398	111933960	111933566	6.37E-167	593
3	Assemblytics_b_10029	3	chr1A	173250471	173250473	89	+	Insertion	2	91	chr1A:196653382-196653473:+	between_alignments	Intergenic	-79008	gene_id TRIDC1AG018890; transcript_id TRIDC1AG018890.1; confidence_class HC_G	TG	AACTATTTCAAAAAATGAACCGACCTAACCAACCTAACGAGGCGAGGCCAAGGCCCGAGCCAGCACCAGCCCAAGCCGCCGCCCCGTCAGCCCTAGCCCCGCCGCCGCGCCTCGATCCGCGCCGCTTCGCCGCGTCGCTGCCGCTGCCGCTGCCGCTGCCGCCGTTCCACGAGGTAGCCACCAGTTTTTTTTAAAACCGATCGGTTTTATTTCATAAACCGTAGTTTCTTTTTTTATTATTAGATCGGTTTAGATCGGTTTTTTTATGTTCGGTTAAATAGCGAACGTTCGTCCGTACGTTC	ACGTACGGACGAACGTTCGCTATTTAACCGAACATAAAAAACCGATCTAAACCGATCTAATAATAAAAAAAGAAACTACGGTTTATGAAATAAAACCGATCGGTTTTAAAAAAAACTGGCGGCTACCTCGTGGAACGGGTCGGCGGCGGCGGCGCACTCCGGCAGcGAGTCGGCAGCGGGCGGGCGGCGTATCGGCGGGCGGCGGATCAGCGCGGGGTGGTGAAGCAGGGCGGTGGAACGGCGGCAGCGGCAGCGGCGCGGCGAAGCGGCGCGGATCGAGGCACGACGGCGGGGCTAGGGCTGACGGGGCGGCGGCTTGGGCTGGTGCTGGCTCGGGCCTTGGCCTCGCCTCGTTAGGTTGGTTAGGTCGGTTCATTTTTTGAAATAGTTT	chr1A	NA	80.488	287	32	19	35	302	481318450	481318731	4.34E-48	198	chr1A	NA	98	150	3	0	1	150	196653622	196653473	5.44E-67	261
4	Assemblytics_b_10039	4	chr1A	173042242	173042340	98	+	Deletion	98	0	chr1A:196792648-196792648:+	between_alignments	Intergenic	-287189	gene_id TRIDC1AG018890; transcript_id TRIDC1AG018890.1; confidence_class HC_G	GATTTAAGTTCCGAAAACTATACCTTGCCTCAAGTGTGCTCTGTCAATGGCGCATTCTCTAGGGACAATAGAGCGCTCTGCCAGTGACGCATTCACCT	ACTCACAACCATCTCTAATTTACTCGCCCAAGATAACCCAAAGATTCTAAATAAACATGACAAGAACTTCAGAAGTATCTCTCAAGTGCGCTCAGTCAATGGCGCATTCTCTAGGAACAATAGAGCGCTCTGCCAAGGACGCATTCACCTGATTTAAGTTCCGAAAACTATACCTTGCCTCAAGTGTGCTCTGTCAATGGCGCATTCTCTAGGGACAATAGAGCGCTCTGCCAGTGACGCATTCACCTAGATAATAATCCCGAGCCTACGGCTATAAACACTCACCACTTTCATGGATCACTCGACACATGTCCACGTCTACCATAGCAAGTTGATCACACCATCACATAATACAATCAATTTCAGAATATGACAATAGAGAACATACATATCAAACC	GTTTGATATGTATGTTCTCTATTGTCATATTCTGAAATTGATTGTATTATGTGATGGTGTGATCAACTTGCTATGGTAGACGTGGGCATGTGTCGAGTGATCCATGAAAGTGGTGAGTGTTTATAGCCATAGGCTCGGGATTATTATCTAGGTGAATGCGTCACTGGCAGAGCGCTCTATTGTCCCTAGAGAATGCGCCATTGACAGAGCGCACTTGAGAGATACTTCTGAAGTTCTTGTCATGTTTATTTAGAATCTTTGGGTTATCTTGGGCGAGTAAATTAGAGACGGTTGTGAGTT	chr1A	NA	96.734	398	4	1	1	398	173046194	173046582	0	654	chr1A	NA	96.985	398	12	0	1	398	196788794	196788397	0	669
5	Assemblytics_b_10055	5	chr1A	172713776	172713777	167	+	Insertion	0	167	chr1A:197145142-197145309:+	between_alignments	Intergenic	-615703	gene_id TRIDC1AG018890; transcript_id TRIDC1AG018890.1; confidence_class HC_G	A	GCACAAAACAGATTCCAATCCGAATTCAACTACGAGATTAAGTCTAGATAGATCCGAATTTTGTTTTTTTCTCCTCTCTTTTTTTCCCTCACACTTTTTTCTTTTTCTTTATTTTTTTCTTTTACTTTTTTTACTTTTTTTTCTCTGTCTACGTGACTAATGTGAACAGAACTCGAAACTCTAAACGACCTAGACACTAAGACCAGCAAGTCGACACGACGATGCAACCGATAATTCAACTATGCAAGCAATGAAAAGAAAATTGCAAAGGCTCAAACTGGCTTGGACAAAGGATGAATAG	ATTCATCCTTTGTCCAAGCCAGTTTGAGCCTTTGCAATTATCTTTTCATTGCTTGCATAGTTGAATTATCGGTTGCATCGTCGTGTCGACTTGCTGGTCTTAGTGTCTAGGTCGTTTAGAGTTTCGAGTTCTATTCACATTAGTCACGTAGCCGCTGCATCGTTATCCCTTCCGTTGTCCACCACCCATCCATCAATTTCCTCCACGTGGTACCCACCGTTCATTGTCATAATCATAGTTGAGATCGTTGCCATCTTCGCTTGATCCATTCTACATCTTATCTAGTTTGTTTTGGAAAGAGGGAGAGAGAAAAAAAAGACAGAGAAAAAAAAGTAAAAAAAGTAAAAGAAAAAAAGAAAGAAAAAGAAAAAAGTGTGAGGAAAAAAAAAAGAGAGGAGA…	chrUn	NA	89.145	304	18	7	1	301	119391975	119392266	4.03E-98	364	chrUn	NA	99.338	151	1	0	151	301	91683633	91683483	6.96E-71	274
6	Assemblytics_b_10056	6	chr1A	172703062	172703063	98	+	Insertion	0	98	chr1A:197155994-197156092:+	between_alignments	Intergenic	-626417	gene_id TRIDC1AG018890; transcript_id TRIDC1AG018890.1; confidence_class HC_G	G	GGGCCATGAAATCCCCCCTCTTCCTCAATATATACAGCACTTAGGGCGCCGTTTAGACTTTGGGTTTTGTTTACATTAAAAGTTCGCCATAGCTGCAACTTCGCGTACTTCGTTTGTGTCCAACGACCAGACCAAGACGTCACAGAACCCGTGGTCAGGTTGATCGTGCTCCGGCATGGTCAATAACCCCTCGGAAGTTGGTTTAGCGATTGCTAAGGCGCGACGTCTCGCACGTTCGTAGTCGGATCGTCAAGGTCGACTCCCACAGAAACGATAGCCACCATCTCATCGAAACATCAGG	TGATGTTTCGATGAGATGGTGGCTATAGTTTCTGTGGGAGTCGACCTTGACGATCCGACTACGAACGTGCGAGACGTCGCGCCTTAGCAATCGCTAAACCAACTTCCAAGGGGTTATTGACCATGCCGGAGCACGATCAACCGGACCACGAGGTCCGTTTCCTGCGAGCAAATGAAGAACAAGCAAGAAACTGAGATTGCAATCTGGATATTGCGAATATAAGATGAAAGCTTAATTGATCAAGGTGGGGTTCTGTGATGTCTTGGTCTGGTCGTTGGACACAAACGAAGTACGCGAAGTTGCAGCTATGGCGAACTTTTAATGTAAACAAAACCCAAAGTCTAAACGGCGCCCTAAGTGCTGTATATATGGAGGAAGAGGGGGGATTTCATGGCCCT	chr5A	NA	90.221	317	11	9	1	298	245519519	245519834	1.43E-107	396	chr2A	NA	93.852	244	11	2	58	298	319160002	319159760	4.02E-98	364
7	Assemblytics_b_10071	7	chr1A	172312016	172312129	113	+	Deletion	113	0	chr1A:197518679-197518679:+	between_alignments	Intergenic	-1017407	gene_id TRIDC1AG018890; transcript_id TRIDC1AG018890.1; confidence_class HC_G	GCTCATCCATATCGGATCTGCTCCACGAGAGAGACCGCGGCCCCTCTACGGAGAAGATCCACTTTGCATTCAAGACCCCTTTACGGGAAGATACCCTTGTGGATTCAAGACCT	GGACGTCCGGTACTTGTCTGCACATAGTGTTCGGGCCCGAGGCCCATGTACCCCTTCACTTCGTCCCCTTTGCACCTAGACTATAAATAGACCCCCCATTCATCCTAGCTAGGGTTAGCATTTGTTAGCTCATTTGAGAGATAGAGCATTGCTCATCCATATCGGATCTGCTCCACGAGAGAGACCGCGGCCCCTCTACGGAGAAGATCCACTTTGCATTCAAGACCCCTTTACGGGAAGATACCCTTGTGGATTCAAGACCTCCTCACGTTGAAGAACCGGTTACCGTGTATCGTCCCTAGTTGTCCGTGGATTCGTGTATCGTCCTATGTACTCGAGGATCTAGCCCATGTGTGACTTATTCGTGTCGGTTTAGTGATTTCCTCTTGTGTTTTCCTT…	CGAGGAAGAACGGAAGGAAAACACAAGAGGAAATAACTAAACCGACACGAATAAGTCACACATGGGCTAGATCCTCGAGTACATAGGACGATACACGAATCCACGGACAACTAGGGACGATACACGGTAACCGGTTCTTCAACGTGAGGAATGCTCTATCTCTCAAATGAGCTAACAAATGCTAACCCTAGCTAGGATGAATGGGGGGTCTATTTATAGTCTAGGTGCAAAGGGGACGAAGTGAAGGGGTACATGGGCCTCGGGCCCGAACACTATGTGCAGACAAGTACCGGACGTCCG	chr4A	NA	95.894	414	16	1	1	413	470551320	470551733	0	669	chrUn	NA	96.86	414	12	1	1	413	182865625	182866038	0	691
8	Assemblytics_b_10084	8	chr1A	172120324	172120330	161	+	Insertion	-6	155	chr1A:197718268-197718423:+	between_alignments	Intergenic	-1209153	gene_id TRIDC1AG018890; transcript_id TRIDC1AG018890.1; confidence_class HC_G	GACTTG	CTTCACTTGCTAAGTTGTGGCAACTACCTCCATCGATGATGAACTTGACGGAACGTCCATTAATGCCGGCCTTTGTGTGGAAGATCTGGCATCTTTGGTCTTCGTCTTGTTGATGTTGAAGAGTCAAGACCTTGGAGACAACAAGAGCGGGACTTGTGGCCTCGGCCTCCGCATGTGAAGCATTTGATAGAACATGTCTTGATGGTCTCATCGGGTGGAGTAGATGATGATGGAGCTTTCTTGAAGTTGCTTGTAGTAGGAGGATGACTTGAGCTTGTCGAAGCTTTCTTGTAACTTGACTTGTCA	TCAAGTTACAAGAAAGCTTCGACAAGCTCAAGTCATCCTCCTACTACAAGCAACTTCAAGAAAGCTCCATCATCATCTACTCCACCCGATGAGACCATCAAGACAAGTTCTATCAAATGCTTCACATGCGGAGGCCGAGGCCACAAGTCCTTCGAGTGCACAAACAAGCGCACCATGATCCTTAACGACGACGGAACCTATGACTCCATGAGTGAAGGAGAAATGGAAGCTCTTGAGACGGTGGCCATGCACCGACAAGTGAACAATGAAGATGAAGATGACCAAGTATTTTGCGATGAAGATTCAAGTCCCGCTCTTATTGTCTCCAAGGTCTTGACTCTTCAACATCAACAAGACGAAGACCAAAGATGCCAGATCTTCCACACAAAGGCCGGCATT…	chr1A	NA	99.359	156	1	0	150	305	174093282	174093127	1.18E-73	283	chr1A	NA	99.363	157	1	0	150	306	197718268	197718112	3.27E-74	285
9	Assemblytics_b_10086	9	chr1A	172073880	172073882	186	+	Insertion	2	188	chr1A:197763095-197763283:+	between_alignments	Intergenic	-1255599	gene_id TRIDC1AG018890; transcript_id TRIDC1AG018890.1; confidence_class HC_G	TT	GCAATATTTCCCTACAAAAGAGATTAGCAACATATGAAGCATCGTCTATCTTGTGACAAGGAATAAAATGTGCCATTTTGGAGAAACGGTCCACAACGACAAATATAGAATCTTTCCCATTGTGTGTTTTTGGCAAACCAAGTACAAAGTTTCCCATTAATCCTCCTCCATGTGATTCCTACAAAAGTAATAAACGAAGGGAGGACTTGGGGATGCAAAGTTTGTTAGCTCTCATAAGGTAGCCGTCTTTGATGTAATAGCGTTCCCATGATGTATGCGACAAACACTTGGCATAAGGAGTG	ACTCCTTATGCCAAGTGTTTGTCGCATACATCGTGGGAACGCTATTACATCAAAGACGGCTACCTTATGAGAGCTAACAAACTTTGCATCCCCAAGTCCTCCCTTCGTTTATTACTTTTGTAGGAATCACATGGAGGAGGATTAATGGGACACTTTGGACGCGATAAAACGTTCGCCACGCTCTCGAAGAGCTACTTTTGGCCAAAGATGTTTCGGGACCTCAATCGTTTCACCAACCGGTGTTCTACATGCTGCAAAGCTAAGTGCAAAGCTCAATCTCATGGTCTCTATATGCCTTTACCAATTCCATACCAACCTTGGGAGGACATAAGCATGGACTTTGTACTTGGTTTGCCAAAAACACACAATGGGAAAGATTCTATATTTGTCGTTGTGGAC…	chr7A	NA	96.835	158	5	0	145	302	415722473	415722630	4.22E-68	265	chr1A	NA	98.734	158	2	0	145	302	197763102	197762945	4.17E-73	281
10	Assemblytics_b_1009	10	chr1A	29806494	29806614	120	+	Deletion	120	0	chr1A:24674227-24674227:+	between_alignments	Intergenic	3702	gene_id TRIDC1AG006140; transcript_id TRIDC1AG006140.8; confidence_class HC_G	AATCAAAATTGGAACTAGCTCAATTCGCAGAGTTACAAGCCTTTGCACAATTCGCCTCTGCTCTCGATAAAACAAGTCAGAATCAATTGGCAAGGGGTCGACGATTAAGGGAATTGTTTA	AACATAGGTAGTTGTACTTTACATCATTTGTGCAATCTCGGTTTAGCTTCTAGCATTTACTGGTTGCTGGTAGGTACATATATGAGCGGTACTGATCCACGCTTCAATCCCTTTTGCGTATGGGGCAATGAGATATTCATGAAAGCGTCAAATCAAAATTGGAACTAGCTCAATTCGCAGAGTTACAAGCCTTTGCACAATTCGCCTCTGCTCTCGATAAAACAAGTCAGAATCAATTGGCAAGGGGTCGACGATTAAGGGAATTGTTTAAGTGAGGAAACTAAGAAATATTGTTAGGCGAAAGAAATGGGTGATTGTAATTGAGCTCTTTATTTACACTTTGTCGAAGACAATAGTGAACTTTAGGATGGTAAGTAATGTGTTGCCTTTTCCCCTTGC…	AACATAGGTAGTTGTACTTTACATCATTTGTGCAATCTCAGTTTAGCTTCTAGCATTTACTGGTTGCTGGTAGGTACATATATGAGCGGTACTGATCCACGCTTCAATCCCTTTTGCGTATGGGGCAATGAGATATTCATGAAAGCGTCAAGTGAGGAAACTAAGAAATATTGTTAGGCGAAAGAAATGGGTGATTGTAATTGAGCTCTTTATTTACACTTTGTCGAAGACAATAGTGAACTTTAGGATGGTAAGTAATGTGTTGCCTTTTCCCCTTGCCCACAACAAGTTACTTTATTA	chr2B	NA	96.689	151	5	0	270	420	682603206	682603056	4.70E-64	252	chr1A	NA	100	151	0	0	270	420	24674227	24674377	2.15E-72	279
11	Assemblytics_b_10090	11	chr1A	171914279	171914280	92	+	Insertion	0	92	chr1A:197876680-197876772:+	between_alignments	Intergenic	1234943	gene_id TRIDC1AG018880; transcript_id TRIDC1AG018880.1; confidence_class HC_TE?	G	ATACGATCCTCAACCCATAAGGTCTCGTGCTCATCCTCACGAAAACCCTTTTCTTTTCCCTTGCTCATCTTCTCTTTATCTTAGCGATTTCATTATCATCCTTCTGAGCTTCTTGAATCTTTCCCAATAATGTAGACTGAACCTCCATTGGCATAACTCTTCCGGCTCAAAGCGTCTACGATGACATTGGCATTTCCTAGATGACAATGCAATTTCATATCATAATCCTTTATGAGCTCCAACCATCTCCTTTTCCTGAGATTTAACTCCTTCTGCGTGAAAATGTACTTCAAGCTCTTGT	CAAGAGCTTGAAGTACATTTTCACGCAGAAGGAGTTAAATCTCAGAAAAGGAGATGGTTGGAGCTCATAAAGGATTATGATATGAAATTGCATTGTCATCTAGGAAATGCCAATGTCATCGCAGATGCTTTGAGCCAGAAGAGTTATGCCAATACCCTTGTAAGCGGAGGATTACCGCAGGAGTTAGTCGAGAATCTCAAGGAGCTTCGTTTGGAGATAGTTCCAAGAGGTTTTGTTGCAACAATGGAGGTTCAGTCTACATTATTGGGAAAGATTCAAGAAGCTCAGAAGGATGATAATGAAATCGCTAAGATAAAGGAGAAGATGAGCAAGGGAAAAGAAAAGGGTTTTCGTGAGGATGAGCACGAGACCTTATGGGTTGAGGATCGTAT	chr2A	NA	81.613	310	41	9	3	299	437695030	437695336	1.97E-61	243	chr1A	NA	99.338	151	0	1	1	150	197876922	197876772	2.50E-70	272
12	Assemblytics_b_10094	12	chr1A	171809240	171809267	75	+	Insertion	-27	48	chr1A:197995700-197995748:+	between_alignments	Intergenic	1129917	gene_id TRIDC1AG018880; transcript_id TRIDC1AG018880.1; confidence_class HC_TE?	AACAACAACAACAACAACAACAACAAC	CACCTCCCTTGCCTTGCTCAGTGTGGTGGTGCCAGTGGCTCAGACTGCCCGTGCACAGTTATAGGGGTACAAAAGCGTACCCCTCTTTTTGTACACCGACACTTGCGCGTCTTCCACCACCACCACCGGCTGCCCCTAACGCACCTCTCCAACAACAACAACAACAACAACAACAACGCCGATTTCCAAATCAAGTGGGACGAGCACAACGCATTCCCATTGACCCTGGGCAAACTTCTGGTGCCGCTGTTGATGCTTCTGTCGCTCCTGCTGCTACTGCAGAGGACCATTATGAGGATGAGGTTGAGCAAAATCAGAACTACGTTC	ATCCTCATAATGGTCCTCTGCAGTAGCAGCAGGAGCGGCAGAAGCATCAACAGCGGCACCAGAAGTTTGCCCAGGGTCAATGGGAATGCGCTGTGCTCGTCCCACTTGATTTGGAAATCGGCGTTGTTGTTGTTGTTGTTGTTGTTGTTGTTGTTGTTGTTGTTGTTGTTGTTGTTGTTGTTGTTGTTGTTGTTGTTGTTGTTGTTGTTGTTGTTGTTGTTGTTGGAGAGGTGCGTTAGGGGCAGCCGGTGGTGGTGGTGGAAGACGCGCGAGTGTCGGTGTACAAAAAGAGGGGTACGCTTTTTGTACCCCTATAACTGTGCACGGGCAGTCTGAGCCACCGGCACC	chr7A	NA	92.511	227	11	1	105	325	361346002	361345776	9.70E-85	320	chr1A	NA	93.333	225	9	1	105	323	195840690	195840466	5.77E-87	327
13	Assemblytics_b_10103	13	chr1A	171548037	171548167	119	+	Deletion	130	11	chr1A:198266973-198266984:+	between_alignments	Intergenic	868765	gene_id TRIDC1AG018880; transcript_id TRIDC1AG018880.1; confidence_class HC_TE?	ATCCGCTGTGAGCCCCTGCTGCTTCTCCTGTGCTCGCCCCCTCCGTTCTCGCCCCCTAGCCCCATCTCCCACCGCGGCCGAGAGCTTCTCGCCGCCGGCCATGGCGTGGCCGTGGCCACAGCCACCGCAG	TCGTCGTCCGCGTCATCCCAGATGAGCTACGCATCCTCAGGCGCCCTGCAATGTCGCCGCCATCGTCGTCTTCTACCTTCGGCCGCCCGGATCTCCGGCGACCCTGTGCTGCCTCCGACGCTCCCCCGGCCTCGTCTCCGCCTCGAATGGATCCGCTGTGAGCCCCTGCTGCTTCTCCTGTGCTCGCCCCCTCCGTTCTCGCCCCCTAGCCCCATCTCCCACCGCGGCCGAGAGCTTCTCGCCGCCGGCCATGGCGTGGCCGTGGCCACAGCCACCGCAGCTCGTTCCCGAGCCCACCGTCGTGCTCACCACAGTCCCAGGAGCACATAGCACTCACCAACGCCTCCCCTGGCGCCCTGCATCACCTAACCCACCGTTGGCCGAACTCCGGCCGCCGCC…	GTGGACCGAGCTCGCCGGAAACGAGCTCGCGGCGGCGGCCGGAGTTCGGCCAACGGTGGGTTAGGCGATGCAGGGCGCCAGGGGAGGCGTTGGTGAGTGCTATGTGCTCCTGGGACTGTGGTGAGCACGACGGTGGGCTCGGGAACGAGCCACGACCATGCCATTCGAGGCGGAGACGAGGCCGGGGGAGCGTCGGAGGCAGCACAGGGTCGCCGGAGATCCGGGCGGCCGAAGGTAGAAGACGACGATGGCGGCGACATTGCAGGGCGCCTGAGGATGCGTGGCTCATCTGGGATGACGCGGACGACGAG	chr6A	NA	98.837	430	5	0	1	430	180046189	180046618	0	767	chr2B	NA	98.372	430	7	0	1	430	248993023	248992594	0	756
14	Assemblytics_b_10119	14	chr1A	171162591	171162625	70	+	Insertion	34	104	chr1A:198642489-198642593:+	between_alignments	Intergenic	483271	gene_id TRIDC1AG018880; transcript_id TRIDC1AG018880.1; confidence_class HC_TE?	CCGGCGAACGCCGCCTCTCCTCCCGGGCCGCCGC	GCCCGCAGCGGGCCCGCCCGGCCCATCGTCTCCGTCGCCGCTTCATCTGCCTCCCCACCGCCCGAGCGCCGCCCGCGCTGCTCCCGCCGCCACCACGCGCCATCGCTGCCGCCACCACGCGCCCTCGCCGGCTGGCGTGCCGCCCCGACGCCGGCGAACGCCGCCTCTCCTCCCGGGCCGCCGCGCCACCCCGACGCCCCCGCGGCGCTGCTCGCCGTCCCGGCCGCAGCCACCGCGCCACCTTGCCGCCCTCCGCCGTCCTCCCCCAATGACCGCGGCCGCCGTCGCCTCGTTAGTGAACAGTACCTCGCAGGCCGTCCTCGGTTCGCGTGCC	GCACGCGAATCGAGGATGGCCTGCGAGGTACTATTCACTGACGAGGCGACGGCGGCCGCGGTCGTTGGGGGAGGACGGCGGAGGGCGGCGAGGTGGCGCGGTGGCGGCGGCCGGGACGGCGAGCAGCGCCGCGGGGGCGTCGGGGTGGCGNNNNNNNNNNNNNNNNNNNNNNNNNNNNNNNNNNNNNNNNNNNNNNNNNNNNNNNNNNNNNNNNNNNNNNNNNNNNNNNNNNNNNNNNNNNNNNNNNNNNNNNCGTCGGGGCGGCATGCCAGCCGGCGAGGGCGCGTGGTGGCGGCAGCGATGGCGCGTGCTGGCGGCGGGAGCAGCGCGGGCGGCGCTCGGGCGGTGGGGAGGCGGATGAAGCGGCAGCGGAGACGATGGGCCGGGCGGGCCCGCTGC…	chr1A	NA	89.222	334	27	1	1	334	192849467	192849791	2.06E-111	409	chr5A	NA	84.589	292	25	6	1	292	141017529	141017800	2.81E-70	272
15	Assemblytics_b_10141	15	chr1A	170712349	170712355	172	+	Insertion	-6	166	chr1A:199082786-199082952:+	between_alignments	Intergenic	33015	gene_id TRIDC1AG018880; transcript_id TRIDC1AG018880.1; confidence_class HC_TE?	ATGTCA	ACCAAGCCGAAGGTTTCAACATCTTTGGTCTACACATTATCCATATTCTTCAACTATGCCATTAACGCCTATGCCATGGAATTCGTCATCAGGTATGATTGGTAACCCTCAATCGGCTTATTTTAATCCATGGATGCAATATAATTTCTTATGTCAATGCATGGCCGGTGTAGTATTCTAACACCGTCCTTAGTTCAATTAGAGAGCAAGACAAGGTACGTGCTCATGGAAATTTATATGTATGCCTATATTATGATTGAATGGAGTTGAGACATCATGACCGATGCCATATATGCTGCATAGGCC	GCAGCATATATGGCATCGGTCATGATGTCTCAACTCCATTCAATCATAATATAGGCATACATATAAATTTCCATGAGCACGTACCTTGTCTTGCTCTCTAATTGAACTAAGGACGGTGTTAGAATACTACACCGGCCATGCATTGACATACTCTTAGGACGATAGATAAATATCGGCCATTACCATGTAAACTTCATTCAAAGCACATATAGCCGAAATAAACAAATGAAATGGCAAATCAAGTATTTCGGCCCTTTCGATCAGCAACAAACTTGTAGCTAATCAAATGTACAGTGACTTGGTAATACCCTTTCATGACATAAGAAATTATATTGCATCCATGGATTAAAATAAGCCGATTGAGGGTTACCAATCATACCTGATGACGAATTCCATGGC…	chr7B	NA	98.718	156	2	0	1	156	241739723	241739878	5.50E-72	278	chr1A	NA	100	157	0	0	150	306	199082786	199082630	7.04E-76	291
16	Assemblytics_b_10159	16	chr1A	170333909	170333970	62	+	Deletion	61	-1	chr1A:199439301-199439302:-	between_alignments	exon ( gene_id TRIDC1AG018840; transcript_id TRIDC1AG018840.5; confidence_class HC_G, exon 3 of 18)	4023	gene_id TRIDC1AG018840; transcript_id TRIDC1AG018840.12; confidence_class HC_G	GGCTAGTGCATGAAGCTTAACATGGTATCGAAGCTAAGGTCTTGAGTTCAAGTCCTAGCTT	CCTATAGAACCTGTCAGAATGCCCCCAAAAAGAGAGAGTACAAGCTGTTGAAGTGTGTATGTGGATTGCCTAGCCCTTCCATCAGTTCGGACAACAAGAGGTTTTGGTACACTGTTGGCCAACAACAACACAACAACTTTTGGCTGCGTTGGCTAGTGCATGAAGCTTAACATGGTATCGAAGCTAAGGTCTTGAGTTCAAGTCCTAGCTTTCGCCATACCTTTGAGTCTATATACGTGTTGACTTCCGTCGTCACACGCGAGAGGGGGTGTTGAAGTGTATATGTGGATTGCCTAGTCCTTTCCATCAGTTTGGACTTTTGGTTGCATTGGCTAGTGCATGAAGCTTAACAAAACAAAGT	ACTTTGTTTTGTTAAGCTTCATGCACTAGCCAATGCAACCAAAAGTCCAAACTGATGGAAAGGACTAGGCAATCCACATATACACTTCAACACCCCCTCTCGCGTGTGACGACGGAAGTCAACACGTATATAGACTCAAAGGTATGGCGAACGCAGCCAAAAGTTGTTGTGTTGTTGTTGGCCAACAGTGTACCAAAACCTCTTGTTGTCCGAACTGATGGAAGGGCTAGGCAATCCACATACACACTTCAACAGCTTGTACTCTCTCTTTTTGGGGGCATTCTGACAGGTTCTATAGGGT	chr1B	NA	97.788	226	5	0	136	361	204745033	204744808	8.13E-106	390	chr1B	NA	97.788	226	5	0	136	361	206603341	206603566	8.09E-106	390
17	Assemblytics_b_10175	17	chr1A	170017317	170017325	171	+	Insertion	8	179	chr1A:199777055-199777234:+	between_alignments	Intergenic	-304337	gene_id TRIDC1AG018840; transcript_id TRIDC1AG018840.3; confidence_class HC_G	GCACACAA	CTCTCCGATACTCGGAGTGACAAATCCTAATCTTGATCGATGCCAAGCCAACAAACACCTTTGGAGACACCTATAGAGCATCTTTATAATCACCCAGTTCCGTTGTGACATTTGATAGCACACAAGGTGTTCCTCCAATATTCGGGAGTTGCACACAAGACCTATTCTGCGTAACTCCAAAAGTCCTGAAACTCCACGGAACTTCTTAAAAGAAGTAAAGAAAAATCCTCGCCAAAGATGAAGGCCAGGGGGCCCACACCCTGCTCACGAGGGTGGGGGGCGCCCCCCTAGGGCGCGCCCCCTACCTC	AGGTAGGGGGCGCGCCCTAGGGGGGCGCCCCCCACCCTCGTGAGCAGGGGGTGGGCCCCCTGGCCTTCATCTTTGGCGAGGATTTTTCTTTACTTGTTTTAAGACGTTCCGTGGAGTTTCAGGACTTTTGGAGTTGCGCAGAATAGGTCTCTAATATTTGCTCCATTTCCAGCCCAGAATTCCAGCTGTCGGCATTCTCCCTCTTTATATAAACCTTGTAAAATAAGAGATAATAGCCATAAGTATTGTGACATAAACTGAAATAACAATCCATAATGCGATAAATATCGATATGAAAGCATGATGCAAAATGGACGTATCAGTATGAAACTCCCGAATATTGGAGGAACACCTTGTGTGCTATCAAATGTCACAACGTAACTGGGTGATTATAAAGAT…	chr4A	NA	98.013	151	3	0	158	308	75784271	75784121	1.55E-67	263	chr1A	NA	98.077	156	3	0	1	156	199777383	199777228	2.57E-70	272
18	Assemblytics_b_10205	18	chr1A	169281340	169281385	124	+	Insertion	45	169	chr1A:200492125-200492294:+	between_alignments	Intergenic	770056	gene_id TRIDC1AG018780; transcript_id TRIDC1AG018780.1; confidence_class HC_U	ATTCCCCCCCCCCCTCGCCCGAGGTAAAAATGGTGAATATGATAT	CACCCCTGATAAGCCTGCCAATCATACCAACAGAAACTATTGGGTCTTTAAGAATGCCGGCAAGCTTAAGGCCGAACATAAATGGAAAGAGCTGCCCAGCAAGGACGACGACGAAGAGCCTCGCCCACCGAACACGGGGGGACAGAAGAAATTCCCCCCCCCCCTCGCCCGAGGTAAAAATGGTGAATATGATATATATGTCACACATATCCCAAGTGGGAGCGCTAGCGCATGTTAAGGGACGTCTATGCCGTCGAGTCGGTCGCCCCAAAATTCAACCCATGGTCGGCTTTTACGATCACCTCCGATCGAAAGGACCACCCAATCAGTATCCGCCATGGAGGT	CCTCCATGACGGATACTGATTGGGTGCTCCTTTCGATCGGAGGTGATCGTAAAAGCCGACCATGGGTTGAATTTTGGGGCGACCGACTCGACGGCATAGACATACCTTAACATGCGCTAGCGCTCCCACTTGGGATATGTGTGACATATANNNNNNNNNNNNNNNNNNNNNNNNNNNNNNNNNNNNNNNNNNNNNNNNNNNNNNNNNNNNNNNNNNNNNNNNNNNNNNNNNNNNNNNNNNNNNNNNNNNNNNNNNNNNNNNNNNNNNNNNNNNNNNNNNNNNNNNNNNNNNNNNNNNNNNNNNNNNNNNNNNNNNNNNTTCTTCTGTCCCCCCGTGTTCGGTGGGCGAGGCTCTTCGTCGTCGTCCTTGCTGGGCGGCTCTTTCCATTTATGTTCGGCC…	chr6A	NA	88.15	346	28	3	1	345	385049618	385049951	1.29E-108	399	chr3A	NA	88.439	346	33	4	1	345	393102379	393102718	5.91E-112	411
19	Assemblytics_b_10208	19	chr1A	169266736	169266778	149	+	Insertion	42	191	chr1A:200517237-200517428:+	between_alignments	Intergenic	755450	gene_id TRIDC1AG018780; transcript_id TRIDC1AG018780.1; confidence_class HC_U	GCCGCGGCCTCCTCCCCGCCGGCGCCTGGCGCCTCTCCTCGC	AGGCCCGGGGTAGGCCCCCGCGGCCCGAGTCGCCCCGCACGCCGGCGCTCCTCTGCCCGCCGCCACCTGCGTCGTCCGCCGCTTCCCGTCGCCGGCCGGAGCCAAGCTCCGCCGCGGCCGAGTCTCCGCGCCCGCCGGCCGCCCTGAGCCGCCGCGGCCTCCTCCCCGCCGGCGCCTGGCGCCTCTCCTCGCCGACCCGCGCCGCCGAGCTCCGGCGCCGCCCTCCATCGACCCGGCCTCCTCGTCCATCCTCGCCGGCGCCACGTTGTCCTCCCGCTCCGGCCACCTCATCCCGCAACTCCGGCAAGCTACTCCGGCCAACCTCAGGAAGCGTGTCCCCAG	TGGGGACACGCTTCCTGAGGTTGGCCGGAGTAGCTTGCCGGAGATGCGGGATGAGGTGGCCGGAGCGGGAGGACAACGTGGCGCCGGCGAGGATGGACGGGGAGGCCGGGTCGATGGAGGGCGGCGCCGGAGCTCGGCGGCGCGGGTCGGNNNNNNNNNNNNNNNNNNNNNNNNNNNNNNNNNNNNNNNNNNNNNNNNNNNNNNNNNNNNNNNNNNNNNNNNNNNNNNNNNNNNNNNNNNNNNNNNNNNNNNNNNNNNNNNNNNNNNNNNNNNNNNNNNNNNNNNNNNNNNNNNNNNNNNNNNNNNNNNNNNNNNNNNNNNNNNNNNNNNNNNNNNNNNNGGCTCAGGGCGGCCGGCGGGCGCGGAGACTCGGCCGCGGTGGAGCTTGGCTCCGGCCGG…	chr1A	NA	91.202	341	22	7	2	342	169276232	169276564	7.45E-126	457	chr4A	NA	93.275	342	23	0	1	342	471326270	471326611	2.61E-140	505
20	Assemblytics_b_10215	20	chr1A	169074985	169075000	36	+	Insertion	-15	21	chr1A:200704808-200704829:+	between_alignments	Intergenic	563686	gene_id TRIDC1AG018780; transcript_id TRIDC1AG018780.1; confidence_class HC_U	TATATATATATATAT	TGCTTTGGATTGCAAATGCACATGGCAGTTTGAATTTGTGGAGATCTGCCCCTATATCTTGGAATCCAATCATGCATGATCATAAGATATCTGAAGAATATGAATGCATGATGAAAATTGGTGTCTGACAAAATTGTGCATGCATGAGCATATATATATATATATTGAAGAATACAATATGCGCGTCAAATGAAGCATAAGAGTTAGACAACCAACATTTATTAAGTTACAACTCAACAAGAGCACATCCAGAAAAGTTCAAGAGTTGCAACTTAAGCAAAAATAGCCCATATAAAGACCCGCGTGAAGACTAAC	GTCTTTATATGGGCTATTTTTGCTTAAGTTGCAACTCTTGAACTTTTCTGGATGTGCTCTTGTTGAGTTGTAACTTAATAAATGTTGGTTGTCTAACTCTTATGCTTCATTTGACGCGCATATTGTATTCTTCAATATATATATATATATATATATATATATATATATATATATATATATATATATGCTCATGCATGCACAATTTTGTCAGACACCAATTTTCATCATGCATTCATATTCTTCAGATATCTTATGATCATGCATGATTGGATTCCAAGATATAGGGGCAGATCTCCACAAATTCAAACTGCCATGTGCATT	chr2B	NA	89.206	315	25	4	1	315	332815446	332815141	3.26E-104	385	chr2B	NA	88.889	315	26	4	1	315	329995390	329995695	1.51E-102	379
21	Assemblytics_b_1022	21	chr1A	30335170	30335171	143	+	Insertion	0	143	chr1A:25204209-25204352:+	between_alignments	Intergenic	34081	gene_id TRIDC1AG006150; transcript_id TRIDC1AG006150.2; confidence_class HC_G	A	GTGTGATGCTAGTGATTATGCTGTAGGTGTTGTTCTAGGACAAAGAGTTGATAAGAAATTAAATGTTATTCAATATGCTAGTAAAACCCTAGACAATGCTCAAAGAAATTATGCTACTACTGAAAAAGAATTCTTAGCGGTTGTATTTGCATATTGTTGATAGAAAGGGAGCTGAGAACCCCGTTGCAGACAACTTGGCTAGGTTAGAAAATGTGCTTGATGACCCACTTCCTATTGATGATAGCTTTCGTGATGAGCAATTAAATGTCATAAATGCTTCTCATACTGCTCCATGGTATGC	GTGTGATGCTAGTGATTACGCTGTAGGTGTTGTTCTAGGACAAAGAGTTGATAAGAAATTAAATGTTATTCAATATGCTAGTAAAACCCTAGACAATGCTCAAAGAAATTATGCTACTACTGAAAAAGAATTCTTAGTGGTTGTATTTGCTTGTGATAAGTTCAGACCTTATATTGTTGATTCTAAAGTAACTATTCACACTGATCATGCTGCTATTAAATATCTTATGGAAAAGAAAGATGCTAAACCTAGACTTATTAGATGGGTTCTCTTGCTACAAGAATTTGATTTGCATATTGTTGATAGAAAGGGAGCTGAGAACCCCGTTGCAGACAACTTGTCTAGGTTAGAAAATGTGCTTGATGACCCACTTCCTATTGATGATAGCTTTCCTGATGA…	chr2B	NA	91.391	302	25	1	1	301	326799674	326799373	1.42E-112	412	chr2B	NA	91.06	302	26	1	1	301	335990016	335990317	6.58E-111	407
22	Assemblytics_b_10220	22	chr1A	168946676	168946712	48	+	Deletion	36	-12	chr1A:200852141-200852153:-	between_alignments	Intergenic	435387	gene_id TRIDC1AG018780; transcript_id TRIDC1AG018780.1; confidence_class HC_U	ATATATATATATATATATATATATATATATATATAT	ATAATTGTACGCAGTGTCTGAAATCATCATTCTTATACAGTGGGTCACGCCACCACCAAAAGTTGAAATTCCTCAAATTATTCATATTCTTCAACTTTGCATAGTCTTCACTGGTTCCGTCGTTTTTCCTCATTGGCTATATATATATATATATATATATATATATATATATATATATATATATATATATATATATATGAGTTTATGTCCTCTACAACATTCACTTATTGCTATTTCTTCAAGTTGGTTCTCTGCTAAGTGAATGTGATCGGACCCTTCCCTTCTATGCTATACTCAACCCAATCTGTTCACAAATTCTTCATGTGCGTTCTATGT	GAACGAGTTTCACATAGAACGCACATGAAGAATTTGTGAACAGATTGGGTTGAGTATAGCATAGAAGGGAAGGGTCCGATCACATTCACTTAGCAGAGAACCAACTTGAAGAAATAGCAATAAGTGAATGTTGTAGAGGACATAAACTCATATATATATATAGCCAATGAGGAAAAACGACGGAACCAGTGAAGACTATGCAAAGTTGAAGAATATGAATAATTTGAGGAATTTCAACTTTTGGTGGTGGCGTGACCCACTGTATAAGAATGATGATTTCAGACACTGCGTACAATTATCGTAGGGTTCTGA	chr7A	NA	97.91	335	6	1	1	334	578273562	578273228	1.49E-162	579	chr7A	NA	97.605	334	8	0	1	334	606700249	606699916	6.92E-161	573
23	Assemblytics_b_10221	23	chr1A	168918445	168918446	78	+	Insertion	0	78	chr1A:200880366-200880444:+	between_alignments	Intergenic	407139	gene_id TRIDC1AG018780; transcript_id TRIDC1AG018780.1; confidence_class HC_U	G	CCGGGGTCTCCAAGTTTCTTTGGTATTCCACCCATAAAAGTATAATTAGCAAGCATGGTGGAAATTTCAGGTTTCGGTATCTTTCTTTCATTAGTAATGATATCCTTCATATATTTAGCATAAGGATTTGTTTTGAGCACATTAGTTAATGGAGGAAAAGGCATGGGTTTCTGAACCCAAGGTTCCCTTTCTTTACTAGGTTCCCTAGCAACAAAGTCTCTTTTATCATAACATTGATTCTTTGATTGTGGGTTATCAAGATCAACAGCAGGTTCAATTTCTACATCATTGTCATTGCTAG	AGTAATGACAATGATGTATAAATTGAACCTGTTGTTGATCTTGATAACCCACAATCAAAGAATCAACGTTATGATAAAAGAGACTTTGTTGCTAGGGAACATGGTAAAGAAAGGGAACCTTGGGTTCAGAAACCCATGCCTTTTCCTCCAAAACCATCCAAGAAAAAGGATGATGAGGATTTTGAGCGCTTTGCTGAAATGATTAGGCCTATCTTTTTGCGTATGCAATTAACTGATGTGCTCAAAACAAATCCTTATGCTAAATATATGAAGGATATCATTACTAATAAAAGAAAGATACCGAAAGCTGAAATTTCCACCATGCTTGCTAATTATACTTTTAAGGGTGGAATACCAAAGAAACTTGGAGACCCCGGA	chr5B	NA	87.948	307	30	3	1	301	188412542	188412847	2.43E-95	355	chr7A	NA	88.197	305	26	6	1	301	33975162	33974864	2.42E-95	355
24	Assemblytics_b_10228	24	chr1A	168805707	168805709	103	+	Insertion	2	105	chr1A:200980559-200980664:+	between_alignments	Intergenic	294401	gene_id TRIDC1AG018780; transcript_id TRIDC1AG018780.1; confidence_class HC_U	TA	CGTCAAACTTCGAAAAGAATTTTTGAGGATAGCTCCAGGAGAATTAGAAGAGTCAGGTAAGATCCTGGGAAAAGACCTGTGGGTTAGGGCCCACTCAAAAGATACACCATTGAACGATTGGTAGAAACTGAGATTACACCGGTTGAATTATAGAAATGAATGGTTATGAGGTGCACCGGCACGAGAAAAGCATTTGAAATATAGAAAAGAATATGATCAACACCGAAAGCTTGAATGGGATCCCCTTGAAAAGGAAAGAATGGAGAATGATGAACTTGAAGCTCCGTTAGGATCTTCATGAG	TCATGAAGATCCTAACGGAGCTTCAAGTTCATCATTCTCCATTCTTTCCTTTTCAAGGGGATCCCATTCAAGCTTTCGGTGTTGATCATATTCTTTTCTATATTTCAAATgCTTTTCTCGTGCCGGTGCACCTCATAACCATTCATTTCTCGCTATTCATTTGTTCCGGAGTGCTCAAGATATCTCGAAGATTCGTGTTTTCCACTCTGCATGCGTTCAAGTTCTTTCGAGGTTGTTATCTCATTCTAGCCATTTAATTCAACCGGTGTAATCTCAATTTCTACCAATCGTTCAATGGTGTATCTTTTGAGTGGGCCCTAACCCACAGGTCTTTTCCCAGGATCTTACCTGACTCTTCTAATTCTCCTGGAGCTATCCTCAAAAATTCTTTTCGAAGTT…	chr6A	NA	98.675	151	2	0	152	302	16536346	16536196	3.26E-69	268	chr1A	NA	100	151	0	0	152	302	200980559	200980409	1.50E-72	279
25	Assemblytics_b_10232	25	chr1A	168598417	168598430	99	+	Insertion	13	112	chr1A:201047834-201047946:+	between_alignments	Intergenic	87117	gene_id TRIDC1AG018780; transcript_id TRIDC1AG018780.1; confidence_class HC_U	AGAGGTGCGTTAG	AGGGATGTTTCACGATGTGTAGGTAGTCGTTGTTGCTGTTGTTGTTGTTGTTGTTGTTGTTGTTGTTGTTGTTGTTGTTGTTGTTGTTGTTGTTGTTGTTGTTGTTGTTGTTGTTGTTGTTGTTGTTGTTGTTGTTGTTGTTGTTGTTGTAGAGGTGCGTTAGGTGCAGCCGGTGGTGGTGGTGGAAGACGCGCGAGCAATTCATTAAACCTATTATCGAGCTTTGTTCCGAACGTCTTCTCCATGCCACCTATCTTCTCCATGGCCTCTTCAAATTTTTTAGCACATCTTGCACCTGTCCACTCATCATTTG	CAAATGATGAGTGGACAGGTGCAAGATGTGCTAAAAATTTGAAGAGGCCATGGAGAAGATAGGTGGCATGGAGAAGACGTTCGGAACAAAGCTCGATAATAGGTTTAATGAATTGCTCGCGCGTCTTCCACCACCACCACCGGCTGCACCNNNNNNNNNNNNNNNNNNNNNNNNNNNNNNNNNNNNNNNNNNNNNNNNNNNNNNNNNNNNNNNNNNNNAACAACAACAACAACAACAACAACAACAACAACAACAACAACAACAACAACAACAACAACAACAACAACAACAACAACAACAACAACAACAACAACAACAACAACAACAACAACAACAACAACAACAACAACAACAACAACAACAACAACAACGACGACGACGACGACGACTACCTACACA…	chr1A	NA	97.552	286	6	1	29	313	173021642	173021357	2.40E-135	488	chrUn	NA	97.203	286	7	1	29	313	132444219	132443934	1.11E-133	483
26	Assemblytics_b_10256	26	chr1A	168202060	168202090	138	+	Insertion	30	168	chr1A:201435949-201436117:+	between_alignments	Intergenic	-309232	gene_id TRIDC1AG018780; transcript_id TRIDC1AG018780.1; confidence_class HC_U	GCTGCTGGCTGGGGGGGGGGGGTTCCTCTC	CACGCTCTGCGTCCACCTCCTTCTCTGGCAGCGTCCCTTGCACCAAGTATGCCTTGAACTCCTCGGTCCAACACCCCTCCTGAGGCTCAAGGCTCAAGTGCCAGGAGCAGACGTGCTCCCGGGGTCAGACCGCAAGCGGGGGCTCCCGAGGCTGCTGGCTGGGGGGGGGGGGTTCCTCTCGAGATGATGTAGTCTCCACGGCCGCGGGGGTCGCCGAAGGCTTGAAGTCGCTCTTCGAAGACACCAGGTTCTTGGGGCAGATGCCTTGATGCCCTCTTGGCTATCTCGTCAGCCTGCTTGTTGGTGTCGCGTGGCACATGATGTAGCTCT	TAGAGCTACATCATGTGCCATGCGACACCAACAAGCAGGCTGTAGATAGCCAAGAGGGCATCAAGGCATCTGCCCCAAGAACCTGGTGTCTTCGAAGAGCGACTTCAAGCCTTCGGCGACCCCCGCGGCCGTGGAGACTACATCATCTCGNNNNNNNNNNNNNNNNNNNNNNNNNNNNNNNNNNNNNNNNNNNNNNNNNNNNNNNNNNNNNNNNNNNNNNNNNNNNNNNNNNNNNNNNNNNNNNNNNNNNNNNNNNNNNNNNNNNNNNNNNNNNNNNNNNNNNNNNNNNNNNNNNNNNNNNNNNNNNNNNNNNNNNNCTCGGGAGCCCCCGCTTGCGGTCTGACCCCGGGAGCACGTCTGCTCCTGGCACTTGAGCCTTGAGCCTCAGGAGGGGTGTTG…	chr5A	NA	87.349	332	28	4	1	330	358524966	358524647	3.45E-99	368	chr5A	NA	88.218	331	24	5	1	329	133638202	133638519	4.41E-103	381
27	Assemblytics_b_10269	27	chr1A	167860896	167860930	174	+	Insertion	34	208	chr1A:201762551-201762759:+	between_alignments	Intergenic	-369692	gene_id TRIDC1AG018770; transcript_id TRIDC1AG018770.3; confidence_class HC_G	CCTCCACCGTCTACTTTTCATCCAGCCCTCCACA	CCTGTTCATCCAGCCTCCACGGGGTCCTGTTCATCCAGCCTCCACCGCGCGCTACTCCACCGGCTACTGTTCAACCACCCCTCCACCATCTACTGTTCATCCAGCCCTCCACACCACGGGGTCATGTTCAACCACCCCTCCATGGGCACCCCTCCACCGTCTACTTTTCATCCAGCCCTCCACACCACGGGGTCCTGTTCAaCCACCCCTCCATCGTCTACTGTTCATCCAGCCCTCCACACCACGGGGTCCTGTTCATCCACCCCTCCACGGGCACCCCTCCACCGTCTACTGTTTATCCAGCCCTCCACCACACCATGGGATGCTGTTCATC	ATGAACAGCACCCCGTGGTGTGGTGGAGGGCTGGATAAACAGTAGACGGTGGAGGGGTGCCCGTGGAGGGGTGGATGAACAGGACCCCGTGGTGTGGAGGGCTGGATGAACAGTAGACGATGGAGGGGTGGTTGAACAGGACCCCGTGGTNNNNNNNNNNNNNNNNNNNNNNNNNNNNNNNNNNNNNNNNNNNNNNNNNNNNNNNNNNNNNNNNNNNNNNNNNNNNNNNNNNNNNNNNNNNNNNNNNNNNNNNNNNNNNNNNNNNNNNNNNNNNNNNNNNNNNNNNNNNNNNNNNNNNNNNNNNNNNNNNNNNNNNNNNNNNNNNNNNNNNNNNNNNNNNNNNNNNNNNNNNNNNNNGGTGCCCATGGAGGGGTGGTTGAACATGACCCCGTGGTGTGG…	chr5A	NA	96.108	334	12	1	1	334	338480173	338479841	5.41E-152	544	chr6A	NA	97.006	334	10	0	1	334	104856273	104856606	1.49E-157	562
28	Assemblytics_b_10279	28	chr1A	167519235	167519262	91	+	Insertion	27	118	chr1A:202115687-202115805:+	between_alignments	Intergenic	-28028	gene_id TRIDC1AG018770; transcript_id TRIDC1AG018770.3; confidence_class HC_G	CAtAACTTTCTCGGGGGGGGGGGGGTT	CCCTTTCCTAGTCCAACTAGGAGAAGAAGGTAGGAGAGGGAGAGGGAGAGGGAAAAAGGGGCCGCGCCCCCTCCCCTTGTCCTATTCAGACTCCCCTTGGGGGGGGCTCCTGGCTGTGTCCCTCTCTCTCCCCTAAGGCCCACTAAGGCCCAtAACTTTCTCGGGGGGGGGGGGGTTGCCGGTAACCCTCCAACACTCCGGTTTTATCTGAAACTATTCGGAACACTTCCGGTGTCCGAATAACATGGTCCAATATATCAATCTTTATGCCTCGACCATTTCGAGATTCCTTGTCATGTCCATGATCACATCCAGGAATCCGAACAA	TGTTCGGATTCCCGGATGTGATCATGGACATGACAAGGAATCTCGAAATGGTCGAGGCATAAAGATTGATATATTGGACCATGTTATTCGGACACCGGAAGTGTTCCGAATAGTTTCTGATAAAACCGGAGTGTTGGAGGGTTACCGGCANNNNNNNNNNNNNNNNNNNNNNNNNNNNNNNNNNNNNNNNNNNNNNNNNNNNNNNNNNNNNNNNNNNNNNNNNNNNNNNNNNNNNNNNNNNNNNNNNNNNNNNNNNNNNNNNNNNNNGGCCTTAGTGGGCCTTAGGGGAGAGAGAGGGACACAGCCAGGAGGCCCCCCCCCAAGGGGAGTCTGAATAGGACAAGGGGAGGGGGCGCGGCCCCTTTTTCCCTCTCCCTCTCCCTCTCCTACCTTCTTCTC…	chr5B	NA	90.909	330	22	4	1	327	630118566	630118890	9.23E-120	436	chr7B	NA	89.82	334	23	9	1	327	207551829	207551500	3.33E-114	418
29	Assemblytics_b_10299	30	chr1A	167002813	167002917	96	+	Deletion	104	8	chr1A:202663692-202663700:+	between_alignments	Intergenic	488020	gene_id TRIDC1AG018770; transcript_id TRIDC1AG018770.2; confidence_class HC_G	CCGCCTCCCTCGCGCAGGGAGAGGCGCGTCTCCCCAGTGGCTTTTGAGCACCCGACTCTCGGAGGCCGGCTAGGCCCCCATGAAGGAGTCAGAGAAAACGAAGC	GAGAACACGACGCGACTTCCTAGATGCCAACAGCCGGCGCCTGGCGACCGAAGAGACCCCGAGCCGGCTGCTAGTCGCAGCCGGACTCGCGTCACCATCGAGCGCGACCAAGACGGCTGCCCTCGAGCAGTCAAACAGCGGGGCGATCGTCCGCCTCCCTCGCGCAGGGAGAGGCGCGTCTCCCCAGTGGCTTTTGAGCACCCGACTCTCGGAGGCCGGCTAGGCCCCCATGAAGGAGTCAGAGAAAACGAAGCCCTCCATCGGATCGACCAACTGGCTCGATCCCTGGTGGTAGAAGAAGAAGATGCAATTGGCCCGCCCTGTTTCGGCCCCCGCATTTGCGACGAGCCCTTCCCCAAAGGGTTCTCGCTCCCCTAAGATTCGCCCAAGTACAACGGC…	CGGAGCCGTTGTACTTGGGCGAATCTTAGGGGAGCGAGAACCCTTTGGGGAAGGGCTCGTCGCGAATGCGGGGGCCGAAACAGGGCAGGCCAATTGCAACTTCTTCTTCTACCACCAGGGATCGAGCCAGTTGGTCGATCCGATGGAGGGATCCGAAACGATCGCCCCGCTGTTTGACTGCTCGAGGGCAGCCGTCTTGGTCGCGCTCGATGGTGACGCGAGTCCGGCTGCGACTAGCAGCCAGCTCGGGGTCTCTTCAGTCGCCAGGCGCCGGCTGTTGGCATCTAGGAAGTCGCGTCGTGTTCTCG	chr5A	NA	87.654	405	47	3	1	404	178106150	178106552	4.11E-129	468	chr6A	NA	87.624	404	49	1	1	404	368487750	368488152	4.09E-129	468
30	Assemblytics_b_10302	31	chr1A	166964127	166964131	179	+	Insertion	-4	175	chr1A:202701215-202701390:+	between_alignments	Intergenic	526756	gene_id TRIDC1AG018770; transcript_id TRIDC1AG018770.2; confidence_class HC_G	GACC	GGCGTCTCTCTCTCCTTGAGCTGCCAGCCGTGGGCGCGGAGGAGAAGAAGGCCAAGGCCAAGGACGTGAAGCGCAAAGAGGTAGTTGTGCTCGCAGCGGAGCCCGACATCAAGCAAGGCAGAGATCAGCCCGAGTCATCCAAGAACGTTCGACCGGCCTCGTGAGGACCGCTGGCAGGACCAACCTCGCGAGGGCGCCTGGAGGGACCCGCCTCGTGAGGATCGCCCCCGGGGCAACGCTGGTCTCCCCCTGCTGCCGCCACCAAGAAGGAACGACGACCACCACCAGGACGAGGGGGCTGGGG	GCCCCCTCGTCCTGGTGGTGGTCGTCGTTCCTTCTTGGTGGCGGCAGCGGGGGGAGACCAGCGTTGCCCCGGGGGCGATCCTCACGAGGCGGGTCCCTCCAGGCGCCCTCGCGAGGTTGGTCCTGCCAGCGGTCCTCACGAGGCCGGTCGCACCACTCTTGGCGCGGGCCACGGTCGTCCCAACGTCCGCCTCCACGTCCTCCTCCGCGGTCGTAGCCCCGGTCATTGTGCTCGGGGCATCGACCGTAGCATCCTTCTTGTATGGCTCTGAGCTCTTGACAGTCGCTGGTGTTGTGGGTGTTCAGGTTGTGGAAGGCATAGAATGGTCGAACGTTCTTGGATGACTCGGGCTGATCTCTGCCTTGCTTGATGTCGGGCTCCGCTGCGAGCACAACTACC…	chr6A	NA	96.795	156	4	1	150	304	418254258	418254103	1.98E-66	259	chr1A	NA	100	154	0	0	1	154	202701543	202701390	3.25E-74	285
31	Assemblytics_b_10319	33	chr1A	166622168	166622175	111	+	Insertion	7	118	chr1A:203048958-203049076:+	between_alignments	Intergenic	-341637	gene_id TRIDC1AG018710; transcript_id TRIDC1AG018710.3; confidence_class HC_G	GGAAGGA	GGTGGAGATGATGATGTAGGGAGATTAAAAGTGCACAAAGCTCTTCTTGACAAAGATAGATCTAGTTAGGGGGCAAATAGGTCACTTAACTAAATACTACATCTACCTAGCTACCTAATTTGGGAGGAGACAACTTCAACTAGTGGAGGGGGAAGGAAAAAGAGAAAGGAGATGCATTAATGGAGGTGGTGTAGTTAGGTAGGAGTAATGAAGAGaGAGAAAGGTAGGTAGAAGAGAGAGAGTAATGGGGGAGAAGTATTGAGGAAGAAGAAGAGTGAGAGTGGGAGAGGTAGGGGAAGGGAGAGGA	CTCTCCCTTTCCCCTAGCTCTCCCACTCTCACTCTTCTTCTTCCTCAATACTTCTCCCCCATTACTCTCCCTCTTCTACCTACCTTTCTCTCTCTTCATTACTCCTACCTAACTACACCACCTCCATTAATGCATCTCCTTTCTCTTTTTNNNNNNNNNNNNNNNNNNNNNNNNNNNNNNNNNNNNNNNNNNNNNNNNNNNNNNNNNNNNNNNNNNNNNNNNNNNNNNNNNNNNNNNNNNNNNNNNNNNNNNNNNNNNNNNNNNNNNCCCTCCACTAGTTGAAGTTGTCTCCTCCCAAATTAGGTAGCTAGGTAGATATAGTATTTAGTTAAGTGACCTATTTGCCCCCTAACTAGATCTATCTTTGTCAAGAAGAGCTTTGTGCACTTTTAATCTCCC…	chr5A	NA	98.701	308	3	1	1	307	375382349	375382042	1.37E-152	545	chr5A	NA	99.026	308	2	1	1	307	76038448	76038755	2.94E-154	551
32	Assemblytics_b_10348	34	chr1A	207899862	207900070	165	+	Deletion	208	43	chr1A:203678753-203678796:+	between_alignments	Intergenic	-214815	gene_id TRIDC1AG019860; transcript_id TRIDC1AG019860.3; confidence_class HC_G	NNNNNNNNNNNNNNNNNNNNNNNNNNNNNNNNNNNNNNNNNNNNNNNNNNNNNNNNNNNNNNNNNNNNNNNNNNNNNNNNNNNNNNNNNNNNNNNNNNNNNNNNNNNNNNNNNNNNNNNNNNNNNNNNNNNNNNNNNNNNNNNNNNNNNNNNNNNNNNNNNNNNNNNNNNNNNNNNNNNNNNNNNNNNNNNNNNNNNNNNNNNNNNNA	ACCTTTTGCCTGTATCGCTGCACTTACATTTACAGCTACTTGGTTATGTAGCATCACTCTTCATCTTATCTTAAATATTCTCCATTTTTTCGTATATTATCACATCTATATTTACTCTTAACAAAATGTAGAATAAAGGCAATGGTTTTGNNNNNNNNNNNNNNNNNNNNNNNNNNNNNNNNNNNNNNNNNNNNNNNNNNNNNNNNNNNNNNNNNNNNNNNNNNNNNNNNNNNNNNNNNNNNNNNNNNNNNNNNNNNNNNNNNNNNNNNNNNNNNNNNNNNNNNNNNNNNNNNNNNNNNNNNNNNNNNNNNNNNNNNNNNNNNNNNNNNNNNNNNNNNNNNNNNNNNNNNNNNNNNNATCAGCATGGACAAGGCCTTTATAGAGCCTGTCTTCACCAAT…	ACCTTTTGCCTGTATCGCTGCACTTACATTTACAGCTACTTGGTTATGTAGCATCACTCTTCATCTTATCTTAAATATTCTCCATTTTTTCGTATATTATCACATCTATATTTACTCTTAACAAAATGTAGAATAAAGGCAATGGTTTTGAAGAAGATTCTATGGTAAACTTCTTGAATTGCCCCCCCCCCCATCAGCATGGACAAGGCCTTTATAGAGCCTGTCTTCACCAATAATGTAAGTTTGTTCATCTCAAGCCTTCAAACTTTGTTGTATATATTTGGTTAGGCATGACTGCAACAGCTGTTTATTTTTGGTGTTTGCATCAAATTGCTTGTTTAAA	chr7A	NA	99.338	151	1	0	358	508	48478446	48478296	1.23E-70	274	chr1A	NA	100	151	0	0	358	508	203678796	203678946	2.63E-72	279
33	Assemblytics_b_10368	35	chr1A	208227989	208228173	193	+	Deletion	184	-9	chr1A:204062655-204062664:-	between_alignments	exon ( gene_id TRIDC1AG019870; transcript_id TRIDC1AG019870.4; confidence_class HC_G, exon 27 of 29)	1890	gene_id TRIDC1AG019870; transcript_id TRIDC1AG019870.6; confidence_class HC_G	CTATGTTTTTAAGGCGACGCCTTACCGCCTTAGGGAGGGGGGGCGCTTTGGCGCCTAGGCGACGCCTAGGCGGGCGCTTTGGACGCCTAGGCGCCCAAAGCGGTCGATTTTCCAAAGCGGAGGGGGAGCGCTTCGACGCCTAGGCGTCGCCTAGGCGTCGCCTTAGGGACGCTTTAAAAACATA	TTGGGGGCGTGTTTGAGAAAAACAAGTAGAACAGTGAATGTTATTAGCGTGTATCAAATTCTTTGGATGTGATCTTTCTATATGAGGAATTGGAACCAGTTTTTTTTATGTGAGGAGAGAGTTAAAAAGCATGGACCTCAAGCTTTTAAGCTATGTTTTTAAGGCGACGCCTTACCGCCTTAGGGAGGGGGGGCGCTTTGGCGCCTAGGCGACGCCTAGGCGGGCGCTTTGGACGCCTAGGCGCCCAAAGCGGTCGATTTTCCAAAGCGGAGGGGGAGCGCTTCGACGCCTAGGCGTCGCCTAGGCGTCGCCTTAGGGACGCTTTAAAAACATAGCTTTTAAGAATTAATGATTTCCACTAAACAAGGAATTAAAATGGTTTCTATCTTCTTCCAAGAA…	GACACGCATTTGGGGGCGTGTTTGAGAAAAACAAGTAGAACAGTGAATGTTATTAGCGTGTATCAAATTCTTTGGATGTGATCTTTCTATATGAGGAATTGGAACCAGTTTTTTTTATGTGAGGAGAGAGTTAAAAAGCATGGACCTCAAGCTTTTAAGAATTAATGATTTCCACTAAACAAGGAATTAAAATGGTTTCTATCTTCTTCCAAGAAGCCTTAATCGGCATTGCAAAGGTGACTCGACTACTTCATGTTTTTAATTCCAGTACGTGTGCTTGTACCACCATTTAGAAGAGCAAATTATATG	chr3B	NA	100	188	0	0	148	335	588917157	588917344	6.79E-93	348	chr7A	NA	98.507	201	3	0	144	344	190938389	190938189	4.04E-95	355
34	Assemblytics_b_10384	36	chr1A	208526252	208526336	74	+	Deletion	84	10	chr1A:204367761-204367771:+	between_alignments	Intergenic	-291193	gene_id TRIDC1AG019870; transcript_id TRIDC1AG019870.3; confidence_class HC_G	NNNNNNNNNNNNNNNNNNNNNNNNNNNNNNNNNNNNNNNNNNNNNNNNNNNNNNNNNNNNNNNNNNNNNNNNNNNNNNNNNNNA	AATTCCTCCTCTTCTCCCTTGTACAAATCGGACAAGATTTTTGCTAGAGCAACGGTCGAGTCCGGCCCCTTGCAGTCGCAGTGGGTGGCGTCATCCTCCCCGTTGAAATCCCACATGGGGTGGCCTCGATATTGAAGCGGCTGCACCCCCNNNNNNNNNNNNNNNNNNNNNNNNNNNNNNNNNNNNNNNNNNNNNNNNNNNNNNNNNNNNNNNNNNNNNNNNNNNNNNNNNNNATAATGCACATCGCCATGACTTCGATCATGGTCAGTCCTGATTGAGCCAATAACTTTATCCGGCTCATCAGGTAAAGAACGTCGTTGTCATCTTCCTCCTGGGGGCTCCGTGGACACCAGCTCAGGCACTTCTTCAAAGGAGCATTATCGA	AATTCCTCCTCTTCTCCCTTGTACAAATCGGACAAGATTTTTGCTAGAGCAACGGTCGAGTCCGGCCCCTTGCAGTCGCAGTGGGTGGCGTCATCCTCCCCGTTGAAATCCCACATGGGGTGGCCTCGATATTGAAGCGGCTGCACCCCCCCCCCCCGCATAATGCACATCGCCATGaCTTTGATCATGGTCAGTCCTGATTGAGCCAATAACTTTATCCGGCTCATCAGGTAAAGAACGTCGTTGTCATCTTCCTCCTGGGGGCTCCGTGGACGCCAGCTCAGGCACTTCTTCAAAGGAGCATTATCGA	chr7B	NA	96.667	150	5	0	1	150	549057908	549057759	1.53E-63	250	chr1A	NA	100	150	0	0	1	150	204367612	204367761	7.01E-72	278
35	Assemblytics_b_10394	37	chr1A	208735699	208735791	92	+	Deletion	92	0	chr1A:204583262-204583262:+	between_alignments	Intergenic	-500644	gene_id TRIDC1AG019870; transcript_id TRIDC1AG019870.3; confidence_class HC_G	ATTGCGTACCCGTTGAATTCATATATGAATATTACATATATTACTTCATAATAGAACCTTAAATCATCCAAGACTAATGATTTTGAATGCAA	CGTTTAAATAGATAATTTAGTGCAATTGGTTATTTAGTTTAAACATAATGCATTGACGTGTTAGTGTAGAGGCACACAAAAATAAATGGATATTGTAGTCCGCTAATTAAAAGTTTTACCTCATATGATTACATAGCCTTTATTTCATAAATTGCGTACCCGTTGAATTCATATATGAATATTACATATATTACTTCATAATAGAACCTTAAATCATCCAAGACTAATGATTTTGAATGCAACTGTAACAATGGTGCATGTACATGATAGCTACATTGGTTGTTTGAAGAAACATCATTGTAACTTTGGCATGCACAACTAAAAAGGTTTATTTAAATAGAAAAATGTGATATGTGAGTGTCCAATATTTATAGCATTGAATCTATATTGTA	TGTTTAAATAGATAATTTAGTGCAATTGGTTATTTACTTTAAACATAATGCATTGACGTGTTAGTGTAGAGGCACACAAAAATAAATGGATATTGTAGTCCGCTAATTAAAAGTTTTACCTCATATGATTACATAGCCTTTATTTCATAACTATAACAATGGTGCATGTACATGATAGCTACATTGGTTGTTTGAAGAAACATCATTGTAACTTTGGCATGCACAACTAAAAAGGTTTATTTAAATAGAAAAATGTGATATGTGAGTGTCCAATATTTATAGCATTGAATCGATATTGTA	chr4A	NA	96.134	388	15	0	5	392	145563593	145563206	3.71E-179	634	chr4A	NA	96.134	388	15	0	5	392	143810309	143809922	3.69E-179	634
36	Assemblytics_b_10408	38	chr1A	209062410	209062512	102	+	Deletion	102	0	chr1A:204915861-204915861:+	between_alignments	Intergenic	594356	gene_id TRIDC1AG019880; transcript_id TRIDC1AG019880.15; confidence_class HC_G	CCTCTGCCATCAACCTCGTCGACGAGGAAAACGAGCAGGCGCCATAGCCCATCGAGGCCGAGGTGCTCCCCGACAACGCAATGGATGACGCCATGATGCGCG	TAGGAACACGCCACCGTTTCACGCCATTTCCTCATCTGTTTCCCGCCACCCAGCGATATTGCGCATAGGCGGCGCGCGACGCACGAAGGCGACAAGCGCAGCCTGTAGCACATCCACCTTTTCCAAGCATGCCAACCCACCAAAGCACTGCCTCTGCCATCAACCTCGTCGACGAGGAAAACGAGCAGGCGCCATAGCCCATCGAGGCCGAGGTGCTCCCCGACAACGCAATGGATGACGCCATGATGCGCGTCATCGCCAGGGTTGAGCAGACCTTTGGCGCATGGCGCTTGAGCGCCGCGGATCAAGATACGCATGTTAGCACCGACAGGCTGCAGCTCGCCGCACAACATGATTGATTGCACGCGGTAGAGCAATCTAGGCGCGTCCTCACCGATA…	TAGGAACACGCCACCATTTCACGCCATTTCCTCATCTGTTTCCCGCCACCCAGCGATATTGCGCATAGGCGGCGCGCGACGCACGAAGGCGACAAGCGCAGCCTGTAGCACATCCACCTTTTCCAAGCATGCCAACCCACCAAAGCACTGTCATCGCCAGGGTTGAGCAGACCTTTGGCGCATGGCGCTTGAGCTCCGCGGATCAAGATACGCATGTTAGCACCGACAGGCTGCAGCTCGCCGCACAACATGATTGATTGCACGCGGTAGAGCAATCTAGGCGCGTCCTCACCGATAGGC	chr3A	NA	91.542	402	34	0	1	402	191785997	191786398	3.05E-155	555	chr1A	NA	92.04	402	32	0	1	402	141849952	141850353	1.40E-158	566
37	Assemblytics_b_10410	39	chr1A	209104005	209104020	172	+	Insertion	-15	157	chr1A:204964494-204964651:+	between_alignments	Intergenic	552804	gene_id TRIDC1AG019880; transcript_id TRIDC1AG019880.15; confidence_class HC_G	ATCATGACCTTTGTA	CTGCAAAACTGGAGGTGACATCTCACTTAGATTGAAATAATAAATCCTCCATATAGCCTCTGGAGGTGATATAAACCTTGCATCCCTATATTCGCGAATCTCATCAATAACAACATTATCTCCTCTGGACTCAATGACAAAGGATGCGCGATCATGACCTTTGTACATGTATTTAAATAAATATTTAACGGCCTTAATGCTAGAGCAAACTTCTACATTTATATGGCAATTGTATCGCATAAGTAGATATGGACTGTAAGGGACAACCCATCTATTATCCAAGACCGCACCCCTAATGCGAACTCGACAACCATC	TGACATCTCACTTAGATTGAAAGAATAAATCCTCCATATAGCCTCTGGAGGTGATATAAACCTTGCATCCCTATATTCGCGAATCTCATCAATAACAACATTATCTCCTCTGGACTCAATGACAAAGGATGCGCGATCATGACCTTTGTAAAAAAAAGGGCAACCTGGTGCATGTAGCTCCCGCTTGCGCAGGGTCCAGGGAAGGGTCCGACCACTTTGGGTCTATAGTACGCAGTCTTTCCCTACATTTCTGTAAGAGGCTGTTTCCAGGACTTGAACCCATGACCTCATGGTCACAAGGCAGCAGATCATGACCTTTGTACATGTATTTAAATAAATATTTAACGGCCTTAATGCTAGAGCAAACTTCTACATTTATATGGCAATTGTATCGCATAA…	chr7A	NA	98.095	315	6	0	1	315	264695358	264695672	1.09E-153	549	chr7A	NA	97.778	315	7	0	1	315	263514256	263514570	5.05E-152	544
38	Assemblytics_b_10411	40	chr1A	209110039	209110102	69	+	Deletion	63	-6	chr1A:204970681-204970687:-	between_alignments	Intergenic	546746	gene_id TRIDC1AG019880; transcript_id TRIDC1AG019880.15; confidence_class HC_G	GCGATGCAGCGGCTATCGCCTGCTGAGCTGCAGCGTGGCGACGAGCGGCCTCCTCTCTCCTCT	ATGAGCACCGACATCTAGCAATGAGTGTGTGAACATAAATGTAATGCCGGTGGGAAATACGTACTCCCTCAAGCTTAGGCTTTTGGCCTAAGTTGGTCTATGTTCCCGGCTGGACTGGCGGATATCCATAATAGTAGTTGGGGTCGTACTGCGATGCAGCGGCTATCGCCTGCTGAGCTGCAGCGTGGCGACGAGCGGCCTCCTCTCTCCTCTCGTACTCATCTGCCTCCTCTTTGGTAATAGTATATCTTCCTCTTGCCTAATAATCATAGAAGGCAGGAGCAGGGAGAGTAATACGGACAGCACGGCGTCTGTCAAAGATTAGTTGATACTGGAGAGGTGATTCATTCCTCTCGACAAACA	AAAAGTATGAGCACCGACATCTAGCAATGAGTGTGTGAACATAAATGTAATGTCGGTGGGAAATACGTACTCCCCCAAGCTTAGGCTTTTGGTCTAAGTTGGTCTATGTTCCCGGCTGGACTGGCGGATATCCATAATAGTAGTTGGGGTCGTACTCATCTGCCTCCTCTTTGGTAATAGTATATCTTCCTCTTGCCTAATAATCATAGAAGGCAGGAGCAGGGAGAGTAATACGGACAGCACGACGTCTGTCAAAGATTAGTTGATACTGGAGAGGTGATTCATTCCTCTCAACAAACTAGTGGT	chr6A	NA	95.856	362	15	0	1	362	281938195	281937834	9.72E-165	586	chr5A	NA	96.133	362	14	0	1	362	18890479	18890118	2.08E-166	592
39	Assemblytics_b_10430	41	chr1A	209489140	209489299	162	+	Deletion	159	-3	chr1A:205357785-205357788:-	between_alignments	Intergenic	167597	gene_id TRIDC1AG019880; transcript_id TRIDC1AG019880.15; confidence_class HC_G	GTCTGTTTGAAGTGTTTTACCCATGGTGTTACATTTGTTGTGTCCTCACATTTGGTTTGGTTTAAATCTCAACATGTCTTCATGATTATCTTCATTATGTTGATCATATATATATATACTAGTGTCCTGTCCTCTACAACATTCACTTATAGCTATGTA	ACGAAGTAAAGTATATCTTCAATCAATGAAGACATACATTCTATGTGTGAATACATTAATGTGGAATTTGACTTCGGAGCGCCACGATAATTGTGCGCCGTGTCTGGGTCTAATACTTCCTATACGGTGGGTAATGCCACCACAAAATTCGTCTGTTTGAAGTGTTTTACCCATGGTGTTACATTTGTTGTGTCCTCACATTTGGTTTGGTTTAAATCTCAACATGTCTTCATGATTATCTTCATTATGTTGATCATATATATATATACTAGTGTCCTGTCCTCTACAACATTCACTTATAGCTATGTATTCTTGTTGAGTCTTTTGAACTAAGTGAATGTGATCAGACCCTACCCTCTCTATGCTTTCTATCTCAAACTCTATCTCTCTAAATCATAT…	CACACGAAGTAAAGTATATCTTCAATCAATGAAGACATACATTCTATGTGTGAATACATTAATGTGGAATTTGACTTCAGAGCACCACGATAATTGTGCGCCGTGTCTGGGTCTAATACTTCCTATACGGTGGGTAATGCCACCACAAAATTCTTGTTGAGTCTTTTGAACTAAGTGAATGTGATCAGACCCTACCCTCTCTATGCTTTCTATCTCAAACTCTATCTCTCTAAATCATATGCATTCTATTGAAACTATCGAATGTCTTCTCTGCGTCCTTGTCAGCAGAAGATACAGAGACAA	chr2A	NA	97.386	459	10	1	1	459	199463646	199464102	0	780	chr2A	NA	97.603	459	11	0	1	459	194672687	194673145	0	787
40	Assemblytics_b_10448	42	chr1A	209853869	209853918	68	+	Insertion	49	117	chr1A:205715557-205715674:+	between_alignments	Intergenic	-191259	gene_id TRIDC1AG019880; transcript_id TRIDC1AG019880.26; confidence_class HC_G	GATCAAGGGGGGGGGGCTTGCCTGGTTGCTCTGGCAAGGAGGGGTCGTC	TCCTATACTAAGCATTCTGGATTGCAGGTAAGGTATCAACAACTGTAGCAACAATTACAGGCTATGCATCAGAATAGGATTAACGAAAAGCAGTAACATGCTATACTACTCTAATGCAAGCAGTGGAGAGTAGAATAGGCGATATATGGTGATCAAGGGGGGGGGGCTTGCCTGGTTGCTCTGGCAAGGAGGGGTCGTCAACACCGTAGTTGTACTGGGGGTCGTCGGCAGTCTCGGGTCTACCGGAAAGAAGTAATGGAGGGGGAACACAATAAATAACATAGCAATCAAAGCATCACAAAGTGTAACATGGCATTACGCGGTGCTAGAGGTGACCTAACATAATAGT	TCCTATACTAAGCATTTAGGATTCCAGGTAAGGTATCAACAACTGTAGCAACAATTACATGCTATGCATCAGAATAAGATTAACGAAAAGCAGTAACATGCTATACTACTCTAATGCAAGCAGTGGAGAGTAGAATAGGCGATATCTGGTNNNNNNNNNNNNNNNNNNNNNNNNNNNNNNNNNNNNNNNNNNNNNNNNNNNNNNNNNNNNNNNNNNNNNNNNNNNNNNNNNNNNNNNNNNNNNNNNNNNNNNNNNNNNNNNNNNNNCAACACCGTAGTTGTACGGGGGGTCGTCGGCAGTCTCGGGTCTACCGGAAAGAAGTAATGGAGGGGGAACACAATAAATAATATAGCAATCAAAGCATCACAAAGTGTAACATGGCATTACGCGGTGCTAGAG…	chr1A	NA	95.739	352	12	1	1	349	209862953	209863304	4.36E-158	564	chr1A	NA	96	350	13	1	1	349	205724631	205724980	3.36E-159	568
41	Assemblytics_b_10470	43	chr1A	210191812	210191942	128	+	Deletion	130	2	chr1A:206075435-206075437:+	between_alignments	Intergenic	-38356	gene_id TRIDC1AG019980; transcript_id TRIDC1AG019980.2; confidence_class HC_G	NNNNNNNNNNNNNNNNNNNNNNNNNNNNNNNNNNNNNNNNNNNNNNNNNNNNNNNNNNNNNNNNNNNNNNNNNNNNNNNNNNNNNNNNNNNNNNNNNNNNNNNNNNNNNNNNNNNNNNNNNNNNNNNNNC	GGCTCTAACTGAACCCGAGCGAGGCGTTGGGCTCTAACTGAACCCAAGCAATTGCACTGCAGGCTACACGTTACTGAACCCGAGCGATCGATTGATGGCTGTTAACTGAACCCGATCGAGCGATTCCTTCGCTACTGCTGCTAACTGAAGNNNNNNNNNNNNNNNNNNNNNNNNNNNNNNNNNNNNNNNNNNNNNNNNNNNNNNNNNNNNNNNNNNNNNNNNNNNNNNNNNNNNNNNNNNNNNNNNNNNNNNNNNNNNNNNNNNNNNNNNNNNNNNNNNCGATCGATGCTGCCTCTGGATGAACAGTGAGCGTTGGGGGGGGGGGTTGGATGAACAGTTCCCGGTGGGGGTGGATGAACAGGACCCCGTGGTGTTGCCTCTGGATGGACAGGACCCCGA…	GGCTCTAACTGAACCCGAGCGAGGCGTTGGGCTCTAACTGAACCCAAGCAATTGCACTGCAGGCTACACGTTACTGAACCCGAGCGATCGATTGATGGCTGTTAACTGAACCCGATCGAGCGATTCCTTCGCTACTGCTGCTAACTGAAGCCGATCGATGCTGCCTCTGGATGAACAGTGAGCGTTGGGGGGGGTTGAATGAACAGTTCCCGGTGGGGGTGGATGAATAGGACCCCGTGGTGTTGCCTCTGGATGGACAGGACCCCGATCGATCGAGCCGGTTGGGGCTGGATGAACAGGAC	chr6A	NA	99.329	149	1	0	2	150	417912868	417913016	1.33E-69	270	chr1A	NA	100	150	0	0	1	150	206075286	206075435	7.92E-72	278
42	Assemblytics_b_10474	44	chr1A	210237057	210237058	141	+	Insertion	0	141	chr1A:206116849-206116990:+	between_alignments	Intergenic	-77769	gene_id TRIDC1AG019990; transcript_id TRIDC1AG019990.1; confidence_class HC_G	T	TCCAAGAATAAGATCAATATCCGAGTTACCAAGAACCATTGGAGAAGCCAGAAACTTGAAATCACCCATCATGATAGAAATATCCGGAACCATCATGCTAGAACTCAGACGCTTAGCCGGAGAAACAACTTGCAATGCTCTAGGTAATGCTGCATTCATCAAGTTGACCTTGGCGTGCTTGGGGTTATGCTTGACCACAGCTGTACTTGTCGATCTCACAGGAGGAGGAGGAGGGAGACGCCTCTGATTGAAGCATTTGTTGGCATAGTGACCCTTCTATTGGCACTTGTTGCACGTGACC	TCCAAGAATAAGATCAATATCCGAGTTACCAAGAACCATTGGAGAAGCCAGAAACTTGAAATCACCCATCATGATAGAAATATCCGGAACCATCATGCTAGAACTCAGACGCTTAGCCGGAGAAACAACTTGCAATGCTCTAGGTAATGCCTTAGTACCAAAATTGTTCTCTGATGCAAATGGGAATGACATGAAAGAATGCGATGCACCAGAGTCAAAAAGTACTTTAGCTGGAATATCGTTAACAGGAAGGTTACCCATGATGACATCTGACGAGTCCTCTATCTGAGCTGCATTCATCAAGTTGACCTTGGCGTGCTTGGGGTTATGCTTGACCACAGTTGTACTTGTCGATCTCACAGGAGGAGGAGGAGGAGGGAGACGCCTCTGATTGAAGCA…	chr7A	NA	99.346	153	1	0	149	301	129342975	129342823	5.40E-72	278	chr6A	NA	99.346	153	1	0	149	301	141925851	141926003	5.38E-72	278
43	Assemblytics_b_10538	46	chr1A	211313328	211313329	194	+	Insertion	1	195	chr1A:207165086-207165281:+	between_alignments	Intergenic	-506228	gene_id TRIDC1AG020030; transcript_id TRIDC1AG020030.3; confidence_class HC_G	T	GGGATTGAGTTGGAGGAACCTTCTCAATGATGTTTCAACTACCATGATAGTTAAATAAAATATATTCCTTTGTTGTAGGGAAAAATTGGCTTTTCGCAAAAACTGTAACCATAGAGCTTTCCACCAGCCAAATATGCATGTAGTGATAGCTTAGATGGCCTTAAGCCATATTTATTTTAATAAGTTCTCTTCTAAGACATTTGATGTAATAAGTAGTGTGATTGCTACTCGCTTATAAATCCTCGAGTATTGTGTGTGTCAGCATTACCGATCCAGGGATGACACTGAAGCACAGAGACTT	GGGATTGAGTTGGAGGAACCTTCTCAATGATGTTTCAACTACCATGATAGTTAAATAAAATATATTCCTTTGTTGTAGGGAAAAATTGGCTTTTCGCAAAAACTGTAACCATAGAGCTTTCCACCAGCCAAATATGCATGTAGTGATAGCATTATTCTGTTCTTGCTCTACTATGTTACATTTCCAGCATATTCCATGTGCTGGCCCTTTTTGGGCTGCAACGTATTATGTTGCAGACTTTTCAGATGAGGAGTAAGGTTCGTTAGGTTGTTGCCGTGCAGCTCAGCTATGCCGTTGGAGTTGATGGACTCACTTTATCTTCCAAGCCTTCCACTGTTATCGTATTAGATGGCCTTAAGCCATATTTATTTTAATAAGTTCTCTTCTAAGACATTTGAT…	chr1A	NA	87.213	305	21	14	1	301	61439717	61440007	4.09E-88	331	chr2B	NA	90.099	303	22	6	1	298	460412712	460412413	8.57E-105	387
44	Assemblytics_b_10546	47	chr1A	211501511	211501703	166	+	Deletion	192	26	chr1A:207393405-207393431:+	between_alignments	Intergenic	-694506	gene_id TRIDC1AG020030; transcript_id TRIDC1AG020030.3; confidence_class HC_G	NNNNNNNNNNNNNNNNNNNNNNNNNNNNNNNNNNNNNNNNNNNNNNNNNNNNNNNNNNNNNNNNNNNNNNNNNNNNNNNNNNNNNNNNNNNNNNNNNNNNNNNNNNNNNNNNNNNNNNNNNNNNNNNNNNNNNNNNNNNNNNNNNNNNNNNNNNNNNNNNNNNNNNNNNNNNNNNNNNNNNNNNNNNNNNNT	TGCCGACAATCAAGATAGGAGTCGCACGTATCTCATTCTCAGGGCACACCGGATGAGACAAGCTACGATTAAAACCAGCCCTCAAGTTTCCTCGAGGTGGCCCCGTAGGCTGCTCAGTACGAACCAACACTTAGAGAAGCACTGCCCGGGNNNNNNNNNNNNNNNNNNNNNNNNNNNNNNNNNNNNNNNNNNNNNNNNNNNNNNNNNNNNNNNNNNNNNNNNNNNNNNNNNNNNNNNNNNNNNNNNNNNNNNNNNNNNNNNNNNNNNNNNNNNNNNNNNNNNNNNNNNNNNNNNNNNNNNNNNNNNNNNNNNNNNNNNNNNNNNNNNNNNNNNNNNNNNNNTGGTCGACCCAAGGGAAGGGTAATAGGTTGTTAGGCAAATGTAAAACCAAGGTTGGTC…	TGCCGACAATCAAGATAGGAGTCGCACGTATCTCATTCTCAGGGCACACCGGATGAGACAAGCTACGATTAAAACCAGCCCTCAAGTTTCCTCGAGGTGGCCCCGTAGGCTGCTCAGTACGAACCAACACTTAGAGAAGCACTGCCCGGGGGGTAAATAAAGATGACCCTCGGGTTGGTCGACCCAAGGGAAGGGTAATAGGTTGTTAGGCAAATGTAAAACCAAGGTTGGTCCCATACCCCTCATCGTGTTAGGGACGCAAAATCAAGGAACATAACACCGGTATGACGGAAACTAGGGCGGCAAGTTTGGAACAAAACACCAGG	chr6A	NA	91.447	152	11	2	1	150	340807413	340807564	1.22E-50	207	chr1A	NA	100	151	0	0	342	492	207393431	207393581	2.54E-72	279
45	Assemblytics_b_10705	48	chr1A	217490740	217490744	77	+	Insertion	-4	73	chr1A:210869629-210869702:+	between_alignments	Intergenic	-91519	gene_id TRIDC1AG020130; transcript_id TRIDC1AG020130.1; confidence_class HC_G	GTTC	CACTCACCACAAGACCACATCCACATCCTTACTACATCCAATGGTTCAACAACAGTGGCAAGGTTAAGGTAACACGTATTGCTCGTGTGCATTTTAGTATCTCTACATATGCTGATTATGTTGATTGTGATGTGGTACCTATGCAAGCATGTTCATAAGGATAAAAATATTACTTTACTTCCTATGACTCCTGATTCCATTTTGAAAGATGATATTAATAGAGCTAATAAAGACAAACCGGAGAAAAATAAAAGCGAAAATTAGATTGTGGCAAAAGACTTTGAGCAACAAATGCATCCTAATA	GGCTAGCATGGAGATGGTGGAGAAGCTATCACTCCAATGGTTCAACAACAGTGGCAAGGTTAAGGTAACACGTATTGCTCGTGTGCATTTTAGTATCTCTACATATGCTGATTATGTTGATTGTGATGTGGTACCTATGCAAGCATGTTCCTTGTTACTTGGTAGACCATGGCAATTTGATAAAAATTATGTACACCATGGTATAAACAATCAGTATACTCTTGTTCATAAGGATAAAAATATTACTTTACTTCCTATGACTCCTGATTCCATTTTGAAAGATGATATTAATAGAGCTAATAAAGACAAACCAGAGAAAAATAAAAGCAAAAATTAGATTGTGGCAAAAGACTTTGAGCAACAAATGCAGCCT	chr6A	NA	90.312	320	15	1	1	304	291493555	291493236	2.40E-110	405	chr6A	NA	90	320	16	1	1	304	290722087	290721768	1.11E-108	399
46	Assemblytics_b_10712	49	chr1A	217634098	217634246	146	+	Deletion	148	2	chr1A:211016363-211016365:+	between_alignments	TTS ( gene_id TRIDC1AG020180; transcript_id TRIDC1AG020180.1; confidence_class HC_G)	2065	gene_id TRIDC1AG020180; transcript_id TRIDC1AG020180.4; confidence_class HC_G	CTCTTAATACAGGATCATTTAAGTCTGGTTTCTTTGTTATTGGGATAGGTGAACTCTTTAGGATCCATCCCCCAAAGGAACCGGACATGAGAATTTATCATCATCCGGCTCGAGCAAGAGTGAAAGAAATAAGACCGCGGAAGATCCT	GCATTCTTATGCACTAGTGTACTTTTAACTATAGAAAGCAAAGGAACCATACATATACTCATGTGAGCTGCTCACATGGGGAACATGTATATGTTGCGCTGCTCATGTCTTTTCTCTCTCCCAGCCCCCTCCCAAAAATCTATTTTGGTGCTCTTAATACAGGATCATTTAAGTCTGGTTTCTTTGTTATTGGGATAGGTGAACTCTTTAGGATCCATCCCCCAAAGGAACCGGACATGAGAATTTATCATCATCCGGCTCGAGCAAGAGTGAAAGAAATAAGACCGCGGAAGATCCTGATTCAGTCTTGATCCGTATTCACTATATCATCAAAGATGATTTTATTCTTAGTTGCTTTTGCAGGGATCCTCCATATCAAGGGAAGAGCAGGGTAGTGTG…	GCATTCTTATGCACTAGTGTACTTTTAACTATAGAAAGCAAAGGAACCATACATATACTCATGTGAGCTGCTCACATGGGGAACATGTATATGTTGCGCTGCTCATGTCTTTTCTCTCTCCCAGCCCCCTCCCAAAAATCTATTTTGGTGGTGATTCAGTCTTGATCCGTATTCACTATATCATCAAAGATGATTTTATTCTTAGTTGCTTTTGCAGGGATCCTCCATATCAAGGGAAGAGCAGGGTAGTGTGGGCAAGGGAAGAGGACAGGGACAGGGAAGAAGTGAACTGAGGGGAAGAG	chr6B	NA	100	149	0	0	150	298	353780037	353780185	2.99E-71	276	chr1A	NA	100	151	0	0	298	448	211016365	211016515	2.30E-72	279
47	Assemblytics_b_10737	50	chr1A	217451867	217452064	191	+	Deletion	197	6	chr1A:211417390-211417396:+	between_alignments	Intergenic	-130295	gene_id TRIDC1AG020130; transcript_id TRIDC1AG020130.1; confidence_class HC_G	TAtNNNNNNNNNNNNNNNNNNNNNNNNNNNNNNNNNNNNNNNNNNNNNNNNNNNNNNNNNNNNNNNNNNNNNNNNNNNNNNNNNNNNNNNNNNNNNNNNNNNNNNNNNNNNNNNNNNNNNNNNNNNNNNNNNNNNNNNNNNNNNNNNNNNNNNNNNNNNNNNNNNNNNNNNNNNNNNNNNNNNNNNNNNNNNNNNNA	GGGTCACGCCACCACCAAAAGTTGAAATTCCTCAAATTATTCATATTCTTCAACTTTGCATAGTCTTCACTAGTTCCGTCGTTTTTCTTCATTGGCTATATATATATATACATATACATATATATATATATATATATATATATATATATATAtNNNNNNNNNNNNNNNNNNNNNNNNNNNNNNNNNNNNNNNNNNNNNNNNNNNNNNNNNNNNNNNNNNNNNNNNNNNNNNNNNNNNNNNNNNNNNNNNNNNNNNNNNNNNNNNNNNNNNNNNNNNNNNNNNNNNNNNNNNNNNNNNNNNNNNNNNNNNNNNNNNNNNNNNNNNNNNNNNNNNNNNNNNNNNNNNNATATATATGAGTTTATGTCCTCTACAGCATTCACTTATTGCTATTTCTTCAAG…	GTTTCAAATAGAACGCACATGAAGAATTTGTGAACAATTGGATTGAGTATAGCATAGAGGGGAAGGGTCCGATCACATTCACTTAGCAGGAAACCAACTTGAAGAAATAGCAATAAGTGAATGCTGTaGAGGACATAAACTCATATATATATATGTATATATATATATATATATATATATATATATATATATATATATATATATATATAGCCAATGAAGAAAAACGACGGAACTAGTGAAGACTATGCAAAGTTGAAGAATATGAATAATTTGAGGAATTTCAACTTTTGGTGGTGGCGTGACCCA	chr7A	NA	98.684	152	1	1	347	497	130690018	130689867	5.59E-69	268	chr1A	NA	99.338	151	1	0	347	497	211417390	211417240	1.20E-70	274
48	Assemblytics_b_1074	51	chr1A	31000695	31000696	126	+	Insertion	0	126	chr1A:25821432-25821558:+	between_alignments	Intergenic	-5069	gene_id TRIDC1AG006280; transcript_id TRIDC1AG006280.1; confidence_class HC_G	A	CGACAACGCGGAAACCAAGCTGAAAGAGACCGGCAAAATGAGAAAAGCACTGTAGCTGGTACGGACGTGCATGACGTGTACGGCCATACCACACAGGCCCCAATAGTAATACTGAACAGTGTGCACAGTTGCACTTAACTATGCGCGGATAAACGAGTGGTGGCAGATTTGGCCGGGCAAAACTATGTGAAATGCTAGACAAGACAACTATCATTGCAGGTTAACAGAATCATCGTACTCCTATGTTTTAAATAGCAGGCTATGCCAAATAATAGGTTATAGCAAACCTTCTTTGGTTTGG	CGACAACGCGGAAACCAAGCTGAAAGAGACCGGCAAAATGAGAAAAGCACTGTAGCTGGTACGGACGTGCATGACGTGTACGGCCATACCACACAGGCCCCAGTAGTAATACTGAACAGTGTGCACAGTTGCACTTAACTATGCGCGGATTATATGCAAAGATCGCGCGCACGTGATGTGGGCGACAGAGCGAGGCCAGCCAGCTCGGGAAGCACGTGTCGCAGGCCCTGCCTTGTCCCGAGCCAAACAAACAGATCGAATAAAAATCAACCAGATAAACGAGTGGTGGCAGATTTGGCCGGGCAAAACTATGTGAAATGCTAGACAAGACAACTATCATTGCAGGTTGACAGAATCATCGTACTCCTATGTTTTAAATAGCAGGCTATGCCAAATAAT…	chr1A	NA	95.699	93	4	0	209	301	31000879	31000971	1.23E-33	150	chr1A	NA	98.701	154	2	0	148	301	25821556	25821709	6.96E-71	274
49	Assemblytics_b_10747	52	chr1A	217246909	217247089	148	+	Deletion	180	32	chr1A:211611056-211611088:+	between_alignments	Intergenic	-335262	gene_id TRIDC1AG020130; transcript_id TRIDC1AG020130.1; confidence_class HC_G	ATNNNNNNNNNNNNNNNNNNNNNNNNNNNNNNNNNNNNNNNNNNNNNNNNNNNNNNNNNNNNNNNNNNNNNNNNNNNNNNNNNNNNNNNNNNNNNNNNNNNNNNNNNNNNNNNNNNNNNNNNNNNNNNNNNNNNNNNNNNNNNNNNNNNNNNNNNNNNNNNNNNNNNNNNNNNNNNNNNC	TCATAGAACGGAACCAGCGGACGACCGGAGGACACCGGACGTCTGGCGGCTCCTGAGCCACCGGACGACCGGTCCCCAGCGGACGTCCGGTACCTCTCTACGCATAGTGTTCGGGCCCGAGGCCCATGTATCCCTTCACTTCGCCCCCATATNNNNNNNNNNNNNNNNNNNNNNNNNNNNNNNNNNNNNNNNNNNNNNNNNNNNNNNNNNNNNNNNNNNNNNNNNNNNNNNNNNNNNNNNNNNNNNNNNNNNNNNNNNNNNNNNNNNNNNNNNNNNNNNNNNNNNNNNNNNNNNNNNNNNNNNNNNNNNNNNNNNNNNNNNNNNNNNNNCATTCATCCTAGCCAGGGTTAGCAAATGTTTAGCTCAGATTTGTGAGAGAGCTTTGCTCGTCCACTTGGT…	ATGGTCTTCTCCGCAAGGAGGTCTTGAATCCGCTTGGGGGATCTTCTCCGGTGGAGGCTCGAATCTACGAGGAGAAGGTAACCAAGTGGACGAGCAAAGCTCTCTCACAAATCTGAGCTAAACATTTGCTAACCCTGGCTAGGATGAATGGGGGGGGGGTCTATTTATAGTCTAAGTGAAAATGGGGGCGAAGTGAAGGGATACATGGGCCTCGGGCCCGAACACTGTGCGTAGAGAGGTACCGGACGTCCGCTGGGGACCGGTCGTCCGGTGGCTCAGGAGCCGCCAGACGTCCGGTGTCCTCTGGTCGTCCGCTGGTTCCGTTCTATGAT	chr7A	NA	96.689	151	5	0	330	480	361313380	361313230	5.43E-64	252	chr1A	NA	100	151	0	0	330	480	211611056	211610906	2.48E-72	279
50	Assemblytics_b_10754	53	chr1A	217183048	217183049	124	+	Insertion	0	124	chr1A:211682580-211682704:+	between_alignments	Intergenic	-399212	gene_id TRIDC1AG020130; transcript_id TRIDC1AG020130.1; confidence_class HC_G	T	AGTGCAAGATGATTTCAAGTATGCCAAGTTCTCATCCAAGTCCTACGGTTTCTCCAATAACCAAGCTTCAACGACTCCAACACCGACTACAAGACCCTCTACTTCAAACATCAACAAGTCAACTTCCAAGAAAGCTTCGCCAACTACAAGTGCACCAACAAGTGCACCATGATCTTCAACGACGATGGCACTTATGATTCCATGAGTGAAGGAGAAATGGAAGCCCTTGAGCAAGTCGCCATGCACCGCCAAGTGAACAATGAAGAATAACAAGTCTTTTGTGATGAAGACTCAAGTCCCG	GGACTTGAGTCTTCATCACAAAAGACTTGTTATTCTTCATTGTTCACTTGGCGGTGCATGGCGACTTGCTCAAGGGCTTCCATTTCTCCTTCACTCATGGAATCATAAGTGCCATCGTCGTTGAAGATCATGGTGCGCTTGTTGGTGCACTCATAGGACTTGTGGCCTCGGCCGCCACAAGTGAAACACTTGAAGGAACTCGTCTTGACGGTCTCATCGGTAGGGGTTGATGATGATGAAGCTCTCAGCTTGAAGTTGCTCGTATTAGGATTGCTTGTAGTTGGCGAAGCTTTCTTGGAAGTTGACTTGTTGATGTTTGAAGTAGAGGGTCTTGTAGTCGGTGTTGGAGTCGTTGAAGCTTGGTTATTGGAGAAACCGTAGGACTTGGATGAGAACTTG…	chr1A	NA	98.693	153	2	0	149	301	175476270	175476422	2.51E-70	272	chr1A	NA	99.346	153	1	0	149	301	211682581	211682429	5.38E-72	278
51	Assemblytics_b_1079	54	chr1A	31029252	31029267	122	+	Insertion	15	137	chr1A:25859603-25859740:+	between_alignments	Intergenic	23048	gene_id TRIDC1AG006280; transcript_id TRIDC1AG006280.2; confidence_class HC_G	CCTGCCAGTCCGGAG	AAATTTGTACGGACGTACCACACGGGTCCCCAGTACCAGTAGTCATACGGGACCATGTGCCCGACGTACGCTCTAGTTGCACTTAATCATGTGAGGATCATATACAGATCGCGCGCACGTGATGTGGGCGACAGCAAAGTGAGGCCGGCCCCTGCCAGTCCGGAGCGAAGCACGTGCCGCAGGCCCCTGCCAGTCCGGAGCGAGACGAACAGATCGAGTAAAAAGCACCCGGATGAGATGAACATGGTGGCAGATAAGATTTGGCCGGACAAAACTATGTGAGTAGACAAGACAACTACTCCAGTACAAGTTGAC	GCGCTCGTACGGACGTACCACACGGGTCCCCAGTACCAGTAGTCATACGGGACCATGTGCCCGACGTACGCTCTAGTTGCACTTAATCATGTGAGGATCATATACAGATCGCGCGCACGTGATGTGGGCGACAGCAAAGTGAGGCCGGCCAGCCAGCGGAGCACGCGCGATGATCGTCTACCGTTCGGCAGCCTGCCGTTCTACCACTGACATGTGGGCCTGTGGGAAACCTGGCCCACATGTCAGCGGCTCAACGTCACCTAGCGCACGGCAGAGGAGCCGTGTCGCGAAGCACGTGCCGCATGCCCCTGCCAGTCCGGAGCGAGACGAACAGATCGAGTAAAAAGCACCCGGATGAGATGAACATGGTGGCAGATAAGATTTGGCCGGACAAAACTA…	chr1B	NA	78.662	314	33	16	9	315	46978627	46978913	5.93E-42	178	chr1A	NA	99.338	151	1	0	165	315	25859740	25859890	7.32E-71	274
52	Assemblytics_b_10802	55	chr1A	216016979	216016984	94	+	Insertion	-5	89	chr1A:212836605-212836694:+	between_alignments	Intergenic	205778	gene_id TRIDC1AG020110; transcript_id TRIDC1AG020110.8; confidence_class HC_G	CAAAA	GCCTAGAACACTAACAAAATCACGGCGCTGCACGTAAATAAGGGAAAAACACACTCTAGAACTCTTTTTTTCGCTCTTTTGTTTTGTTTTGTTTTGTTTTGTTTTTGCGCTCCTTTTTTTTGCGAAAAATCACTATAATGGCGAGTGTCACAAAAAATCACTATGATGGCACGTGGCTCAAAAGACTCAGAAAAGCCTAAAAATAGGATAGGGAAAAAAATTTGCCCGTGAACTTTTTTTTTCGAGACCTACGCAGGCAAGGAAACATGAAACGGAATTTAGATTGATCTCAAGAACAAACCTAA	TTTGTTCTTGAGATCAATCTAAATTCCGTTTCGTGTTTCCTTGCCTGCGTAGGTCTCGAAAAAAAAATTCACGGGCAAATTTTTTTCCCTATCCTATTTTTAGGCTTTTCTGAGTCTTTTGAGCCACGTGCCATCATAGTGATTTTTTGTCGCACTTTTTCGTCGTCGCTGCCCTGATTTCCGAAAAAAAGTGAAAAAAAAATTTCGTGCCCATCCTATCAGTTTGACGAGGGAAGAGTTTTGAGACACTCGCCATTATAGTGATTTTTCGCAAAAAAAAGGAGCGCAAAAACAAAACAAAACAAAAGAGCGAAAAAAAAGAGTTCTAGAGTGTGCTTTTCCCTTATTTACGTGCAGCGCCGTGATTTTGTTAGTGTTCTAGGCTCGCA	chr4A	NA	97.436	156	4	0	150	305	315039402	315039247	1.19E-68	267	chr1A	NA	98.718	156	1	1	150	305	212836605	212836451	1.96E-71	276
53	Assemblytics_b_10811	56	chr1A	215998815	215998817	132	+	Insertion	2	134	chr1A:212983759-212983893:+	between_alignments	Intergenic	187612	gene_id TRIDC1AG020110; transcript_id TRIDC1AG020110.8; confidence_class HC_G	CG	CTTCCATCTTCGGAAGCCTCCCAAGGAAGATGGCCGAGCATGGGACATTCCCTTCGGTCATGGAGATGAGCTACGAGGTGCCACATCATATGGGACTCCTACAACAAGACGGCGACAAGAAGGTCGAGCAAGGGCCATCCCCTTCGACCACGGTGACGAGCATGAACCTCTTCAACTACATGATGACGGTGCCCCAAAAGGACTCATTCTCCGAGTCAAGCTACAAGACCGCACATGAGACCTTATCTTTTGTCTTGGTGGAGAGTGATGATGTGCCATCTTCGGCCTTCATCCACGGCTAC	CTTCCATCTTCGGAAGCCTCCCAAGGAAGATGGCCGAGCATGGGACATTCCCTTCGGTCATGGAGATGAGCTACGAGGTGCCACATCATATGGGACTCCTACAACAAGACGGCGACAAGAAGGTCGAGCAAGGGCCATCCCCTTCGACCATGGTGACGAGCATGAACCTCTTCAACTACATGATGACGGTGCCCCAAAAGGACTCATTCACCCACATGGTGACGAGCATGAACCTCTTCAACTACATGATGACGGTGCCCCAAAAGGACTCATTCACCCACATGGTGACGAGCATGAACCTCTTCAACTACATGATGACGGTGCCCCAAAAGGACTCATTCTCCGAGTCAAGCTACAAGACCGCACATGAGACCTTATCTTTTGTCTTGGTGGAGAGTG…	chr1A	NA	97.682	302	7	0	1	302	221194591	221194892	8.16E-145	520	chr1A	NA	96.358	302	11	0	1	302	214964713	214964412	3.81E-138	497
54	Assemblytics_b_1082	57	chr1A	31071001	31071040	91	+	Insertion	39	130	chr1A:25883750-25883880:+	between_alignments	Intergenic	64809	gene_id TRIDC1AG006280; transcript_id TRIDC1AG006280.2; confidence_class HC_G	GGCAATCTAAGATCGTGTACGAAATCCCCCCCACAAAAT	CATTTATATTTTAGTTTGCTAATACAACAACTCATGGGAGCTTTACTGCTCATTTTTGCAAAATATTCTGCAAAATAAAATACATTGGCTCCAGTAATTGGAGTGCAGCGATTCGGTGCCCAAGCACATCTACCTTTTTTTTACATACAAGGCAATCTAAGATCGTGTACGAAATCCCCCCCACAAAATATTATGCATCCAACAATATATCCCATGTTACATTCATTTGTGGAATGTCAGATTGTTTGGATTTCATAAATCAGAGATGCAATCACTGCTCCCTGGAAAGGCAAATGAGAAATTGCAAAACAAATTGGAGGGCTACAAATTACAATTTGT	CATTTATATTTTAGTTTGCTAATACAACAACTCATGGGAGCTTTACTGCTCATTTTTGCAAAATATTCTGCAAAATAAAATACATTGGCTCCAGTAATTGGAGTGCAGCGATTCGGTGCCCAAGCACATCTACCTTTTTTTTACATACAANNNNNNNNNNNNNNNNNNNNNNNNNNNNNNNNNNNNNNNNNNNNNNNNNNNNNNNNNNNNNNNNNNNNNNNNNNNNNNNNNNNNNNNNNNNNNNNNNNNNNNNNNNNNNNNNNNNNNNNNNNNNNNNNNTATTATGCATCCAACAATATATCCCATGTTACATTCATTTGTGGAATGTCAGATTATTTGGATTTCATAAATCAGAGATGCAATCACTGCTCCCTGGAAAGGCAAATGAGAAATTGCAAA…	chr4A	NA	90.541	148	13	1	154	300	706170806	706170659	6.38E-47	195	chr1A	NA	100	150	0	0	1	150	25883601	25883750	6.14E-72	278
55	Assemblytics_b_10839	58	chr1A	219099020	219099193	181	+	Deletion	173	-8	chr1A:213490499-213490507:-	between_alignments	Intergenic	186239	gene_id TRIDC1AG020200; transcript_id TRIDC1AG020200.21; confidence_class HC_G	GGATAAGCAATCCGTACAACTAAAACCAGCCCTCGAGTTTCCACGAGGTGGCGCTGCAAGGGGCTCTAGTTTGGACCAACACTTAGACAAGCACTAGCCCGGGGGGGGGGGTAAAATAAAGATGACCCTTGGGCTGGCCTAACCCAAGGGAAAAAAAGGCTAGGTGGCAAATG	AAGGATATACCTTGTAGCGGGAAGACCCGATCAGACTCGGAATCCCGGTTACAAGACATCCTCGACAATGGTAAAACAAGTCCAGCAAGACCACCCGATGCACCGACATCCCGATAGGAGCTGCACATATCTCGTTCTTAGGGCAACACCGGATAAGCAATCCGTACAACTAAAACCAGCCCTCGAGTTTCCACGAGGTGGCGCTGCAAGGGGCTCTAGTTTGGACCAACACTTAGACAAGCACTAGCCCGGGGGGGGGGGTAAAATAAAGATGACCCTTGGGCTGGCCTAACCCAAGGGAAAAAAAGGCTAGGTGGCAAATGGTAAAACCAATGTTGGGCATTGCTGGAGGAGTTTTACTCAAGGCGAACTGTCAAGGGGTTCCCATAATAGCCCAAC…	GGTCAACAAAGGATATTCCTTGTAGCGGGAAGACCCGATCAGACTCGGAATCCCGGTTACAAGACATCCTCGACAATGGTAAAACAAGTCCAGCAAGACCACCCGATGCACCGACATCCCGATAGGAGCTGCACATATCTCGTTCTTAGGGTAAAACCAATGTTGGGCATTGCTGGAGGAGTTTTACTCAAGGCGCACTGTCAAGGGGTTCCCATAATAGCCCAACCGCGTAAGGAACGTAAAATCCGGGAACATAACACCGATATGACGGAAACTAGGGCGGCAAGAGTGGAACAAAACACCAGGCA	chr1A	NA	96.211	475	14	4	1	473	219091407	219091879	0	774	chr1A	NA	96.646	477	10	5	1	473	213482888	213483362	0	787
56	Assemblytics_b_10847	59	chr1A	219214061	219214103	74	+	Insertion	42	116	chr1A:213608849-213608965:+	between_alignments	Intergenic	301214	gene_id TRIDC1AG020200; transcript_id TRIDC1AG020200.21; confidence_class HC_G	TCCGATTCCCGCCCCCCCCCCGAAAATTAGCTTTCTTGCAGC	GGCCTCCATGGCATGGGAGGGGAGAGAGCCCCTCCGAGATTGGATCTGTCTCTCTGTCTCTCTCTGTTTTTGCGTTCTTAGATTCTGCCCTTTTACCATTTCTTATATATATCTGGAGATCCGTAACTCTGATTGGATTGAAACCTTCGCTCCGATTCCCGCCCCCCCCCCGAAAATTAGCTTTCTTGCAGCCGAAGAAGAGCATTAACCGCCTTACAGGGGCCCACAAGGGTCAGGGGCGCGCCTAGGGGGTGGGGCACGCCACCCTGCCTCGTGGCTCCCTCAGGCACTGTCTCGCGTTGATTTTCTTCCCATATTTCACATATATTCAAAAGATAATCT	GGCCTCCATGGCATGGGAGGGGAGAGAGCCCCTCCGAGATTGGATCTGTCTCTCTGTCTCTCTCTGTTTTTGCGTTCTTAGATTCTGCCCTTTTACCATTTCTTATATATATCTGGAGATCCGTAACTCTGATTGGATTGAAACCTTCGCNNNNNNNNNNNNNNNNNNNNNNNNNNNNNNNNNNNNNNNNNNNNNNNNNNNNNNNNNNNNNNNNNNNNNNNNNNNNNNNNNNNNNNNNNNNNNNNNNNNNNNNNNNNNNNNNNNNCCGAAGAAGAGCATTAACCACCTTACAGGGGCCCACAAGGGTCAGGGGCGCGCCTAGGGGGGTGGGGCACGCCACCCTGCCTCGTGGCTCCCTCAGGCACTGTCTCGCGTTGATTTTCTTCCCATATTTCACAT…	chr1A	NA	90.988	344	21	4	1	342	218951927	218952262	2.68E-125	455	chr1A	NA	90.988	344	21	4	1	342	213362695	213363030	2.67E-125	455
57	Assemblytics_b_10865	60	chr1A	219779324	219779326	168	+	Insertion	2	170	chr1A:214170603-214170773:+	between_alignments	exon ( gene_id TRIDC1AG020230; transcript_id TRIDC1AG020230.3; confidence_class HC_G, exon 9 of 11)	1844	gene_id TRIDC1AG020230; transcript_id TRIDC1AG020230.8; confidence_class HC_G	AA	GCAATGGAGCTTCATCGGAGTCGTCGGCGCTGCGGTGGAGCTCCGGCAGGGCTGCAATGGAGCTCGACCGGAGTTGCAATGAAGCTTCGCCGGAGCCGTCGGCGCTACCTTGGACCATGCCGGGCTGCAATGGAGCTCCGCCGGAGTTGCAATGGAGCTTCGCCGGAGCCGTCGACGCTGCCTTGGACCACGCGCGGGCTGCAGTGGAGCTCCGCCGGGGTTGCAATGGAGTTTTGCCGGAGCCGTCAGCGCTGCGGTGGAGCTCAGGCAGGGTTGCAATGCAGCTTCGCCGGAGCCGTCAG	GCAATGGAGCTTCATCGGAGCCGTCGGCGCTGCGGTGGAGCTCCGGCAGGGCTGCAATGGAGCTCGACCGGAGTTGCAATGAAGCTTCGCCGGAGCCGTCGGCGCTACCTTGGACCATGCCGGGCTGCAATGGAGCTCCGCCGGAGTTGCNNNNNNNNNNNNNNNNNNNNNNNNNNNNNNNNNNNNNNNNNNNNNNNNNNNNNNNNNNNNNNNNNNNNNNNNNNNNNNNNNNNNNNNNNNNNNNNNNNNNNNNNNNNNNNNNNNNNNNNNNNNNNNNNNNNNNNNNNNNNNNNNNNNNNNNNNNNNNNNNNNNNNNNNNATGGAGCTTCGCCGGAGCCGTCGACGCTGCCTTGGACCACGCGCGGGCTGCAGTGGAGCTCCGCCGGAGTTGCAATGGAG…	chr4A	NA	97.02	302	9	0	1	302	64711355	64711656	1.77E-141	508	chr2A	NA	96.667	300	10	0	3	302	233067039	233067338	1.06E-138	499
58	Assemblytics_b_10901	61	chr1A	220558120	220558131	119	+	Insertion	11	130	chr1A:215009913-215010043:+	between_alignments	Intergenic	-226919	gene_id TRIDC1AG020260; transcript_id TRIDC1AG020260.8; confidence_class HC_G	NNNNNNNNNNG	AGATCCAGATCGGATCCGGGCGGTTACTGTAGCAGGGCGCGGATGCCGAGGTTCGCTGGGCCGGAGTTCGTCGGGGCGCCGGAGTCGAGGGAGAGGGGCGACCGGATCCGGTGATGCACCGGCGAGGCGAGGCGGCGGACGACGGGGCAGNNNNNNNNNNGGGCGGGAGGAGAGCCGGGCAGCTGGCGGCGGCGACCGGGCCCGCGCGGGCCGGATCTGGGCCTCGCGGGCCGCGCGGTGGAGAGGGAGGCGGCCGACTGAGGTGGAGCTCGCCGGTTGGTTCAGGCAGCGGAGGAGGCGACGTGGCGGCT	AGATCCAGATCGGATCCGGGCGGTTACTGTAGCAGGGCGCGGATGCCGAGGTTCGCTGGGCCGGAGTTCGTCGGGGCTCCGGAGTCGAGGGAGAGGGGCGACCGGATCCGGTGATGCACCGGCGAGGCGAGGCGGCGGGCGACGGGGCAGGGCGCCACGGCGGCGGCGGCGCAGATTGGCGAGCGGATCGGCGGCGAGCCGGCATGGAGGCGCAGCACGGAGGAAGAGGCGGAGGCGTGGCGGCTTCCGACGGCGGCCGGCGGGAGGAGCCGCGGGCTCGGGCGGGAGGAGAGCCGAGCGGCTGGCGGCGGCGACCGGGCCCGCGCGGGCCGGATCTGGGCCTCGCGGGCCGCGCGGTGGAGTGGGAGGCGGCCGATTGAGGTGGAGCTCGCCGGTTGG…	chr2A	NA	96.667	150	5	0	1	150	724714702	724714553	1.22E-63	250	chr1A	NA	98.667	150	2	0	1	150	215009764	215009913	1.21E-68	267
59	Assemblytics_b_10936	62	chr1A	221382989	221383175	140	+	Deletion	186	46	chr1A:215870121-215870167:+	between_alignments	Intergenic	-616533	gene_id TRIDC1AG020270; transcript_id TRIDC1AG020270.1; confidence_class HC_G	NNNNNNNNNNNNNNNNNNNNNNNNNNNNNNNNNNNNNNNNNNNNNNNNNNNNNNNNNNNNNNNNNNNNNNNNNNNNNNNNNNNNNNNNNNNNNNNNNNNNNNNNNNNNNNNNNNNNNNNNNNNNNNNNNNNNNNNNNNNNNNNNNNNNNNNNNNNNNNNNNNNNNNNNNNNNNNNNNNNNNNNNNA	TGAATGACTCCAAGCTCCACCACTGTGATGCAAGAGGTGCGAGCCGAGGAACACTATTGGAGACACCCCCTCAGACTAGCCACAATGGGTAGTAACATAGACTAGTAACATGCTCATGTTACTCATGTTACTAGTCTATGTTAGTACTACNNNNNNNNNNNNNNNNNNNNNNNNNNNNNNNNNNNNNNNNNNNNNNNNNNNNNNNNNNNNNNNNNNNNNNNNNNNNNNNNNNNNNNNNNNNNNNNNNNNNNNNNNNNNNNNNNNNNNNNNNNNNNNNNNNNNNNNNNNNNNNNNNNNNNNNNNNNNNNNNNNNNNNNNNNNNNNNNNNNNNNNNNAACATGCAAAAATTCATTTATAAGGCTATAAACACATCTTGCCTTGATATGTGTGATGTTAGTA…	TGAATGACTCCAAGCTCCACCACCGTGATGCAAGAGGTGCGAGCCGAGGAACACTATTGGAGACACCCCCTCAGACTAGCCACAATGGGTAGTAACATAGACTAGTAACATGCTCATGTTACTCATGTTACTAGTCTATGTTAGTACTACCTCTATAGTGAAAGTCTGAGGGGGGGGGGGTAACATATGTTTGGTAACATGCAAAAATTCATTTATAAGGCTATAAACACATCTTGCCTTGATATGTGTGATGTTACTACTTTCCTCTCTTTCTTCATTTATTGTTTGCCACATCATATACTTTATCTATACATGTGTGATGTTACTACCTACTAGCAAGATGCCC	chr3A	NA	96.667	150	5	0	1	150	459417887	459417738	1.98E-63	250	chr1A	NA	99.333	150	1	0	1	150	215869972	215870121	4.20E-70	272
60	Assemblytics_b_10940	63	chr1A	221443656	221443828	146	+	Deletion	172	26	chr1A:215930566-215930592:+	between_alignments	Intergenic	-555873	gene_id TRIDC1AG020270; transcript_id TRIDC1AG020270.1; confidence_class HC_G	NNNNNNNNNNNNNNNNNNNNNNNNNNNNNNNNNNNNNNNNNNNNNNNNNNNNNNNNNNNNNNNNNNNNNNNNNNNNNNNNNNNNNNNNNNNNNNNNNNNNNNNNNNNNNNNNNNNNNNNNNNNNNNNNNNNNNNNNNNNNNNNNNNNNNNNNNNNNNNNNNNNNNNNNNNNT	TTACTTGTCTGTCTTCCTCCCTTGGCGGATCTGAGCTAGTTTAGTAGAAATTGATAAATTTAGTAGAATTGGATAGAATGTGTTATGTGTAGAATTTATTTACTTGTGTGTCTCCCCTTCATTGGCGGATCTGAGCTAGTTTAGTAGGAANNNNNNNNNNNNNNNNNNNNNNNNNNNNNNNNNNNNNNNNNNNNNNNNNNNNNNNNNNNNNNNNNNNNNNNNNNNNNNNNNNNNNNNNNNNNNNNNNNNNNNNNNNNNNNNNNNNNNNNNNNNNNNNNNNNNNNNNNNNNNNNNNNNNNNNNNNNNNNNNNNNNNNNNNNNTGGATAGAATGTGTTATGTTTAAAAATCAGGGCAATTTGATGTTGTAGGTCACCACATGCTATCTAGTTTAATTAGTT…	TTACTTGTGTGTCTTCCTCCCTTGGCGGATCTGAGCTAGTTTAGTAGAAATTGATAAATTTAGTAGAATTGGATAGAATGTGTTATGTGTAGAATTTATTTACTTGTGTGTCTCCCCTTCATTGGCGGATCTGAGCTAGTTTAGTAGGAATTGATATATATATATATATTGCAAATGGATAGAATGTGTTATGTTTAAAAATCAGGGCAATTTGATGTTGTAGGTCACCACATGCTATCTAGTTTAATTAGTTCTATACATTGCAATATTTGAACTACTTTACATTGGAGTCAATATTCAGTGATACGAATTTGCATATTATCTTG	chr4A	NA	93.197	147	9	1	1	147	331492938	331493083	6.99E-53	215	chr1A	NA	100	151	0	0	322	472	215930592	215930742	2.43E-72	279
61	Assemblytics_b_10946	64	chr1A	221552689	221552701	130	+	Insertion	12	142	chr1A:216031000-216031142:+	between_alignments	Intergenic	-446920	gene_id TRIDC1AG020270; transcript_id TRIDC1AG020270.1; confidence_class HC_G	TACGGCCGGATC	CCCAGATCCGGTCCCCACGGCCTGGTTCACCGTGACGCCGCCTCCCTCGGGCTCCCGCACCGGGCGCCGCCCGCATCCGCCGTGCGCCGCCGCCGCCGACCGCCGCCGCGTCTCTTCCTGCGCCTCGCCGGCCGCCGCCCTCGCCGCCCGTACGGCCGGATCTTCCGCGCCGCCTCGCGTCCGACCGCGTGCCGCGCCGCCACATGCTCCCCGCTGCCGCTCAGCCCGGTCGCCTTGCTGCCCGCCTCCGGCATCCGAAGCTCGCCGGAGAGCACCACCTCGCCGGAGCCCGTCCCGTCCGGATCCGCTGCG	CCCAGATCCGGCCCCCACGGCCTGGTTCGCCGTGACGCCGCCTCCCTCGGGCTCCTGCACCGGGCGCCGCCCGCATCCGCCGTGCGCCGCCGCCGCCGACCGCCGCCGCGTCTCTTCCTGCGCCTCGCCGGCCGCCGCCCTCGCCGCCCGNNNNNNNNNNNNNNNNNNNNNNNNNNNNNNNNNNNNNNNNNNNNNNNNNNNNNNNNNNNNNNNNNNNNNNNNNNNNNNNNNNNNNNNNNNNNNNNNNNNNNNNNNNNNNNNNNNNNNNNNNNNNNNNNNNNNNNNNNNNNNCTTCCGCGCCGCCTCGCGTCCGACCGTGTGCCGCGCCGCCACATGCTCCCCGCCGCCGCTCGGCCCGGTCGCCTTGCTGCCCGCCTCCGGTGTCCGAAGCTCGCCGGA…	chr1A	NA	90.159	315	27	2	1	312	221543870	221544183	6.88E-111	407	chr1A	NA	91.429	315	21	3	1	312	216022969	216023280	5.25E-117	427
62	Assemblytics_b_1095	65	chr1A	31254568	31254669	99	+	Deletion	101	2	chr1A:26029528-26029530:+	between_alignments	Intergenic	-14480	gene_id TRIDC1AG006290; transcript_id TRIDC1AG006290.1; confidence_class HC_G	NNNNNNNNNNNNNNNNNNNNNNNNNNNNNNNNNNNNNNNNNNNNNNNNNNNNNNNNNNNNNNNNNNNNNNNNNNNNNNNNNNNNNNNNNNNNNNNNNNNNt	GCGGGACCTGGATGCCCATATTGGCTCCTACATATTCTACGAAGATCTTTATCGATCAGACCGCATAACAACATACGTTGTTCCCTTTGTCATCGGTATGTTACTTGTCCGAGATTTGATCATCGGTATCTCAATACCTAGTTCAATCTcNNNNNNNNNNNNNNNNNNNNNNNNNNNNNNNNNNNNNNNNNNNNNNNNNNNNNNNNNNNNNNNNNNNNNNNNNNNNNNNNNNNNNNNNNNNNNNNNNNNNtCACTGGCAAGTCTCTTTACTCGTTCCGTAATTGTGAGACCTACGTGTTATTGTGAGTATGGTTAGTTCATAATAATTGCTGAAACTTGAATGCTGGCTTTTCATGTTTACAACAACAAGAGCAAACAGAGTTTGTAAAAGTTTTTCTT…	GCGGGACCTGGATGCCCATATTGGCTCCTACATATTCTACGAAGGTCTTTATCGGTCAGACCGCATAACAACATACGTTGTTCCCTTTGTCATCGGTATGTTACTTGTCCGAGATTTGATCGTCGGTATCTCAATACCTAGTTCAATCTCGTCACTGGCAAGTCTCTTTACTCGTTCCGTAATTGTGAGACCTACGTGTTATTGTGAGTATGGTTAGTTCATAATAATTGCTGAAACTTGAATGCTGGCTTTTCATGTTTACAACAATAAGAGCAAACAGAGTTTGGAAAAGTTTTTCTTTT	chrUn	NA	98.667	150	2	0	1	150	242902512	242902363	1.60E-68	267	chr1A	NA	98.675	151	2	0	251	401	26029530	26029680	4.42E-69	268
63	Assemblytics_b_10955	66	chr1A	221832346	221832486	139	+	Deletion	140	1	chr1A:216332071-216332072:+	between_alignments	Intergenic	-167199	gene_id TRIDC1AG020270; transcript_id TRIDC1AG020270.1; confidence_class HC_G	GATGCTTGCGAACCATGCCTCATGGGCAAGATGACTAAGATCCATTCTTCGGAACAATGAAGCGAGCAACACACTTGTTGGAAATAATACATACTTATGTGTGCGGTCCAATGAGTATTGAGGCTCGCGGCGGGTATCGT	AATCATAGTGATACACATATTCATAATATTGAAGCCAAAAGATGCAAAGTTAATAATGATAGTGCAACTTATATGTGGCACTGCCATTTAGGTCATATTGGTGTAAAGCGCATGAAGAAACTCCATGCTGATGGACTTTTGGAATCACTTGATGCTTGCGAACCATGCCTCATGGGCAAGATGACTAAGATCCATTCTTCGGAACAATGAAGCGAGCAACACACTTGTTGGAAATAATACATACTTATGTGTGCGGTCCAATGAGTATTGAGGCTCGCGGCGGGTATCGTTATTTTCTGACCTTCACAGATGATTTGAGAACATATGGGTATATTTACTTGATGAAACATAAGTCTGAAACATTTGAAAAGTTAAAGAATTTCAGAGTGAAGTGGAAAA…	AATCATAGTGATACACATATTCATAATATTGAAGCCAAAAGATGCAAAGTTAATAATGATAGTGCAACTTATATGTGGCACTGCCATTTAGGTCATATTGGTGTAAAGCGCATGAAGAAACTCCATGCTGATGGACTTTTGGAATCACTTTTATTTTCTGACCTTCACAGATGATTTGAGCACATATGGGTATATTTACTTGATGAAACATAAGTCTGAAACATTTGAAAAGTTAAAGAATTTCAGAGTGAAGTGGAAAATCATCGTAACAAGAAAATACAGTTTCTACGATCTAATACAA	chr3A	NA	95.622	434	17	2	2	433	497716904	497717337	0	695	chr3A	NA	95.622	434	17	2	2	433	493352939	493353372	0	695
64	Assemblytics_b_10956	67	chr1A	221884066	221884067	105	+	Insertion	1	106	chr1A:216383648-216383754:+	between_alignments	Intergenic	-115548	gene_id TRIDC1AG020270; transcript_id TRIDC1AG020270.1; confidence_class HC_G	C	GGCGAGCACGAGCTCGCCACGAGCTATGGACGCGCCGGAGGCGGCGCCAAACAACGACGAGAAAGGGGGTGAGTGAGGAGCACACCACATGACCGGACAAGCAGCTGGTGAGGCCGGGGGAGGTCGGAGTGATACGTCTCCAACGTATCTCCAGTGCCAGTTTCTGTTTTTTCCTTGTTTTAGAGTACTGCAGAAAAGGAAAATCAAACGGAGTCCAATTGACCTGAAACTTCACGGAACTTATTTTTGGACCAGAAGAAGCCCACGGAGTATCGGAGATGGACCAGAAGAGTCCTGGACT	GGCGAGCACGAGCTCGCCACGAGCTATGGACGCGCCGGAGGCGGCGCCAAACAACGACGAGAAAGGGGGTGAGTGAGGAGCACACCACATGACCGGACAAGCAGCCGGTGAGGCCGGGGGAGGTCGGAGTGATACGTCTCCAACGTATCTATATTTTTTAATTGTTCCTTGCTATTATATTATTTGTTTTGGATGTTTATGGGCTTTATTATGCACTTTTATATTATTTTTGGGACTAACCTATTAACCCAGAGCCCAGTGCCAGTTTCTGTTTTTTCCTTGTTTTAGAGTACTGCAGAAAAGGAAAATCAAACGGAGTCCAATTGACCTGAAACTTCACGGAACTTATTTTTGGACCAGAAGAAGCCCACGGAGTATCGGAGATGGACCAGAAGAGTC…	chr6A	NA	98.621	145	2	0	151	295	468504713	468504857	7.04E-66	257	chr1A	NA	99.338	151	1	0	151	301	216383754	216383904	6.96E-71	274
65	Assemblytics_b_10963	68	chr1A	222003655	222003656	184	+	Insertion	0	184	chr1A:216503974-216504158:+	between_alignments	exon ( gene_id TRIDC1AG020270; transcript_id TRIDC1AG020270.6; confidence_class HC_G, exon 3 of 18)	2413	gene_id TRIDC1AG020270; transcript_id TRIDC1AG020270.6; confidence_class HC_G	A	ATCCGAGGACCAAGCAACCAGATGAGCACGACACCGAGATTTGTTAACGAGGTTCACCGATATGGCTATATCCCCGGGGCCTGACTACGGGCGCTCCTCCCCGTGACACCGTCACAATACTGCACACCGGCCACCCGGGCGCCGGCACACAACTCTAACAAACTCCACCTTGGCGAATATTCTCCACCACCTTGAGTTCGTCAATGCATCAAACTTCCATGTACATTGGACTTGAGCTTATCCCATGAGCACCGCTGCTACTCCAAAGACTCCATATGACTCCACCTGCAACTTGTAGTCC	ATCCGAGGACCAAGCAACCAGATGAGCACGACACCGAGATTTGTTAACGAGGTTCACCGATATGGCTATATCCCCGGGGCCTGACTACGGGCGCTCCTCCCCGTGACACCGTCACAATACTGCACACCGGCCACCCGGGCGCCGGCACACGCCGCCGGCTCCCCCTGCGTACCTGTGCTATTATGTTGGCATAGGTTACATCGTGTGTCTACCCTCACTATATATGAGAGGCCTAGGATACAAGTGTCCTACTTGGACACGACACCATATCCTATCTAAACACAGTACAACTACAAGTCCAATTGTAACCTACCTTATACACAATATTCGACACAACTCTAACAAACTCCACCTTGGCGAATATTCTCCACCACCTTGAGTTCGTCAATGCATCAAACT…	chr1A	NA	100	155	0	0	147	301	497948803	497948957	8.98E-75	287	chr3B	NA	88.294	299	28	6	4	301	788415508	788415216	3.13E-94	351
66	Assemblytics_b_10968	69	chr1A	222101882	222101883	150	+	Insertion	0	150	chr1A:216595727-216595877:+	between_alignments	Intergenic	89318	gene_id TRIDC1AG020290; transcript_id TRIDC1AG020290.2; confidence_class HC_G	T	ACCGCTCAATAATGGTTGGGTCGTTGAGCATGGGAAGTTTTTTTTTCTAAACTTTGTGTGTGTGTGCGTGTGTGACTAGATGGGTTTTGCAGTGACTCCATAAAAGCAGCACAAATCACTCAACAACAGCAAGAAGTTTATGTTGCGCACTACTCTTATAGAATCCAAGTAGCACTAGCACTATGAAGTGACACTTGAATCATGATCTCAAATTATCAACGGTCAGCACGCAATAACAAAATGACATGCAAGAACGGGCAAACCATAGAGTACAATGTATGCACTTTCCAAACAAATAGTA	ACCGCTCAAGAATGGTTGGGTCGTTGAGCATGGGAAGTTTTTTTTTCTAAACTTTGTGTGTGTGTGCGTGTGTGACTAGATGGGTTTTGCAGTGACTCCATAAAAGCAGCACAAATCACTCAACAACAGCAAGAAGTTTATGTTGCGCACGAAATTGCTCCACACACGATGCTTTTGCCCGATCTATGCACGACCTGAAAATCCAGCGGCCGGTACCCTGCTCATTCATGCGCATGTCCGGCTGGATGTATGTGTCGTCTGTGAATCGTCTGAATTCTGTCGTCCGCGTAGCACTGCTGCTATTCTTATAGAATCCAAGTAGCACTAGCACTATGAAGTGACACTTGAATCATGATCTCAAATTATCAACGGTCAGCACGCAATAACAAAATGACATGC…	chr3B	NA	92.81	306	17	1	1	301	331190385	331190080	2.34E-120	438	chr3B	NA	93.137	306	16	1	1	301	333206552	333206247	5.01E-122	444
67	Assemblytics_b_10969	70	chr1A	222121254	222121255	122	+	Insertion	0	122	chr1A:216615278-216615400:+	between_alignments	Intergenic	108690	gene_id TRIDC1AG020290; transcript_id TRIDC1AG020290.2; confidence_class HC_G	G	GAAGAAGAGTGGGCGGCGTCACGATGGGGCAGGTGGAGAACTGGAGGTTGGCGTGCTGGGGATGGTGGCGACTAGCGCGCTGAGGATGGGAGATGGTGAGCGGCCTGGGGGCATGAGATGGTGGGGAAGGGGTGGCGACTGCTGCCATGGGAGAAGGTGGGGCACGGGGTGGCGACCGGAGCCAGGGGGAAGGTGGGGCGCGGGGCGGTGGCTGGAAcCAGGGGAAGGTCAGGCGTGGGACGATGGTCGGAGTCAGGGAGAAGGTGAGGCGTGGGGAGGCTGCCGGAGCCAGGGAAGAAGG	GAAGAAGAGTGGGCGGCGTCACGATGGGGCAGGTGGAGAACTGGAGGTTGGCGCGCTGGGGATGGTGGCGACTAGCGCGCTGAGGATGGGGGATGGTGAGCGGCCTGGGGGCATGAGATGGTGGGGAAGGGGTGGCGACTGCTGCCATGGGNNNNNNNNNNNNNNNNNNNNNNNNNNNNNNNNNNNNNNNNNNNNNNNNNNNNNNNNNNNNNNNNNNNNNNNNNNNNNNNNNNNNNNNNNNNNNNNNNNNNNNNNNNNNNNNNNNNNNNNNGGAGAAGGTGGGGCACGGGGTGGCGACCGGAGCCAGGGGGAAGGTGGGGCGCGGGGCGGTGGCTGGAACCAGGGGAAGGTCAGGCGTGGGACGATGGTCGGAGTCAGGGAGAAGGTGAGGCGTGGGGA…	chr3A	NA	89.109	303	31	2	1	301	443281635	443281937	1.86E-101	375	chr3A	NA	89.456	294	29	2	1	292	436604301	436604008	8.63E-100	370
68	Assemblytics_b_11011	72	chr1A	223416660	223416834	171	+	Deletion	174	3	chr1A:217855832-217855835:+	between_alignments	Intergenic	-412718	gene_id TRIDC1AG020370; transcript_id TRIDC1AG020370.1; confidence_class HC_G	GATTCTTGCAAAAGCAACAAACAAAGAGAAGACTTGGGGTTGCAAAGTTTGTTAGCTCCCGTAAGATATCCATCTTTGATGTAATAATGATCCCAAGAGGTATGCGTCGGACATTTGGCATAAGGAATAGCAAAAGTAGGATCATGTGCATACAAGTCTTTTATGTGCTCAAAG	GATTGAGATTTAGACTTAGCTTTGCGACATCTAGAGCATAGGTTGGTGAAGCGGTTGATATCGCGAAACATCTTGGGCCAATAATAGTTCTTTGAGAGCGTAGCATAAGTCTTGTCGCGTCCAAAATGTCCCATTAGTCCTCCTCCATGAGATTCTTGCAAAAGCAACAAACAAAGAGAAGACTTGGGGTTGCAAAGTTTGTTAGCTCCCGTAAGATATCCATCTTTGATGTAATAATGATCCCAAGAGGTATGCGTCGGACATTTGGCATAAGGAATAGCAAAAGTAGGATCATGTGCATACAAGTCTTTTATGTGCTCAAAGCCAATGACATCCAATTCAAGGTGAGTAACAAGCATGCATATGCGGGAAAGAGCGTCCGCCACAACATTTTCCTTA…	GATTGAGATTTAGACTTAGCTTTGCGACATGTAGAGCATCGGTTGGTGAAGCGGTTGATATCGCGAAACATCTTGGGCCAATAATAGTTCTTTGAGAGCGTAGCAAAAGTCTTGTCGCGTCCAAAATGTCCCATTAGTCCTCCTCAATGAATGCCAATGACATCCAATTCAAGGTGAGTAACAAGCATGCATATGCGGGAAAGAGCGTCCGCCACAACATTTTCCTTACCTTTAATGTACTTGATGACATAAGGAAAAGACTCAATGAATTAACTCCATTTAGCATGACGCTTGTTCAACTTA	chr4A	NA	94.515	474	26	0	1	474	198745047	198744574	0	732	chr4A	NA	94.093	474	28	0	1	474	256009354	256009827	0	721
69	Assemblytics_b_1103	73	chr1A	31377783	31377824	173	+	Insertion	41	214	chr1A:26113040-26113254:+	between_alignments	Intergenic	28778	gene_id TRIDC1AG006340; transcript_id TRIDC1AG006340.1; confidence_class HC_U	GGCCGTACCAAAGTGTACGGTTGCAAGGTGTTATTAATGAA	CAAAACATAGGAGCCAGGCAAACCCAACATTTGACCAAAGACATGATTCAGAGCTGATGCATATAATGCTATAAGTTCGGGGTGCCACACTTGTGAAAGTGTTCCGACTTCTCACACCATATTGTGGGGTACTTAAGCCCCTGGTGTATTGGCCGTACCAAAGTGTACGGTTGCAAGGTGTTATTAATGAACACACACACACACACACACATATATATATATATAAGAAGAATGCAATAATAGTATTAATGCTATGCATTGTTTATTAAAAATGTGCGTTAAAGAAGAATGATACAGGCAATGCGATAAGCAAAAAGTAGGACTATGTCCCTTCCATGGAC	CAAAACATAGGAGCCGGGCAAACCCAACATTTGACCAAAGACATGATTCGGAGCTGATGCATATAATGCTATAAGTTCGGGGTGCCACACTTGTGAAAGTGTTCGGACTTCTCACACCATATTGTGGGGTACTTAAGCCCCTGGTGTATTNNNNNNNNNNNNNNNNNNNNNNNNNNNNNNNNNNNNNNNNNNNNNNNNNNNNNNNNNNNNNNNNNNNNNNNNNNNNNNNNNNNNNNNNNNNNNNNNNNNNNNNNNNNNNNNNNNNNNNNNNNNNNNNNNNNNNNNNNNNNNNNNNNNNNNNNNNNNNNNNNNNNNNNNNNNNNNNNNNNNNNNNNNNNNNNNNNNNNNNNNNNNNNNNNNNNCACACACACATATATATATATATATATATATATATAA…	chr4A	NA	93.824	340	20	1	1	339	208348539	208348200	5.62E-142	510	chr2A	NA	93.567	342	18	3	1	339	537917116	537916776	7.23E-141	507
70	Assemblytics_b_11036	74	chr1A	223837136	223837149	187	+	Insertion	13	200	chr1A:218243381-218243581:+	between_alignments	Intergenic	7555	gene_id TRIDC1AG020370; transcript_id TRIDC1AG020370.2; confidence_class HC_G	AGCTAAGTTCAAT	CTAGGGATAGTTGGGACTCACTTTTCACTCTCTATCGATTGCTGGAGTGGTTTGTTGATTTTCGTATAACTTGCAAATGTATATAAATTGATGAAAGTTAGTGTAAAAAATGAGAAGGTGATAATTTAATTTGATAAGTAAACAAACCCTAGCTAAGTTCAATTAGCCGGGGCGGAACACTTGAGGTACAAATTATTTGATTGACAAACGCAAGTCCGCTAAGCCAAACTCATAAAATTCAAATATGAAGCTAGATGCACTAAAAAATTAATATAACCAATGATTAAGAACAATTTGAGATTCTCGACAAGTA	CTAGGGATAGTTGGGACTCACTTTTCACTCTCTATCGATTGCTGGAGTGGTTTGTTGATTTTCGTATAACTTGCAAATGTATATAAATTGATGAAAGTTAGTGTAAAAAATGAGAAGGTGATAATTTAATTTGATAAGTAAACAAACCCTCTCGTCTCAATTTAAAGGGCTTGGCGGCCAAAACTCTACGATCAAGTGATAACCTCGCATGAAGATTAAATGCATCTAATTATAGCCGGTGGCAGCATGAAGAAGCAGCTTCCAATTGGAGGAAAGAAAACCCATCGCATACATTGGCCGGTGCTTTGTAATGATCTGCTGGAGGCAGTGGCGGATCCAGGAATTGAACTTAGCCGGGGCGGAACACTTGAGGTACAAATTATTTGATTGACAAACGCA…	chr1A	NA	97.351	151	3	1	1	150	231373128	231372978	2.64E-65	255	chr1A	NA	100	150	0	0	1	150	218243232	218243381	5.62E-72	278
71	Assemblytics_b_11052	75	chr1A	224283314	224283527	194	+	Deletion	213	19	chr1A:218700658-218700677:+	between_alignments	Intergenic	62076	gene_id TRIDC1AG020420; transcript_id TRIDC1AG020420.8; confidence_class HC_G	NNNNNNNNNNNNNNNNNNNNNNNNNNNNNNNNNNNNNNNNNNNNNNNNNNNNNNNNNNNNNNNNNNNNNNNNNNNNNNNNNNNNNNNNNNNNNNNNNNNNNNNNNNNNNNNNNNNNNNNNNNNNNNNNNNNNNNNNNNNNNNNNNNNNNNNNNNNNNNNNNNNNNNNNNNNNNNNNNNNNNNNNNNNNNNNNNNNNNNNNNNNNNNNNNNNNA	AGAGTTTCGTCAGCACAACGGTGTGGTGACGGTGATGGTGAAGTGATCCGCGCAGGGCTTCGCCTAAGCACTACGACAATATGACCGGAGGCGTAAACTGTGGAGGGGGGCGCCGCACACGGCTAGGAATCAATGTTGTGTGTTCTAGCGNNNNNNNNNNNNNNNNNNNNNNNNNNNNNNNNNNNNNNNNNNNNNNNNNNNNNNNNNNNNNNNNNNNNNNNNNNNNNNNNNNNNNNNNNNNNNNNNNNNNNNNNNNNNNNNNNNNNNNNNNNNNNNNNNNNNNNNNNNNNNNNNNNNNNNNNNNNNNNNNNNNNNNNNNNNNNNNNNNNNNNNNNNNNNNNNNNNNNNNNNNNNNNNNNNNNATAGGTGAGGGGAGGATAGGCAGCCAAGGGGGCGCCC…	AGAGTTTCGTCAGCACAACGGTGTGGTGACGGTGATGGTGAAGTGATCCGCGCAGGGCTTCGCCTAAGCACTACGACAATATGACCGGAGGCGTAAACTGTGGAGGGGGGCGCCGCACACGGCTAGGAATCAATGTTGTGTGTTCTAGCGGTGCCCCCCCACGTATATATAGGTGAGGGGAGGATAGGCAGCCAAGGGGGCGCCCAAGTAGGAGGAATCCTACTTGGGCCCCTAGTCCAATTTGGCCTCCCCCCCTTTCCTTTTACTGGAAGGGGGAAAAGGGAAGAGAGGGGGAGGAAGGAAAGGGGGGCCGAACCCC	chr6A	NA	97.333	150	4	0	1	150	142947076	142947225	4.50E-65	255	chr1A	NA	100	150	0	0	1	150	218700509	218700658	9.57E-72	278
72	Assemblytics_b_11089	76	chr1A	225237940	225237941	107	+	Insertion	1	108	chr1A:219585369-219585477:+	between_alignments	Intergenic	24104	gene_id TRIDC1AG020490; transcript_id TRIDC1AG020490.6; confidence_class HC_G	T	AGATCTGAGGTTGACCTTTTTGCCTGCGTTTCAATATTTTTGCAATCTTCATCATGCCATAACTCTGCATTCGTAGCCCCGATTCTTGCGTGTAGCACATCAAAATGTTCGTCTCGACGAGTACATCATTTCATCTCATTGCATCATTTTTGTGCATGCTATGATCCTGAACTCTACATATGTTTTGATGAATGCCATGCCATCTTTACAGGGGTGTATGCCATGTATTTTTGTGATATTTGTGGTGACTAACACAAGCTTGCAAAGTAGCGTAATCGTTGATGCTGATTGCAGGGACCGA	GATCTGAGGGTTGACCTTTTTGCCTGCGTTTCAATATTTTTGCAATCTTCATCATGCCATAACTCTGCATTCGTAGCTCCGATTCTTGCGTGTAGCACATCAAAATGTTCGTCTCGACGAGTACATCATTTCATCTCATTGCATCATTTTCATTTGAGCTTATCTTGATGCCCGAAATGCTGTTGGAAGAGGGCTATGCGAGGAATATGTCACATCTGTTTCAGCAAATGGCATTGTCATTTTTGCCATGATTAATGTGTGCATGCTATGATCCTGAACTCTACATATGTTTTGATGAATGCCATGCCATCTTTACAGGGGTGTATGCCATGTATTTTTGTGATATTTGTGGTGACTAACACAAGCTTGCAAAGTAGCGTAATCGTTGATGCTGATTGC…	chr1A	NA	96.622	148	5	0	151	298	225245109	225245256	1.52E-62	246	chr1A	NA	100	151	0	0	151	301	219585477	219585627	1.50E-72	279
73	Assemblytics_b_11131	78	chr1A	226320021	226320022	88	+	Insertion	0	88	chr1A:220673481-220673569:+	between_alignments	Intergenic	-362271	gene_id TRIDC1AG020510; transcript_id TRIDC1AG020510.16; confidence_class HC_TE?	T	GGTTTCGCAAACATTTGGACGTACCCCAAGAGCGGTTACCCAACTGTCCTTGACCCTGGACATGGCTATTCGAATAATTTGACACTCTGCAGAGGTTGCACACTTTACCCACAAGATCCGGGAAGCCTTCGGGTCATCCATGACCCGCGGTGCCAAACATTGTCACACAATAAATTCTTTTTGTGGAGCCACGCTCCCATATTCATCACATATCACAAGCACAAGGCATCAATGGTGTGTCCGGTGCGCTGTGAAAACAGTCATGGTCGCCCTACCTGGCACAACCCCGTCCTGAGAGTGA	GGTTTCTCAAACATTTGGACGTACCCCAAGAGCGGTTACCCAACTGTCCTTGACCCTGGACATGGCTATTCGAATAATTTGACACTCTGCAGAGGTTGCACACTTTACCCACAAGATCCGGGAAGCCTTCGGGTCATCCATGACCCGCGGTACCTAAAGTACTCGGGGTAAGCACCCGATCATTACCTTTCCCTAGCCGCGACTAACAAGGAGTCCACTCGATTGGTAGCAGCGCCCGTGCCAAACATTGTCACACAATAAATTCTTTTTGTGGAGCCACGCTCCCATATTCATCACATATCACAAGCACAAGGCATCAATGGTGTGTCCGGTGCGCTGTGAAAACAGTCATGGTCGCCCTACCTGGCACAACCCCGTCCCGAGAGTG	chr1A	NA	94.937	158	6	2	1	157	226087040	226087196	1.52E-62	246	chr1A	NA	99.342	152	1	0	150	301	220673569	220673720	1.94E-71	276
74	Assemblytics_b_11133	79	chr1A	226417457	226417627	175	+	Deletion	170	-5	chr1A:220770679-220770684:-	between_alignments	Intergenic	-459791	gene_id TRIDC1AG020510; transcript_id TRIDC1AG020510.16; confidence_class HC_TE?	TCCTCGCCGTTCCTCGTCACCTGCCGTCAACGCCGCCACCGGCCCGGCGGGGGACGAGTAGCAAGCATCGTCCCAGCATCCGTCCATGCGGCAAGACAGCAGCACCGCAACTCCCTCGCTCACCCCAGCTGGTTCTTCATCCCGCGTGCTCTGCGCGCCCATGGAGGCTC	GCGCGCCAGGTAGGGGTGCGCCGGGATTCGTCTTCCACCACCCCGTTCTCCTCCGACCATCACGCCCATGTCTGACGCTCGTCGGGCCCGCGCCGAGCGCCGGGCTGCACTCGCTTCCCGCATCGCCCAGACGGCCCCTGTCGGCGGGCTTCCTCGCCGTTCCTCGTCACCTGCCGTCAACGCCGCCACCGGCCCGGCGGGGGACGAGTAGCAAGCATCGTCCCAGCATCCGTCCATGCGGCAAGACAGCAGCACCGCAACTCCCTCGCTCACCCCAGCTGGTTCTTCATCCCGCGTGCTCTGCGCGCCCATGGAGGCTCGGGCTGCCCTCATCGCGGCCAACGAGCTCCTGCGCTACCGTCCCGTCGACGACGTCTACGAAAAATGGCTCGACCGCGT…	ATTTGGTGCGCCAGGTAGGGGTGCGCCGGGATTCGTCTTCCACCACCCCGTTCTCCTCCGACCATCACGCCCATGTTTGACGCTCGTCGGGCCCGCGCCGAGCGCCGGGCTGCACTCGCTTCCCGCGTCGCCCAGACGGCCCCTGTCGGCGGGCTGCCCTCATCGCGGCCAACGAGCTCCTGCGCTACCGTCCCGTCGACGACGTCTACGAAGAATGGCTCGACCGCGTCGCCGAGCTCATCCGCGCCGCAGGGGGCTCTCCGGCGCCGTCTGTTCCGCTGCACCGCACCCCGCCCCGCGCGGGC	chr1A	NA	95.319	470	22	0	1	470	100821881	100821412	0	747	chr5A	NA	94.894	470	23	1	1	470	253502391	253502859	0	734
75	Assemblytics_b_11134	80	chr1A	226427353	226427492	139	+	Deletion	139	0	chr1A:220780412-220780412:+	between_alignments	Intergenic	-469672	gene_id TRIDC1AG020510; transcript_id TRIDC1AG020510.16; confidence_class HC_TE?	TGCTCATCGAAGTCTCTTAGGACATTCTTTGTGACACTCCAAAAAATTTTATTCAATTTTCAAAAAAAAACTTTGTTGGTTTTGAGGAAGGTCATTTAAATCCTTCCAAAAATCTCTCTCTCAAAAAAAAATTTCCCTT	GCACGCGAGAGCTGCTGTGGCAAGGAGAGCGTCACCGGGTGAGGGGCAGAATTGGTTGCTCTTGGCGGGGCTTCAGGGATCTCATCGATGAACTCTATTTCCTTTCGTGGCCACTTGATGTGATGTAACAGTGTTTCTCGCAAGGTCCTTTGCTCATCGAAGTCTCTTAGGACATTCTTTGTGACACTCCAAAAAATTTTATTCAATTTTCAAAAAAAAACTTTGTTGGTTTTGAGGAAGGTCATTTAAATCCTTCCAAAAATCTCTCTCTCAAAAAAAAATTTCCCTTGGCAAGGATTTTATTTTTTTACTTTGTATCTTCTTCAACTCTGGTGTATGAATTATGAAAACTTCCTTCTGATTATTCCCTTCTCAAATAAATTCTTGGGATTTATTTAT…	GCACGCGAGAGCTGCTGTGGCAAGGAGAGCATCACCGGGTGAGGGGCAGAATTGGTTGCTCTTGGCGGGGCTTCAGGGATCTCATCGATGAACTCTATTTCCTTTCGTGGCCACTTGATGTGATGTAACAGTGTTTCTCGCAAGGTCCTTGGCAAGGATTTTATTTTTTTACTTTGTATCTTCTTCAACTCTGGTGTTTGAATTATGAAAACTTCCTTCTGATTATTCCCTTCTCAAATAAATTCTTGGGATTTATTTATTTCTTCAAAAAGAAACCCTAGGAGTTTTGGGGCTTCTCTC	chr7A	NA	97.692	260	3	2	180	439	30831265	30831521	7.58E-122	444	chr2A	NA	97.701	261	4	2	179	439	527454358	527454616	5.83E-123	448
76	Assemblytics_b_11140	81	chr1A	226558171	226558172	88	+	Insertion	1	89	chr1A:220907441-220907530:+	between_alignments	Intergenic	-600421	gene_id TRIDC1AG020510; transcript_id TRIDC1AG020510.16; confidence_class HC_TE?	A	AAGGTATTCGCTTGGGAGCCTGACCAGTTGGCAGGGGTCCCTAGGAGTGTAATCGAGCATCACCTCAACGTGTGCCCCAACGTGCGCCCTGTGAAGCAGAAGGCCAGGCGGCAGTCCACAGAAAAGTAGGACTTCATCGTCCAAGAGACCAGGAGTGCATGTGTGTCGACTTCACCAACCTCAACAAAGCATGCCCGCAAGATCCGTTCCCGCTCCCCCGCATCGACCAGATCGTCGATTCCACTGCGGATTGCGACCTATTATGCTTCTTGGATGCCTTCTCTGGGTATCACCAGATCAA	AAGGTATTCGCTTGGGAGCCTGACCAGTTGGCAGGGGCCCCTAGGAGTGTAATCGAGCATCACCTCAACGTGTGCCCCAACGTGCGCCCTGTGAAGCAGAAGGCCAGGCGGCAGTCCACAGAAAAGTAGGACTTCATCATCCAAGAGACCCGCAAATTAGAAGCCGCTGGGGTCATTCGCGAGGTCCGATACCCGGATTGGTTGGCCAACCCTGTCGTTGTGCCAAAGAAGGGAGGGAAGGAGCGCATGTGTGTCGACTTCACCAACCTCAACAAAGCATGCCTGCAAGATCCGTTCCCGCTCCCCCGCATCGACCAGATCGTCGATTCCACTGCGGAATGCGACCTATTATGCTTCTTGGATGCCTTCTCTGGGTATCACCAGATCAA	chr6A	NA	98.675	151	2	0	151	301	514115643	514115793	3.25E-69	268	chr6A	NA	98.675	151	2	0	151	301	509020464	509020614	3.24E-69	268
77	Assemblytics_b_11156	82	chr1A	226765427	226765541	86	+	Deletion	114	28	chr1A:221116348-221116376:+	between_alignments	Intergenic	-807733	gene_id TRIDC1AG020510; transcript_id TRIDC1AG020510.16; confidence_class HC_TE?	NNNNNNNNNNNNNNNNNNNNNNNNNNNNNNNNNNNNNNNNNNNNNNNNNNNNNNNNNNNNNNNNNNNNNNNNNNNNNNNNNNNNNNNNNNNNNNNNNNNNNNNNNNNNNNNNNC	CGGGTCGTACGTCTGCACCGTTGGATTCTCCTTGATCGAACGGCGATCCTCATCCCTTTCGACAACACATGTACATGTTTTCAAATAGCCCCTCCCAAAACAATGTTTTCAAATAGCACACCGTTCACACATGAAAGCCGTGTGCCTGCCNNNNNNNNNNNNNNNNNNNNNNNNNNNNNNNNNNNNNNNNNNNNNNNNNNNNNNNNNNNNNNNNNNNNNNNNNNNNNNNNNNNNNNNNNNNNNNNNNNNNNNNNNNNNNNNNNCGTTGCACGTGCGATCTGAGTCATGCGTTCTGATTGGCCAGAACCCAAACCCCACAGATCGTATGTCTGCACCGTTGGATGCTCCCAGATCGAACGGCAATCCTCATCCCTTTCGACAGGAAATGCAGTCTGGCTA…	CGGGTCGTACGTCTGCACCGTTGGATTCTCCTTGATCGAACGGCGATCCTCATCCCTTTCGACAACACATGTACATGTTTTCAAATAGCCCCTCCCAAAACAATGTTTTCAAATAGCACACCGTTCACACAtGAAAGCCGTGTGCCTGCCAAATCGTGGCCGATGCCCCCCCCCCCTCGTTGCACGTGCGATCTGAGTCGTGCATTCTTATTGGCCAGAACCCAAACCCCACAGATCGTATGTCTGCACCGTTGGATGCTCCCAGATTGAACGGCAATCCTCATCCCTTTCGACAGGAAATGCAGTCCGGCTAGGAATTGATTTATAT	chr3A	NA	95.364	151	7	0	264	414	203957586	203957736	1.00E-60	241	chr1A	NA	100	150	0	0	1	150	221116199	221116348	7.60E-72	278
78	Assemblytics_b_11157	83	chr1A	226801964	226801977	38	+	Deletion	13	-25	chr1A:221152777-221152802:-	between_alignments	Intergenic	-844220	gene_id TRIDC1AG020510; transcript_id TRIDC1AG020510.16; confidence_class HC_TE?	ATATATATATATA	GTGCATTCAGGATTTAAACACATCACACCACCGTACCCATACATATTTTTTGGGCCGCATGCAGTGTATACGGGGTCTTCTGATCGACCATGTCTCCCTTGTGCGGTTTTTTGTGATGACACgCATATATATATATATATATATATATATATATATATATATATATATATATATATATATATATATATCATCCCTTTGACCGATAACGAGGGGTATGTGTTGGCCATGAATGGATTCCTCCTAGTTTGTGTTAGGGCTGGTCACCGTCACATGTTGCTCAACCAAATCTCGAGCCCATGCGTTGTCAGGATTC	ATGTAGTTGATGACCCATCGAAGTTGTGCATTCAGGATTTAAACACATCACACCACCGTACCCATACATATTTTTTGGGCCGCATGCAGTGTATACGGGGTCTTCTGATCGACCATGTCTCCCTTGTGCGGTTTTTTGTGATGACACGCATATATATATATATATATATATATATCATCCCTTTGACCGATAACGAGGGGTATGTGTTGGCCATGAATGGATTCCTCCTAGTTTGTGTTAGGGCTGGTCACCGTCACATGTTGCTCAACCAAATCTCGAGCCCATGCGTTGTCAGGATTCCCTCCCACGTGCTCGGATTGCTGGG	chr7A	NA	88.994	318	29	4	1	313	357475664	357475348	2.50E-105	388	chr4A	NA	90.938	320	21	5	1	313	162036174	162036492	6.82E-116	424
79	Assemblytics_b_11176	84	chr1A	227054485	227054583	98	+	Deletion	98	0	chr1A:221419133-221419133:+	between_alignments	Intergenic	-1096783	gene_id TRIDC1AG020510; transcript_id TRIDC1AG020510.16; confidence_class HC_TE?	TTCCTTTCTATGGGACTCAAGAACCCGAGGAGTATCTCGAATGGGAGCGTTTGATGGACGACTACCTCAAGCTACATCAAGTTCCTCCCGAAGATCAA	CATATCCCTTGGCATCTTCGCCAAGCAACTTCAAGGCATCTTTGCCTACAGACACACGGCATCTTCGCCCACAAGCACCTGAAGAGAAGCTCCCCAAGCTCAAGTCTGCGACTTCCACGAGCTACTATGACCTCGACATCGACCACACAATTCCTTTCTATGGGACTCAAGAACCCGAGGAGTATCTCGAATGGGAGCGTTTGATGGACGACTACCTCAAGCTACATCAAGTTCCTCCCGAAGATCAAGTGAAGTGCGCCACAAGGAACTTCTATGACTATGCGTCCACATGGTGGCTTCACACACTTTCAGAGACCTACAACATGAGTTGGCCCAAGACGAAGAGAGCTTTGCGGTGCTAGTTCATGCCTCCAACCTACACGGAACAACTTCTACGT	CATATCCCTTGGCATCTTCGCCAAGCAACTTCAAGGCATCTTTGCCTACAGACACACGACATCTTCGCCCACAAGCACCTGAAGAGAAGCTCCCCAAGCTCAAGTCTGCGACTTCCACGAGCTACTATGACCTCGACATCGACCACACAAGTGAAGTGCGCCACAAGGAACTTCTATGACTACGCGTCCACATGGTGGCTTCACACACTTTCAGAGACCTACAACATGAGTTGGCCCAAGACGAAGAGAGCTTTGCGGTGCTAGTTCGTGCCTCCAACCTACACGGAACAACTTCTACGT	chr3A	NA	94.43	395	22	0	1	395	75746588	75746982	2.29E-171	608	chr3A	NA	94.43	395	22	0	1	395	75181500	75181894	2.28E-171	608
80	Assemblytics_b_11192	85	chr1A	227442201	227442355	156	+	Deletion	154	-2	chr1A:221798643-221798645:-	between_alignments	Intergenic	-1012992	gene_id TRIDC1AG020540; transcript_id TRIDC1AG020540.1; confidence_class HC_G	ACATGACCTAAAAATCAAGAACAAAAATAAAATTGGTTTGCCTCCCAACAAGCGCTATTCTTTAAAGCCATTAAGCTAGGCATCTATAATTTTAATGATACTCACATGAAAGATAGCAATTGAAACACGAAGGGAGCGTCAAGAAACATATGAA	TAATCACCTGGGTGCAAAAGTTTCTGTTTTTCAGCAGGATCAAATCAACTATCACTATAAGCTATCCCAAAGGTCTTACTTGGCACAAACACTAATTAAAACACAAAGAAACACATCTAACCAGAGGCTAGATGATTTATTCAAAGCAAAACATGACCTAAAAATCAAGAACAAAAATAAAATTGGTTTGCCTCCCAACAAGCGCTATTCTTTAAAGCCATTAAGCTAGGCATCTATAATTTTAATGATACTCACATGAAAGATAGCAATTGAAACACGAAGGGAGCGTCAAGAAACATATGAAAATCACATCTAAGTCTAACATACTTCCTATGCATAGGAATTTTATAAGCAAACAAATTATCAAGACAAGAAATATCTAACATATGCAAAGAAGAG…	ACTAATCACCTGGGTGCAAAAGTTTCTGTTTTTCAGCAGGATCAAATCAACTATCACTATAAGCTATCCCAAAGGTCTTACTTGGCACAAACACTAATTAAAACACAAAAAAACACATCTAACCAGAGGCTAGATGATTTATTCAAAGCAAATCACATCTAAGTCTAACATACTTCCTATGCATAGGAATTTTATAAGCAAACAAATTATCAAGACAAGAAACATCTAACATATGCAAAGAAGAGGAATAAAACATTGACGATCTCAACATAACGAGAGGTAATTTAGTAACATGAAAATTT	chr1A	NA	96.93	456	12	1	1	454	191171443	191170988	0	763	chr1A	NA	97.357	454	12	0	1	454	170331223	170331676	0	773
81	Assemblytics_b_11248	86	chr1A	230422737	230422938	162	+	Deletion	201	39	chr1A:223137447-223137486:+	between_alignments	Intergenic	665369	gene_id TRIDC1AG020600; transcript_id TRIDC1AG020600.8; confidence_class HC_G	NNNNNNNNNNNNNNNNNNNNNNNNNNNNNNNNNNNNNNNNNNNNNNNNNNNNNNNNNNNNNNNNNNNNNNNNNNNNNNNNNNNNNNNNNNNNNNNNNNNNNNNNNNNNNNNNNNNNNNNNNNNNNNNNNNNNNNNNNNNNNNNNNNNNNNNNNNNNNNNNNNNNNNNNNNNNNNNNNNNNNNNNNNNNNNNNNNNNNNNNC	AACGGACTCCAGATCTGGCCTCCCGATGGAGGACAGGAAGTGACGGCGGTTCCGTATCGCGAAACGAGATAATTCTTCCTCACTGATTTTTTCTAGAAAAGTAGGATTTTATAGCATCGGTTTCAGGGTCTGCGGGGCCACCAGGTGGGGNNNNNNNNNNNNNNNNNNNNNNNNNNNNNNNNNNNNNNNNNNNNNNNNNNNNNNNNNNNNNNNNNNNNNNNNNNNNNNNNNNNNNNNNNNNNNNNNNNNNNNNNNNNNNNNNNNNNNNNNNNNNNNNNNNNNNNNNNNNNNNNNNNNNNNNNNNNNNNNNNNNNNNNNNNNNNNNNNNNNNNNNNNNNNNNNNNNNNNNNCGCGCCATGATGGGTTGTGCCCACCCAGGTGCCCCCCTTCGGTAGTTCT…	AGAACTACCATGGTGTTGTTTTTGTGCAGAAATAAAAGTTCTCGGATTGGAACTAAACTCTGCAAGGAATTTTTATACAATAAAAGAGAATTTCTGGAGCCAAGAACTACCAAGGGGGGCACCTGGGTGGGCACAACCCACCATGGCGCGCGTGCCCCCCCCCCCCCAGGCGCGCCCAGGTGGGTTGTCCCCACCTGGTGGCCCCGCAGACCCTGAAACCGATGCTATAAAATCCTACTTTTCTAGAAAAAATCAGTGAGGAAGAATTATCTCGTTTCGCGATACGGAGCCGCCGTCACTTCCTGTCCTCCATCGGGAGGCCAGATCTGGAGTCCGTTT	chr6A	NA	94.737	152	7	1	351	501	161333118	161333269	5.72E-59	235	chr1A	NA	99.333	150	1	0	1	150	223137635	223137486	4.34E-70	272
82	Assemblytics_b_1125	87	chr1A	31766648	31766649	97	+	Insertion	0	97	chr1A:26477048-26477145:+	between_alignments	Intergenic	-101263	gene_id TRIDC1AG006360; transcript_id TRIDC1AG006360.1; confidence_class HC_G	C	ACGGAAAAAACGGTGGTAGAAGCGAGGGGGAGGAAAATTTCGGGGAGTTCCCGGTTACGGTGGGAGGTCGGGGGCCGAGCGATGCGCGTTCCTCTCGTACACGTACGCGCGTGTGTGCGAGGCGTTGGGCTCTAACTGAACCCGATCGAGCGATTCCTTGGCTACTGCTGCTAACTGAAGCCGATCGATGGGATGAACAGTGAGCGTTGCAGGGGGGTTTGGATGAACACTGAGCAGTGGCGTTGCTTCTGGATGAACAGGACCCCTTGGTGTGGTGAAGGGCTGGATGAACAGTAGACGG	GACGGAAAAAACGGTGGTAGAAGCGAGGGGGAGGAAAATTTCGGGGAGTTCCCGGTTACGGTGGGAGGTCGGGGGCCGAGTGATGCGCGTTCCTCTCGTACACGTACGCGCGTGTGTGCGAGGCGTTGGCTCTAACTGAACCCGAGCGAGGCGTTGGGCTCTAACTGAACCCAAGCGATTGCACTGCAGGCTACGCGTTACTAAACCCGAGCGATCGATCGATGACTGTTAACTGAACCCGATCGAGCGATTCCTTGGCTACTGCTACTAACTGAAGCCGATCGATGGGATGAACAGTGAGCGTTGCAGGGGGGTTTGGATGAACACTGAGCAGTGGCGTTGCTTCTGGATGAACAGGACCCCGTGGTGTGGTGAAGGGCTGGATGAACAGTAGACG	chr4A	NA	89.145	304	15	8	1	301	135385181	135384893	1.45E-97	363	chr6B	NA	86.667	315	20	10	1	298	642341483	642341792	1.46E-87	329
83	Assemblytics_b_11253	89	chr1A	230313447	230313450	38	+	Insertion	-3	35	chr1A:223255410-223255445:+	between_alignments	Intergenic	555980	gene_id TRIDC1AG020600; transcript_id TRIDC1AG020600.8; confidence_class HC_G	TCC	GGCGGCGCCCCCCTCTCTTTCCTTCTCCCTCTCCTACTCCTTCCCTCTCTCCCCTCTTGGAAAAGGAAGGGGACTCCAACTAGGATTGGGAATCATAGCTGGACTCCCCTTATAGGCGTGCCCCTCCCAGGCCGGCCTCCTCTTCCCCCCTCCAAGATTTGTCTTAGCCGTGTGCGGTGCCCCCGTCCACAGTTTTCCACCTCGGTCATATTGTCATAGTGCTTAGGCAAAGACCTGCATTGGTAAGTTCATCATCACCGTCACCACGCGGTCGTGTTGACGAAACTCTCCAGTCGGCCTCAA	GGCCGACTGGAGAGTTTCGTCAGCATGACCGCGTGGTGACGGTGATGATGAACTTACCAATGCAGGTCTTTGCCTAAGCACTATGACAATATGACCGAGGTGGAAAACTGTGGACGGGGGCACCGCACACGGCTAAGACAAATCTTGGAGTGCCTTTGGGGTGCCCCCTGCCCATGTATATAAAGGAGGGGGGAAGAGGAGGCCGGCCTGGGAGGGGCACGCCTATAAGGGGAGTCCAGCTATGATTCCCAATCCTAGTTGGAGTCCCCTTCCTTTTCCAAGAGGGGAGAGAGGGAAGGAGTAGGAGAGGGAGAAGGAAAGAGAGGGGGGCGCCG	chr7A	NA	89.251	307	26	7	1	302	159787199	159787503	5.22E-102	377	chr7A	NA	88.525	305	28	7	1	300	159857994	159858296	1.45E-97	363
84	Assemblytics_b_11256	90	chr1A	230205610	230205638	100	+	Insertion	28	128	chr1A:223360575-223360703:+	between_alignments	Intergenic	448155	gene_id TRIDC1AG020600; transcript_id TRIDC1AG020600.8; confidence_class HC_G	CACACCTAGGTGCGCCACTTCTATGTAG	GTTTCTGTGTGTGAGACGTTAGTAATGGCGCACCCTCCCTAGTGCGCCATTGCTAACCCTAGCAATGCCGCACCAGGGAGGGTGCGCCATTACTAACCTCACACACACACACACACAGACACACCCCCACCAGACATAGCAATGGCGCACCACACCTAGGTGCGCCACTTCTATGTAGCATAGAAGTGGCGCACCTAGGTGTGGTGCACCATTGCTATGTCTGGTGGGGGGGGGACCAAAAAAATAGCAATGGCGCACTGCTCATGCGGTGCGCCATTAGTAAAAACATAGCAATGGCGCGCCTGATTCTAGTGCGCCACTGCTATAT	ATAGCAGTGGCGCACTAGAATCAGGCGCGCCATTGCTATGTTTTTACTAATGGCGCACCGCATGAGCAGTGCGCCATTGCTATTTTTTTGGCCACCCCCCCCACCAGACATAGCAATGGCGCACCACACCTAGGTGCGCCACTTCTATGCNNNNNNNNNNNNNNNNNNNNNNNNNNNNNNNNNNNNNNNNNNNNNNNNNNNNNNNNNNNNNNNNNNNNNNNNNNNNNNNNNNNNNNNNNNNNNNNNNNNNNNNNNNNNNNNNNNNNNNNNNNNNNNNgTGCGCCATTGCTATGTCTGGTGGGGGTGTGTCTGTGTGTGTGTGTGTGAGGTTAGTAATGGCGCACCCTCCCTGGTGCGGCATTGCTAGGGTTAGCAATGGCGCACTAGGGAGGGTGCGCC…	chr1B	NA	93.03	330	19	4	1	328	11222783	11223110	1.52E-132	479	chr6B	NA	93.114	334	16	3	1	328	106189676	106189344	1.17E-133	483
85	Assemblytics_b_11289	91	chr1A	229583788	229583808	112	+	Insertion	20	132	chr1A:223994196-223994328:+	between_alignments	Intergenic	-172704	gene_id TRIDC1AG020600; transcript_id TRIDC1AG020600.2; confidence_class HC_G	AGGGTGGTGCGAGCCGGTGA	AACGAGGTCAACCTCTCTGGATCTAGGGTTCCGGGGCACGGTCCACGAGGTTCATTGGAGACGACGCGGGAGGCGGTCGGAGGAGGACGAGGCGCGTCGGGGGAGGGGCGCTCCGGGCCGGATCTTGCCGGATCCGGCCGGAACCCGGCAAGGGTGGTGCGAGCCGGTGAGCGGTGGTGACTGGCGAGCTGGGGCGGCGGAGCGCGCCGGCGTGCGGAGACAGCCGGCGGGCGGAGGCGGTGGGCGCGATGCTCGGGCGGCGCGGTGAGGCGCAGGGGGCGCTGGGCGGCGGAGTCGGCTCGCGGGGGCCGGCGGCGGGC	CACGCCGCCGGCCCCCGCGAGCCGACTCCGCCGCCCAGCGCCCCCTGCGCCTCACCGCGCCGCCCGAGCGCCGCGCCCACCGCCTCCGCCCGCCGGCTGTCTCCGCACGCCGGCGCGCTCCGCCGCCCCAGCTCGCCAGTCACCACCGCTNNNNNNNNNNNNNNNNNNNNNNNNNNNNNNNNNNNNNNNNNNNNNNNNNNNNNNNNNNNNNNNNNNNNNNNNNNNNNNNNNNNNNNNNNNNNNNNNNNNNNNNNNNNNNNNNNNNNNNNNNNNNNNNNNNNTGCCGGGTTCCGGCCGGATCCGGCAAGATCCGGCCCGGAGCGCCCCTCCCCCGACGCGCCTCGTCCTCCTCCGGCCGCCTCCCGCGTCGTCTCCGATGAACCTCATGGACCGTGCCCC…	chr3A	NA	87.77	278	32	2	1	276	516030586	516030863	7.32E-86	324	chr3A	NA	88.732	284	30	2	1	282	511467572	511467855	1.56E-92	346
86	Assemblytics_b_11291	92	chr1A	229545563	229545599	62	+	Insertion	36	98	chr1A:224032697-224032795:+	between_alignments	Intergenic	-210921	gene_id TRIDC1AG020600; transcript_id TRIDC1AG020600.2; confidence_class HC_G	AGACGATATCTGGTGATCAAGGGGGGGGGCTTGCCT	ATGATAAACTAGCATCCTATACTAAGCATGTAGGATTGCAGGTAAGGTATCAACAGTTGTAGCAACAATGACAGGCTATGCATCAGGATAGGATTAACGGGAAGCAGTAACATGCTACACTACTCTAATGCAAGCAGTATAGAGAAGAGTAGACGATATCTGGTGATCAAGGGGGGGGGCTTGCCTGGTTGCTCTGGCAAGGAGGGGTCGTCAACACCGTAGTCGATCGGGGGTACCGGCAGTGGTCTCGGGGTCTACCAGAAAGAAGTAACGGAGGGGGAACACAATAAACAACAGAGCAAACAAAGCAACACAAAGCATAACATGGCAATGCGC	TGCATTGCCATGTTATGCTTTGTGTTGCTTTGTTTGCTCTGTTGTTTATTGTGTTCCCCCTCCGTTACTTCTTTCTGGTAGACCCCGAGACCACTGCCGGTACCCCCGATCGACTACGGTGTTGACGACCCCTCCTTGCCAGAGCAACCANNNNNNNNNNNNNNNNNNNNNNNNNNNNNNNNNNNNNNNNNNNNNNNNNNNNNNNNNNNNNNNNNNNNNNNNNNNNNNNNNNNNNNNNNNNNNNNNNACTCTTATCTATATTGCTTGCATTAGAGTAGTGTAGCATGTTACTGCTTTCCGTTAATCCTATCCTGATGCATAGCCTGTCATTGTTGCTACAACTGTTGATACCTTACCTGCAATCCTACATGCTTAGTATAGGATGCTAGTTTATCATC	chr1A	NA	96.142	337	12	1	1	336	401913906	401914242	1.17E-153	549	chr7A	NA	96.439	337	11	1	1	336	474860914	474861250	2.51E-155	555
87	Assemblytics_b_11295	93	chr1A	229448982	229449021	143	+	Insertion	39	182	chr1A:224125659-224125841:+	between_alignments	Intergenic	-307500	gene_id TRIDC1AG020600; transcript_id TRIDC1AG020600.2; confidence_class HC_G	CTTCTTTGGCCTCTCTTTTTTTGGGCAATGCTCTAATGA	TGAAAATTCCCACTAGTATATGAAAGTGATAACTTAAGAGACTCTGTATATGAAGAACATGGTGCTACTTTGAAGCACAAGTGTGGTAAAAGGGTAGTAACATTGCCCCCTTTTTGCGGGCTTCTTTGCCCCCCCCCCTTTTTATTTAGGCTTCTTTGGCCTCTCTTTTTTTGGGCAATGCTCTAATGATGATGATCATCACACTTTTATTTACTTACAACTCAATATTACAACTCGATACTAGAACAAAGATATGACTCTATATGAATGCCTCCGGCGGTGTACCGGGATGTGCATTGATCTAGCATAGCAATGACATCAAAAAATGGACAAGCCATG	ATGGCTTGTCCATTTTTTGATGTCATTGCTATGCTAGATCATTGCACATCCCGGTACACCGCCGGAGGCATTCATATAGAGTCATATCTTTGTTCTAGTATCGAGTTGTAATATTGAGTTGTAAGTAAATAAAAGTGTGATGATCATCATTAtNNNNNNNNNNNNNNNNNNNNNNNNNNNNNNNNNNNNNNNNNNNNNNNNNNNNNNNNNNNNNNNNNNNNNNNNNNNNNNNNNNNNNNNNNNNNNNNNNNNNNNNNNNNNNNNNNNNNNNNNNNNNNNNNNNNNNNNNNNNNNNNNNNNNNNNNNNNNNNNNNNNNNNNNNNNNNNNNNNCCTAAATAAAAGGGGGGGGGGGGGCAAAGAAGCCCGCAAAAAGGGGGCAATGTTACTATCCTTTTACC…	chr4A	NA	96.176	340	9	2	1	339	287013372	287013036	9.14E-155	553	chr6A	NA	96.188	341	11	1	1	339	20213457	20213117	7.04E-156	556
88	Assemblytics_b_11321	94	chr1A	228988581	228988613	39	+	Deletion	32	-7	chr1A:224606071-224606078:-	between_alignments	Intergenic	-188973	gene_id TRIDC1AG020570; transcript_id TRIDC1AG020570.5; confidence_class HC_G	CATGCAATCAAAATATGTGACATGATATGGCC	ACCCGATCATCACGTGGTGTCTCGTCACGACGAACTATTGCAACGGTGCATACTCAGGGAGAACACTTATACCAAGAAATTTAGTGAGAGGTCATCTTATAATGCTACCACCGAACTAAGAAAAATAAGATACATAAAGGATACACATCACATGCAATCAAAATATGTGACATGATATGGCCATCATCATCTTGTGCCTTTGATCTCCATCTCCAAAACACCGTCATGATCTCTATTGTCACTGGGCATGACACCATGATCTCCATCATCTTGATCTCTATCAATGTGTCGTCACATGGTCGTCTCACCAACTATTGCTTTTGCAACTATTG	CAATAGCAATAGTTGCAAAAGCAATAGTTGGTGAGACGACCATGTGACGACACATTGATAGAGATCAAGATGATGGAGATCATGGTGTCATGCCCAGTGACAATAGAGATCATGACGGTGTTTTGGAGATGGAGATCAAAGGCACAAGATGATGATGTATCCTTTATGTATCTTATTTTTCTTAGTTCGGTGGTAGCATTATAAGATGACCTCTCACTAAATTTCTTGGTATAAGTGTTCTCCCTGAGTATGCACCGTTGCAATAGTTCGTCGTGACGAGACACCACGTGATGATCGGGTGTGATAA	chr7A	NA	96.073	331	12	1	1	331	78979342	78979013	2.50E-150	538	chr6A	NA	96.386	332	11	1	1	332	233741354	233741684	1.49E-152	545
89	Assemblytics_b_11322	95	chr1A	228977285	228977287	171	+	Insertion	2	173	chr1A:224617368-224617541:+	between_alignments	Intergenic	-177662	gene_id TRIDC1AG020570; transcript_id TRIDC1AG020570.5; confidence_class HC_G	TC	CGCCGAGCTCGCCGGCGCGGAGCAGCTTGGCGGCGGCCAGAGTGACGGCGGTGGCCAGCGCGCGGTCGGGCGGCGCAGAGGGAGGAGAAGCAGCGGGCGGCGGCGGATGGCGAGTGGGCCGCGGGGGCCCAACGCGGGCTCGGGCGGGCCTCGAGCGGCGGCGGCGAAGTGGGGCTCGCCCGGGTCACGTGGCGGTCGGTGGCTGGCTGCGGCGATTTTGTCCGGACCgGACGAACGTGTCCGGCCTGCGCGGAGGCGAAATTTAGGGTTTCGGACGAGGGGGGATCCGGATTTGGAAAGGG	CCTTTCCAAATCCGGATCCCCCCTCGTCCAAAACCCTAAATTTCGCCTCCGCGCTGGCCGGACACGTCCGTCCGGTCCGGACAAAATCGCCGCAGCCAGCCACCGACCGCCACGTGACCCGGGCGAGCCCCACTTCGCCGCCGCCGCTCGNNNNNNNNNNNNNNNNNNNNNNNNNNNNNNNNNNNNNNNNNNNNNNNNNNNNNNNNNNNNNNNNNNNNNNNNNNNNNNNNNNNNNNNNNNNNNNNNNNNNNNNNNNNNNNNNNNNNNNNNNNNNNNNNNNNNNNNNNNNNNNNNNNNNNNNNNNNNNNNNNNNNNNNNNNNNGGCCCGCCCGAGCCCGCGTTGGGCCCCCGCGGCCCACTCGCCATCCGCCGCCCCCGCTGCTTCTCCTCCCTCTGCGC…	chr5A	NA	90.461	304	23	6	1	302	312793531	312793232	1.44E-107	396	chr1A	NA	95.364	302	14	0	1	302	224636866	224636565	3.84E-133	481
90	Assemblytics_b_11325	96	chr1A	228893560	228893605	164	+	Insertion	45	209	chr1A:224700088-224700297:+	between_alignments	Intergenic	-93959	gene_id TRIDC1AG020570; transcript_id TRIDC1AG020570.5; confidence_class HC_G	CGGAGGCGTCGAGGCGGAGGCGGCGGCCGGCGGTTGCGGCGGAGC	ACGCGGATGGCGGTGGCCGGAGTCAGAGGGATGAGTCGCGGGGCCGGATGCGGTGGCGCACCGGCGGGAGGAGCCGCGGTGGCGGTGGCGGTGCTCCGCGGCGGTGAGGGCGGCGACCGTGGTCGCCGGTGAGCGGAGAGGAGGTGGCGGCGGAGGCGTCGAGGCGGAGGCGGCGGCCGGCGGTTGCGGCGGAGCGGCGGGCGGCGGAGCGGCACATTGGAGGCGCGGGCGAGCGGACGGCGGCGCGCGGGCTCCGGGGGCcGACCGCTGGCCTGGCGGGCCGGCGGCGCGGGGGCTCGCCGTCCGCCATGTGGCAGGCAGCGATACGTCCGGCCGGAGCGGACG	CCGCTCCGGCCGGACGTATCGCTGCCTGCCACGTGGCGGATGGCGAGCCCCCGCGCCGCCGGCCCGCCAGGCCAGCGGCCGGCCCCCGGAGCCCGCGCGCCGCCGTCCGCTCGCCCGCGCCTCCAATGTGCCGCTCCGCCGCAACCGCCGGCCGCCNNNNNNNNNNNNNNNNNNNNNNNNNNNNNNNNNNNNNNNNNNNNNNNNNNNNNNNNNNNNNNNNNNNNNNNNNNNNNNNNNNNNNNNNNNNNNNNNNNNNNNNNNNNNNNNNNNNNNNNNNNNNNNNNNNNNNNNNNNNNNNNNNNNNNNNNNNNNNNNNNNNNNNNNNNNNNNNNNNNNNNNNNNNNNNNNNNNNNNNNNNCCGCCACCTCCTCTCCGCTCACCGGCGACCACGGTCGCCGC…	chr6A	NA	84.536	97	9	6	27	117	403707618	403707522	8.78E-16	91.6	chr1A	NA	98	150	3	0	1	150	224700446	224700297	6.30E-67	261
91	Assemblytics_b_11331	97	chr1A	228762186	228762191	149	+	Insertion	-5	144	chr1A:224829720-224829864:+	between_alignments	Intergenic	26835	gene_id TRIDC1AG020570; transcript_id TRIDC1AG020570.12; confidence_class HC_G	TATAT	ATAGAGACTCCATTCTACACCTTGATGATATGTTAGATGAACTTAGCGGAGCCACCATTTTCTCAAAAATTTACCTTGAAAGTGGCTAATATCAAATTCGCATTCAAGAGGGTGATGAATGTAAAATGGCTTTCAAACCTAAATTTGGCTTATATCATACATCTTAGGGATGTCTTGCAAGTTCTTAGAAACAAGCGACTTTATGCTAACATGGAAAAGCCCACTTTTGGTGTTGGCAAGCTTATTCTTATGATTTGTTGTTTCCTCTAAGGGTGTTCAAGTTGATGAGTCTAAAATTGAAGATA	CAATTTTAGACTCATCAACTTGAACACCCTTAGAGGAAACAACAAATCGTAAGAATAAGCTTGCCAACACCAAAAGTGGGCTTTTCCATGTTAGCATAAAGTCGCTTGTTTCTAAGAACTTGCAAGACATCCCTAAGATGTATGACATAATCTTCAAGAGATTCGCTAAACACAAGTATGCCATCAAAGTATATCACAACACATATACCAATATATTTGTGAAGAACCTAATGCATCACACACATAAAAGTGCTAGGTGCTTCCGATAAGCCCATAGGCATGACTAACCATTCATATAAGCCAAATTTAGGTTTGAAAGCCATTTTACATTCATCACCCTCTTGAATGCGAATTTGATATTAGCCACTTTCAAGGTAAATTTTTGAGAAAATGGTGGCT…	chr6B	NA	88.462	156	17	1	1	155	268580717	268580562	9.51E-45	187	chr1A	NA	100	155	0	0	1	155	224830018	224829864	9.07E-75	287
92	Assemblytics_b_11342	98	chr1A	228622450	228622485	150	+	Insertion	35	185	chr1A:224986609-224986794:+	between_alignments	Intergenic	164748	gene_id TRIDC1AG020540; transcript_id TRIDC1AG020540.11; confidence_class HC_G	CATGCGTGGAACGACCCCCCCCCCCCCGCCGCCGC	AGCCAGTAGTGCTCGGATTTGCCATCCCTGTACCATCGGATTGGCTTCATCCAACGACCAACTTCCAAAGTTATTCGCACACTATATAGGTGTATAGATGTATAGATATATATAGATGTGTCCCATGCTAGACCAAATAAAGTTTGAGCGCATGCGTGGAACGACCCCCCCCCCCCCGCCGCCGCCTCGAAGTTGGGAAACTAACAACGTACGTATTgAACCAGGCTTGCAGTCGGGTACGGTGTTTGGTTTGTAATGTAGTTGGTGGCCCATCGAAATTGTGCATTTGGGATTTAAACACATCACACACCACCGTACCCATACATATTTTTGTA	ACGAAAATATGTATGGGTACGGTGGTGTGTGATGTGTTTAAATCCCAAATGCACAATTTCGATGGCCCACCAACTACATTACAAACCAAACACCGTACCCGACTGCAAGCCTGGTTCAATACGTACGTTGTTAGTTTCCCAACTTCGAGGNNNNNNNNNNNNNNNNNNNNNNNNNNNNNNNNNNNNNNNNNNNNNNNNNNNNNNNNNNNNNNNNNNNNNNNNNNNNNNNNNNNNNNNNNNNNNNNNNNNNNNNNNNNNNNNNNNNNNNNNNNNNNNNNNNNNNNNNNNNNNNNNNNNNNNNNNNNNNNNNNNNNNNNNNNNNNNNNNNNNNNNNCGCTCAAACTTTATTTGGTCTAGCATGGGACACATCTATATATATATCCATACATCTATACACCT…	chr6A	NA	95.137	329	13	2	2	330	382352374	382352699	1.18E-143	516	chr1A	NA	95.152	330	16	0	2	331	247472729	247473058	2.53E-145	521
93	Assemblytics_b_11347	99	chr1A	228538875	228539096	186	+	Deletion	221	35	chr1A:225075573-225075608:+	between_alignments	Intergenic	81266	gene_id TRIDC1AG020540; transcript_id TRIDC1AG020540.11; confidence_class HC_G	NNNNNNNNNNNNNNNNNNNNNNNNNNNNNNNNNNNNNNNNNNNNNNNNNNNNNNNNNNNNNNNNNNNNNNNNNNNNNNNNNNNNNNNNNNNNNNNNNNNNNNNNNNNNNNNNNNNNNNNNNNNNNNNNNNNNNNNNNNNNNNNNNNNNNNNNNNNNNNNNNNNNNNNNNNNNNNNNNNNNNNNNNNNNNNNNNNNNNNNNNNNNNNNNNNNNNNNNNNNNG	AATGTGCCGACAAATCCCGATAGGAGCTGCACATATCTCTTTCTCAGGGCACACTCAGATGAGCTCTCCATACAACTAAAACCAAACCTCGAGTTTCCCCAAGGGGGCGCTGCACAGGACTCTAGTTCGGACCAACACTCAGAGGAGCACNNNNNNNNNNNNNNNNNNNNNNNNNNNNNNNNNNNNNNNNNNNNNNNNNNNNNNNNNNNNNNNNNNNNNNNNNNNNNNNNNNNNNNNNNNNNNNNNNNNNNNNNNNNNNNNNNNNNNNNNNNNNNNNNNNNNNNNNNNNNNNNNNNNNNNNNNNNNNNNNNNNNNNNNNNNNNNNNNNNNNNNNNNNNNNNNNNNNNNNNNNNNNNNNNNNNNNNNNNNNGGGCTCGCGAAAACCCAAGGGAAGGTGGT…	GTTCCCGGATTTTGCGTCCCTTACGCGGTTGGGCTATAATGGGAACCCCTTGACAGTTCGCCTTAAGTAAAGCTCCTCCAGCAATGCCCAACCTTGGTTTTACCATTTGCACTAACAACCTACCACCTTCCCTTGGGTTTTCGCGAGCCCGAGGGTCATCTTTATTCTAGCCCCCCCCCGGCCAGTGCTCCTCTGAGTGTTGGTCCGAACTAGAGTCCTGTGCAGCGCCCCCTTGGGGAAACTCGAGGTTTGGTTTTAGTTGTATGGAGAGCTCATCTGAGTGTGCCCTGAGAAAGAGATATGTGCAACTCCTATCGGGATTTGTCGGCACATTC	chr2A	NA	99.338	151	1	0	371	521	303704597	303704447	1.26E-70	274	chr1A	NA	99.338	151	1	0	371	521	225075573	225075423	1.26E-70	274
94	Assemblytics_b_11367	100	chr1A	228109136	228109251	85	+	Deletion	115	30	chr1A:225495897-225495927:+	between_alignments	Intergenic	-346076	gene_id TRIDC1AG020540; transcript_id TRIDC1AG020540.1; confidence_class HC_G	NNNNNNNNNNNNNNNNNNNNNNNNNNNNNNNNNNNNNNNNNNNNNNNNNNNNNNNNNNNNNNNNNNNNNNNNNNNNNNNNNNNNNNNNNNNNNNNNNNNNNNNNNNNNNNNNNNC	GACAATGGTAAAACAAGTCCAGCAACACCGCCCGAATGTGCCGACAAATCCTGATAGGAGTTGCACATATCTCGTTCTCAGGCCAGCCCAGAGTTGCCCATGGTGACCACCGGCGGCTGACGAGGTGGACCAACACTCAGAGGAGCACTGNNNNNNNNNNNNNNNNNNNNNNNNNNNNNNNNNNNNNNNNNNNNNNNNNNNNNNNNNNNNNNNNNNNNNNNNNNNNNNNNNNNNNNNNNNNNNNNNNNNNNNNNNNNNNNNNNNCGGGCTCCGGAAACCCAAGGGAAAAAGAGGCTAGGTGGAAAATGGTAAAACCAAGGTTGGGCATTGCTGGAGGAGTTTTATTCAAGGCGAACTGTCAAGGGATTCCCATTACCACCCAACCGCGTAAGGAACGCA…	TATGTTCCCGGATTTTGCGTTCCTTACGCGGTTGGGTGATAATGGGAATCCCTTGACAGTTCGCCTTGAATAAAACTCCTCCAGCAATGCCCAACCTTGGTTTTACCATTTTCCACCTAGCCTCTTTTTCCCTTGGGTTTCCGGAGCCCGAGGGTCATCTTATTTAAACCCCCCCGGGCCAGTGCTCCTCTGAGTGTTGGTCCACCTCGTCAGCCGCCGGTGGTCACCATGGGCAACTCTGGGCTGGCCTGAGAACGAGATATGTGCAACTCCTATCAGGATTTGTCGGCACATTCGAGCGGTGTTGCTGGACTTGTTTTACCATTGTCG	chr1A	NA	98.675	151	2	0	265	415	360024110	360024260	4.61E-69	268	chr1A	NA	99.338	151	1	0	265	415	225495897	225495747	9.86E-71	274
95	Assemblytics_b_11382	101	chr1A	227865234	227865333	99	+	Deletion	99	0	chr1A:225757463-225757463:+	between_alignments	Intergenic	-589986	gene_id TRIDC1AG020540; transcript_id TRIDC1AG020540.1; confidence_class HC_G	TGTTGTTGTTGTTGTTGTTGTTGTTGTTGTTGTTGTTGTTGTTGTTGTTGTTGTTGTTGTTGTTGTTGTTGTTGTTGTTGTTGTTGTTGTTGTTGTTGT	TGGCCTGGCGCAAGAGGGAGACGGCTCACTCAGCAGAGGGCTATTTCGCGACGTGGAGGTAGTAGTCGTCGTCGTTGTCGTCGTCGTCGTTGTTGTTGTTGTTGTTGTTGTTGTTGTTGTTGTTGTTGTTGTTGTTGTTGTTGTTGTTGTTGTTGTTGTTGTTGTTGTTGTTGTTGTTGTTGTTGTTGTTGTTGTTGTTGTTGTTGTTGTTGTTGTTGTTGTTGTTGTTGTTGTTGTTGTTGTTGTTGTAGAGGTGCGTTAGGTGAAGCCGGTGGTGGTGGTGGAAGaCGCGCGAGCAATTCATTAAACTTGTTATCGAGCTCTATTTCGAACGTCTTCTCCATGCCATCTATCTTCTCCATGGCCTCTTCAAATCTGTTTAGCACATCTTGCACCTGT	CAGGTGCAAGATGTGCTAAACAGATTTGAAGAGGCCATGGAGAAGATAGATGGCATGGAGAAGACGTTCGAAATAGAGCTCGATAACAAGTTTAATGAATTGCTCCCGCGTCTTCCACCACCACCACCGGCTTCACCTAACGCACCTCTACAACAACAACAACAACAACAACAACAACAACAACAACAACAACAACAACAACAACAACAACAACGACAACGACAACAACGACGACTACTACCTCCACGTCGCGAAATAGCCCTCCACTGAGCGAGCCGTCTCCCTCTTGCGCCAGGCCAA	chr2A	NA	92.346	405	25	3	1	399	297292803	297292399	3.01E-160	571	chrUn	NA	91.837	392	16	4	9	399	180319909	180319533	1.41E-148	532
96	Assemblytics_b_11395	102	chr1A	235007985	235007986	104	+	Insertion	0	104	chr1A:226015959-226016063:+	between_alignments	Intergenic	-757792	gene_id TRIDC1AG020790; transcript_id TRIDC1AG020790.1; confidence_class HC_G	C	TTGATATCCACCCTCTTTATAAAGGGACGAGGCCTTTTATTTTTCCCTCCCGTGCTTAATCGAATCTTTCCCCCACCTCAAGCTCAAATGCCCAAAGTTCAGGTCAGGTGCTCTGAACCTTCAGTCATGTCCGGATCTAGCCTTCAAGGCCGTCCCCTCCCTCGAACCCAACGAGAGCGTCGTGTTCGTCTCCCACTTCCTCCGAGGTCTAGGCCTTGCATTGGATCCTTTTATCAGGGGCTTGATGTTTTACTACGGGCTAGATTTCCATGATCTAGCTCCGGACTCCTTTCTTCATATC	ATATGAACAAAGGAGTCCGGAGCTAGATCATGGAAATCTAGCCCGTAGTAAAACATCAAGCCCCTGACAAAAGGATCCAATGCAAGGCTAGACCTCGGAGGAAGTGGGAGACGAACATGACGCTCTCGTTGGGTTCGAGGGAGGGGACGGCCTGCCCCCGGGGAGGCAGCCGATGCAGAATCTCGGTGGTCAGATATCTGGCCTCCCTCAACCTTTTGACGTCTTCTTCTGTGACGGAAGAAGGCACCGATCAGCCTTGAAGGCTAGATCCGGACATGACTGAAGGTTCGGAGCACCTGACCTGAACTTTGGGCATTTGAGCTTGAGGTGGGGGAAAGATTCGATTAAGCACAGGAGGGAAAAATAAAAGGCCTCGTCCCTTTATAAAGAGGGTGGATA…	chr3A	NA	99.355	155	1	0	147	301	427144657	427144811	4.18E-73	281	chr7A	NA	98.71	155	2	0	147	301	317938344	317938190	1.94E-71	276
97	Assemblytics_b_11410	103	chr1A	234695256	234695403	121	+	Deletion	147	26	chr1A:226344753-226344779:+	between_alignments	Intergenic	-445136	gene_id TRIDC1AG020790; transcript_id TRIDC1AG020790.1; confidence_class HC_G	CGAATTGGCCCGCAGTGCGAAGCCGCCGAAGACGAAGATCTGTCCGGGGAGAAAAGTCCCACCCTGGACTGCATCGTTGTTGATGATCGAAGGAGCCATCGGGCCTAAAAGTGACGACACAGAGGAACTCTCAATGAAAGCACCAAT	CCAAAGAGATTAAGCTCAATCAAACAAGCATGCATCACAAGTAATATGTCCAAGTCTCCATGACCAAGCATAGTAAGTTGGCACTAAATACAAGGTGATATGAGGGATGCAACTAATGGAGACAAGAGACAGTGATCAAGACCAATCATGCGAATTGGCCCGCAGTGCGAAGCCGCCGAAGACGAAGATCTGTCCGGGGAGAAAAGTCCCACCCTGGACTGCATCGTTGTTGATGATCGAAGGAGCCATCGGGCCTAAAAGTGACGACACAGAGGAACTCTCAATGAAAGCACCAATGTCGGTGTCAAAACCGGCGGATCTCGGGTAGGGGGTCCCGAACTGTGCGTCTAGGCCGGACGGTAACAGGAGGCAAGGAACACGATGTTTTACCCAGGTTCG…	AATATTAATCAAGCAGGACGTAGGGTTTTACCTCCATCAAGAGGGCCCGAACCTGGGTAAAACATCGTGTTCCTTGCCTCCTGTTACCATCCGGCCTAGACGCACAGTTCGGGACCCCCTACCCGAGATCCGCCGGTTTTGACACCGACAATGACATATATGCTCTTGCCTCTCACATGATTGGTCTTGATCACTGTCTCTTGTCTCCATTAGTTGCATCCCTCATATCACCTTGTATTTAGTGCCAACTTACTATGCTTGGTCATGGAGACTTGGACATATTACTTGTGATGCATGCTTGTTTGATTGAGCTTAATCTCTTTGGT	chr5A	NA	98.671	301	4	0	147	447	60354932	60355232	4.46E-149	534	chr3A	NA	98.671	301	4	0	147	447	727775745	727776045	4.44E-149	534
98	Assemblytics_b_11417	104	chr1A	234585666	234585676	156	+	Insertion	10	166	chr1A:226462484-226462650:+	between_alignments	Intergenic	-335477	gene_id TRIDC1AG020790; transcript_id TRIDC1AG020790.1; confidence_class HC_G	GCCGCTTGTC	CACCCCGCACCGCCGGACACGTCCGGTCCGGCCGGACACATCCGCCGATCCGCGCCATTCCCCGCGCCACGCCACCTGTCGCCTCACCGCCGTCCACCGCCGCCGGCCCGCCGAGCCCGCGACGGGCCCTCCCCGGCCCTCTCGCCCCCCGCCGCTTGTCGCCCGCGCCTCGCGCCGCCCGCCTCCGCTGCCCGCGCCCTTCGCCGCCGGCCGCCACTCGCCGCCTTCACCCACCGGCCGCCGCCACCTGCCGACGCGCGCCGCCGCCTCCGCGTCGCCTCCTCCGTCACCGGCGAGCACGGGAGCCGGC	CCGGCTCCCGTGCTCGCCGGTGACGGAGGAGGCGACGCGGAGGCGGCGGCGCGCGTCGGCAGGTGGCGGCGGCCGGTGGGTGAAGGCGGCGAGCGGCGGCCGGCGGCGAAGGGCGCGGGCAGCGGAGGCGGGCGGCGCGAGGCGCGGGCGNNNNNNNNNNNNNNNNNNNNNNNNNNNNNNNNNNNNNNNNNNNNNNNNNNNNNNNNNNNNNNNNNNNNNNNNNNNNNNNNNNNNNNNNNNNNNNNNNNNNNNNNNNNNNNNNNNNNNNNNNNNNNNNNNNNNNNNNNNNNNNNNNNNNNNNNNNNNNNNNNNNNNGGGGGGCGCGAGGGCCGGGGAGGGCCCGTCGCGGGCTCGGCGGGCCGGCGGCGGTGGACGGCGGTGAGGCGACAGGTGGCGTGG…	chr1A	NA	84.762	315	29	7	1	310	204003208	204002908	4.29E-78	298	chr1A	NA	83.81	315	32	7	1	310	165887906	165888206	4.30E-73	281
99	Assemblytics_b_11424	105	chr1A	234457409	234457410	89	+	Insertion	0	89	chr1A:226590275-226590364:+	between_alignments	Intergenic	-207216	gene_id TRIDC1AG020790; transcript_id TRIDC1AG020790.1; confidence_class HC_G	C	AGTTTAGGAAGATGGTCATGATCTTGTTCCTCATGTGGTGGTGCAGCCCTACCATTGCGATGATATACCTAAGGACGACCTGGTGGTGGTGGTGCTGGTGGTTTCACGTAGTTCTAATTTTGATCAACCTCATCCTCGTAATGGTCCTCCCACTTGATTTGGAAGGCGACGTTGTTGTTGTTGTAGAGGTGCGTTAGGTGCAGCTGGTGGTGGTGATGGAAGACGTGCGAGAAATTCATTAAACTTGATATCAAGCTTTGTTTCGAACGTCTTCTCCATGCCATCTATCTTCTCCATGGCC	CCATGGAGAAGATAGATGGCATGGAGAAGACGTTCAAAACAAAGCTTGATAACAAGTTTAATGAATTTCTCGCACGTCTTCCATCACCACCACCAGCTGCACCTAACGCACCTCTACAACAACAACAACGTCGCCTTCCAAATCAAGTGGGACGAGCACAACGCGTTCCCATTGACCCTGCGAAAAATTCTGGTGCTGCTATTGATTCTTCTGTAGCTCCTGCTGCTGCTGCAGAGGTGGAGGACCATTACGAGGATGAGGTTGATAAAAATTAGAACTACATGAAACCACCAGCACCACCACCACCAGGTCATCCTTAGGTATATCATCGCAATGGTAGGGCTGCACCACCACATGAGGAACAAGATCATGACCATCTTCCTAAACTG	chr3A	NA	85.358	321	27	7	1	301	303293688	303294008	4.12E-83	315	chr4A	NA	83.228	316	35	12	1	301	297324137	297323825	6.96E-71	274
100	Assemblytics_b_11427	106	chr1A	234416125	234416288	160	+	Deletion	163	3	chr1A:226631428-226631431:+	between_alignments	Intergenic	-166013	gene_id TRIDC1AG020790; transcript_id TRIDC1AG020790.1; confidence_class HC_G	NNNNNNNNNNNNNNNNNNNNNNNNNNNNNNNNNNNNNNNNNNNNNNNNNNNNNNNNNNNNNNNNNNNNNNNNNNNNNNNNNNNNNNNNNNNNNNNNNNNNNNNNNNNNNNNNNNNNNNNNNNNNNNNNNNNNNNNNNNNNNNNNNNNNNNNNNNNNNNNNNNG	GCCGACAAATCCTGATAGGAGCTGCACATATCTCGTTCTCTGGGCACACTCAGATTGTCCAAACTTCCGATAGGCCAGCCCAGAGTTGCCCCTGGTGGCCATCGGCGGCTGACGAGGTGGACCAACACTCAGAGCAGCACTGGCCCGGGGNNNNNNNNNNNNNNNNNNNNNNNNNNNNNNNNNNNNNNNNNNNNNNNNNNNNNNNNNNNNNNNNNNNNNNNNNNNNNNNNNNNNNNNNNNNNNNNNNNNNNNNNNNNNNNNNNNNNNNNNNNNNNNNNNNNNNNNNNNNNNNNNNNNNNNNNNNNNNNNNNNGGGGGGTTAAATAAGATGACCCTTGGGCTCCGGAAACCCAAGGGAAAAAGAGGCTAGGTGGAAAATGGTAAAACCAAGGTCGGGCAT…	TTACGCGGTTGGGTAATAATGGGAACCCCTTGACAGTTCACCTTGAATAAAACTCCTCCAGCAATGCCCGACCTTGGTTTTACCATTTGCCACCTAGCCTCTTTTTCCCTTGGGTTTCCGGAGCCCAAGGGTCATCTTATTTAACCCCCCCCCCCCGGGCCAGTGCTCCTCTGAGTGTTGGTCCACCTCGTCAGCCGCCGATGGCCACCAAGGGCAACTCTGGGCTGGCCTATTAGAAGTTTGGACAATCTGAGTGTGCCCAGAGAACGAGATATGTGCAGCTCCTATCAGGATTTGTCGGCA	chr5A	NA	97.351	151	4	0	313	463	366634258	366634408	1.12E-65	257	chr1A	NA	98.675	151	2	0	313	463	226631428	226631278	5.16E-69	268
101	Assemblytics_b_11428	107	chr1A	234388962	234389158	196	+	Deletion	196	0	chr1A:226658362-226658362:+	between_alignments	Intergenic	-138866	gene_id TRIDC1AG020790; transcript_id TRIDC1AG020790.1; confidence_class HC_G	TTTGAGTCAAGGTTGTCAGAATCGCGATTTTGAATCGGATCGGAGCTCTGATGGTAGAATCGTAAATCATAGAATCTTCACTACTAGGATCGTAGAAACGTAGATTTTATGAACTAAAATCGTAGAATCAGATGGGTAAGTTTGGATCGTAAAGTCGTAGAATCGTATAACAGAATCGCGATTTTAACAACCTTGG	CTTCCCACAAAAATACTACCATCACCATTTGAATTCATAAATTTTTTGGAACTTTGGCATCTTTGCCTAGGGCTTCCACCACAACCTCCGCATAACCACCACCGACTTCCGCAACCTAACCAATTTTGTTCCCCTTAGCATTAGTGGTTGTTTGAGTCAAGGTTGTCAGAATCGCGATTTTGAATCGGATCGGAGCTCTGATGGTAGAATCGTAAATCATAGAATCTTCACTACTAGGATCGTAGAAACGTAGATTTTATGAACTAAAATCGTAGAATCAGATGGGTAAGTTTGGATCGTAAAGTCGTAGAATCGTATAACAGAATCGCGATTTTAACAACCTTGGTTTGAGTTGTGATTTGAGTCTCCTAAGGTGTTTAGGCTACTTAGGGACGGTTG…	CAACACAAACAAAATTGGGTTAAGTTGTGGTGGCGGAAGTGTATTGTGGGTAAGCCTATGCGAAAGTTATGGTGGTGTTAGTGGTTGATGAAGAAGCAACCGTCCCTAAGTAGCCTAAACACCTTAGGAGACTCAAATCACAACTCAAACAACCACTAATGCTAAGGGGAACAAAATTGGTTAGGTTGCGGAAGTCGGTGGTGGTTATGCGGAGGTTGTGGTGGAAGCCCTAGGCAAAGATGCCAAAGTTCCAAAAATTTGATGAATTCAAATGGTGATGGTAGTATTTTTGTGGGAAGG	chr7B	NA	96.569	204	7	0	151	354	744489753	744489550	4.19E-90	339	chr4A	NA	98.947	190	2	0	158	347	252848860	252848671	1.16E-90	340
102	Assemblytics_b_11437	108	chr1A	234222089	234222326	196	+	Deletion	237	41	chr1A:226825684-226825725:+	between_alignments	TTS ( gene_id TRIDC1AG020780; transcript_id TRIDC1AG020780.4; confidence_class HC_G)	1875	gene_id TRIDC1AG020780; transcript_id TRIDC1AG020780.8; confidence_class HC_G	NNNNNNNNNNNNNNNNNNNNNNNNNNNNNNNNNNNNNNNNNNNNNNNNNNNNNNNNNNNNNNNNNNNNNNNNNNNNNNNNNNNNNNNNNNNNNNNNNNNNNNNNNNNNNNNNNNNNNNNNNNNNNNNNNNNNNNNNNNNNNNNNNNNNNNNNNNNNNNNNNNNNNNNNNNNNNNNNNNNNNNNNNNNNNNNNNNNNNNNNNNNNNNNNNNNNNNNNNNNNNNNNNNNNNNNNNNNNT	GATAAAAGTTTTGTGTGTTCTTCTGTTTTAAACCAACCTGTTCCAATGTCCATAGACTAGTAAGCGAAGGGGGCACAAATAAGTCACGGTGCTATACTATGTTTGGTATGTCAAAATATTGCAACTTATTGCAATATTTTCATACCCCCCNNNNNNNNNNNNNNNNNNNNNNNNNNNNNNNNNNNNNNNNNNNNNNNNNNNNNNNNNNNNNNNNNNNNNNNNNNNNNNNNNNNNNNNNNNNNNNNNNNNNNNNNNNNNNNNNNNNNNNNNNNNNNNNNNNNNNNNNNNNNNNNNNNNNNNNNNNNNNNNNNNNNNNNNNNNNNNNNNNNNNNNNNNNNNNNNNNNNNNNNNNNNNNNNNNNNNNNNNNNNNNNNNNNNNNNNNNNNTACCTTTTAGGTT…	CAAGACCAACACGCTGCCGAGAGAGCGAGGGAGGGAGTGAGAGAGGTATCCGATCCGATTGACAAGAGGGTCCCATATGTCGGGTTGGTTATTGGGGCCGGGGTTATTGGAGATCTGCGAAAGCGTCTATCCCCAACAACCTAAAAGGTAAAAAGTGTTACTGGGGAGCCCCAATAAGTCGTTGGGGGGGGGGGGGTATGAAAATATTGCAATAAGTTGCAATATTTTGACATACCAAACATAGTATAGCACCGTGACTTATTTGTGCCCCCTTCGCTTACTAGTCTATGGACATTGGAACAGGTTGGTTTAAAACAGAAGAACACACAAAACTTTTATCA	chr1B	NA	88.276	145	8	2	1	143	239658945	239659082	8.20E-38	165	chr1A	NA	100	151	0	0	387	537	226825684	226825534	2.79E-72	279
103	Assemblytics_b_11439	109	chr1A	234185351	234185368	38	+	Insertion	-17	21	chr1A:226862546-226862567:+	between_alignments	Intergenic	-24021	gene_id TRIDC1AG020780; transcript_id TRIDC1AG020780.1; confidence_class HC_G	TATATATATATATATAT	ACCTCGATGACACTCGCGAACATTATCCCTTGTCGTTGCATTGATAACTCCATAGCCTTCCTTTTGCGTCACTTGCCTATCGAGACTAGCCTTTGAGTATTGCCGGCAACATTACTTGTGCACATTAGTGATCATCATCTCCATTGCGCATATATATATATATATATCACCTTGGTATTTGTATCTTGGTATCATCTTGTCATCACTAGTGAACCATATTTGTTCCGCATTCATAATTGCTATCTTGGTTCGTGAAGTTTTGCATAAGTGGCCAAAGAAAGAGATCAAAAGAGAAAGAGCCAACAAGCTTTTAAGCA	CTCTTTCTCTTTTGATCTCTTTCTTTGGCCACTTATGCAAAACTTCACGAACCAAGATAGCAATTATGAATGCGGAACAAATATGGTTCACTAGTGATGACAAGATGATACCAAGATACAAATACCAAGGTGATATATATATATATATATATATATATATATATATATATATATATATATATATATATGCGCAATGGAGATGATGATCACTAATGTGCACAAGTAATGTTGCCGGCAATACTCAAAGGCTAGTCTCGATAGGCAAGTGACGCAAAAGGAAGGCTATGGAGTTATCAATGCAACGACAAGGGATAATGTTCG	chr4B	NA	87.382	317	30	6	1	317	385790464	385790770	2.57E-95	355	chr4B	NA	87.382	317	30	6	1	317	382494684	382494990	2.56E-95	355
104	Assemblytics_b_11444	110	chr1A	234041870	234041965	98	+	Deletion	95	-3	chr1A:226969692-226969695:-	between_alignments	Intergenic	-82404	gene_id TRIDC1AG020770; transcript_id TRIDC1AG020770.2; confidence_class HC_G	ATAAAAATTACTCTCTAAATATGTATGATCTTTTAGTGTGGAGAAAATAAGCTTTATACGATCTTGTGATATGGAAGCAATAAAAGGGACAGACT	TCCCCCTCATGCTAGCCAAATTCTTTGCACCAAGTATAAATACTACTTGTTCTTCCAAACATCCCCTAAACCAGTATTGCCATGAGAGTCCACCATACCTACCTATGGATTGAGTAAGATCCTTCAAGTAAGTTGTCATCGGTGCATGCAATAAAAATTACTCTCTAAATATGTATGATCTTTTAGTGTGGAGAAAATAAGCTTTATACGATCTTGTGATATGGAAGCAATAAAAGGGACAGACTGCATAATAAAGGTCCCTATCACAAGTGGCAATATAAAGTGACGTTCTCTCGCATTAAGATTTTGTGCATCCAACTATAAAAGCGCATGGCAACCTCTGCTTCCCTCTGCGAAGGGCCTATATTTTATTATTGTCTTTTACCTTATGCAAG	CTCTTGCATAAGGTAAAAGACAATAATAAAATATAGGCCCTTCGCAGAGGGAAGCAGAGGTTGCCATGCGCTTTTATAGTTGGATGCACAAAATCTTAATGCGAGAGAACGTCACTTTATATTGCCACTTGTGATAGGGACCTTTATTATGCATGCACCGATGACAACTTACTTGAAGGATCTTACTCAATCCATAGGTAGGTATGGTGGACTCTCATGGCAATACTGGTTTAGGGGATGTTTGGAAGAACAAGTAGTATTTATACTTGGTGCAAAGAATTTGGCTAGCATGAGGGGGAAAGG	chr1A	NA	97.215	395	11	0	1	395	223899599	223899993	0	669	chrUn	NA	96.962	395	12	0	1	395	379575381	379575775	0	664
105	Assemblytics_b_11453	112	chr1A	233889447	233889448	105	+	Insertion	0	105	chr1A:227123322-227123427:+	between_alignments	Intergenic	54509	gene_id TRIDC1AG020750; transcript_id TRIDC1AG020750.5; confidence_class HC_G	C	AGTATCATAAGCGGTATCATGCATGCCAACTAGACTTTCTGGATGATGTGGCACACAATTAAATAAGGAAAGAGAGCATGTGGTATCATATCATGATACCGTATCATATTAAATGGTGTACTACTTTGTGTGATGCATGACAATTAATAACCAGCCTTATAGGGCCCAATTCAAAAATCTCACCAACCAAGGTAGATGGTGAGTGGTGGAATACTTTTTGTAGTTTGCAAAAACACCCAATTAATGCTTTTGTTTTCCTCAAAAAATTATGGTTTCCAATGTATTAATTGCGATACACTCA	AGTGTATCGCAATTAATACATTGGAAACCATAATTTTTTGAGGAAAACAAAAGCATTAATTGGGTGTTTTTGCAAACTACAAAAATTATTCCACCACTCACCATCTACCTTGGTTGGTGAGATTTTTGAATTGGGCCCTATAAGGCTGGTTGTAATGGGGAGTATCATATACTAGTATGATGCATATGATATATACTAGTGTATGATACTACTTCCGTAATGCATAGTACCATAAGTTAGTACCTTAGGTTGCCTTATTAATTGTCATGCATCACACAAAGTAGTACACCATTTAATATGATACGGTATCATGATATGATACCACATGCTCTCTTTCCTTATTTAATTGTGTGCCACATCATCCAGAAAGTCTAGTTGGCATGCATGATACCGCTTATG…	chr1A	NA	85.047	321	22	5	1	297	169188438	169188756	8.92E-80	303	chr1A	NA	85.358	321	21	5	1	297	200596230	200595912	1.91E-81	309
106	Assemblytics_b_11465	114	chr1A	233516150	233516151	105	+	Insertion	0	105	chr1A:227487872-227487977:+	between_alignments	Intergenic	146776	gene_id TRIDC1AG020700; transcript_id TRIDC1AG020700.2; confidence_class HC_G	T	TCGAGGGAGCCGGCCCCGCCGGAGGTGGTACGTCACCGTGTCAGGGAGGAGGACGAGCACGTCCATCGCTACATGGCTGCTATGGACGTCAGGTTCTCCAATACCTGGCAGGTTCTTTCGGGAGATCACCCGAGATATGATCCAGTGATGTATTCGATATATAATATTCGAGATTATATATATTATTCAAGACGATGTATTCGAGATTATATCTATTATTCGAGACAACGTATTCGAGATTATATTCGATGATGCTTATTATGTTCTATGATTGATTCAGTTTTTCCTTATTAATTGATTG	ATCAATTAATAAGGAAAAACTGAATCAATCATAGAACATAATAAGCATCATCGAATATAATCTCAAATACGTTGTCTCGAATAATAGATATAATCTCGAATACATCGTCTCGAATAATATATATAATCTCGAATATTATATATCGAATACATCACTAGCTAGCTAGCTAGCTAATAAAGATCGAATACTAGAGAGTAATCTTTGCCACTCGCGGTTCCTGAGGCGCGGGCGGTGGACAACCAAAGTGAAGGAACCATCACTGGATCATATCTCGGGTGATCTCCCGAAAGAACCTGCCAGGTATTGGAGAACCTGACGTCCATAGCAGCCATGTAGCGATGGACGTGCTCGTCCTCCTCCCTGACACGGTGACGTACCACCTCCGGCGGGGCCGGCTCC…	chr5A	NA	91.118	304	20	6	3	301	72008046	72007745	2.38E-110	405	chr1A	NA	87.747	253	20	6	3	245	449066793	449067044	3.22E-74	285
107	Assemblytics_b_1148	115	chr1A	32115806	32115845	40	+	Insertion	-39	1	chr1A:26783865-26783866:+	between_alignments	Intergenic	-22849	gene_id TRIDC1AG006430; transcript_id TRIDC1AG006430.1; confidence_class HC_G	TTAAGATACATTTGACTATGTAATGTGGGCAAGTTAAGT	TAGGGAGGATGTAATGGCTTGGGGTGATGTGTGTTTCTGTTTAATGTTATGCAGTGAAGCTGTTATTTATGGAGTGATGTGTGTTGTTAGTGGTACCTTTATCCTGTTTAGATTAGTGTCAAGTACTATATTATATGTAACGTGGGCAGATTAAGATACATTTGACTATGTAATGTGGGCAAGTTAAGTTTGATTTGACCATGTAGGCAGATTAAGATAGACTTGACTATGTAATAATGTGGGCAAATTAAGTTACTCCCTCCGATCCATATTAATTGACGCACAATTGTTGGTATAAAAATTTGTAGTACTAAAGTTGTATTAAGTGTTTGTCAATTA	TTTAATGTTATGCAGTGAAGCTGTTATTTATGGAGTGATGTGTGTTGTTAGTGGTACCTTTATCCTGTTTAGATTAGTGTCAAGTACTATATTATATGTAACGTGGGCAGATTAAGATACATTTGACTATGTAATGTGGGCATATTAAGTATTAAGATAGACTTGACTATGTAATGTGGGCAAGTTAAGTTTGATTTGACCATGTAGGCAGATTAAGATAGACTTGACTATGTAATAATGTGGGCAAATTAAGTTACTCCCTCCGATCCATATTAATTGACGCACAATTGTTGGTATAAAA	chr3B	NA	100	33	0	0	253	285	90651671	90651703	6.76E-07	62.1	chr1A	NA	98.947	190	2	0	150	339	26783866	26784055	7.72E-91	340
108	Assemblytics_b_11488	116	chr1A	232955669	232955672	174	+	Insertion	3	177	chr1A:228037613-228037790:+	between_alignments	Intergenic	-496328	gene_id TRIDC1AG020660; transcript_id TRIDC1AG020660.3; confidence_class HC_G	CTT	GAAACCTATATTTGGACATCGAAATGGTTCCGAGTGATTCAGGCATTTTTCCGGAGTACCGGGAGGTGACTGGAACTCCCCAGGAGATGTTATGGGCCTTATAGGCCATAAGAAGGAAGCACACCAGCCCACAAGGGGCTGGTGTGCCCCCTTGGGCAGGAGACCGAATTGGAATAGGTTTGGGGGGGGGGGCGCTTTCCTTCTCTCCTACTCCTCCTTCCCTTCATCTCCTACTCCAACTAGGGAAGGGGGGAATCCTACTCCCGGTGGGAGTAGAACTCCCCTAGGGCGCGCCATAGAGAG	CTCTATGGCGCGCCCTAGGGGAGTCCTACTCCCACCGGGAGTAGGATTCCCCCCTTCCCTAGTTGGAGTAGGAGATGAAGGGAAGGAGGAGTAGGAGAGAAGGAAAGCGCCCCCCCCCCCCAAACCTATTCCAATTCGGTCTCCTGCCCANNNNNNNNNNNNNNNNNNNNNNNNNNNNNNNNNNNNNNNNNNNNNNNNNNNNNNNNNNNNNNNNNNNNNNNNNNNNNNNNNNNNNNNNNNNNNNNNNNNNNNNNNNNNNNNNNNNNNNNNNNNNNNNNNNNNNNNNNNNNNNNNNNNNNNNNNNNNNNNNNNNNNNNNNNNNNNNNGGGGCACACCAGCCCCTTGTGGGCTGGTGTGCTTCCTTCTTATGGCCTATAAGGCCCATAACATCTCCTGGGG…	chr6A	NA	93.421	304	17	2	1	303	140518021	140517720	3.92E-123	448	chr3A	NA	93.443	305	17	3	1	303	596038908	596039211	1.09E-123	449
109	Assemblytics_b_11493	117	chr1A	232797302	232797341	42	+	Deletion	39	-3	chr1A:228196818-228196821:-	between_alignments	Intergenic	-337979	gene_id TRIDC1AG020660; transcript_id TRIDC1AG020660.3; confidence_class HC_G	GATCCTACTTTTGCTATTCCTTATGCCAAGTGTTTGACG	TGAATTCATTGAGTCATTTCCTTATGTCATCAAGTACATTAAAGGTAAGGAAAATGTTGTAGCAGACGCTCTTTCCCGCATATGCATGCTTGTCACCAAACTTGAATTGAATGTCATAGGCTTTGAGCACATAAAGACTTCTTTGTGCATGATCCTACTTTTGCTATTCCTTATGCCAAGTGTTTGACGCATACATCTTGGGAACGCTATTACATCAAAGATGATTATCTTATGAGAGCTAACAAACTTTGCATCCCCCAGTCTTCTCTTCATTTGTTACTTTTGCAGGAATCTCATGGAGGAGGACTAATGGGACACTTCGGACATGACAAGACATTT	GCAAATGTCTTGTCATGTCCGAAGTGTCCCATTAGTCCTCCTCCATGAGATTCCTGCAAAAGTAACAAATGAAGAGAAGACTGGGGGATGCAAAGTTTGTTAGCTCTCATAAGATAATCATCTTTGATGTAATAGCGTTCCCAAGATGTATGCACAAAGAAGTCTTTATGTGCTCAAAGCCTATGACATTCAATTCAAGTTTGGTGACAAGCATGCATATGCGGGAAAGAGCGTCTGCTACAACATTTTCCTTACCTTTAATGTACTTGATGACATAAGGAAATGACTCAATGAATTCAATCC	chr6A	NA	95.28	339	15	1	1	338	277338783	277339121	9.21E-150	536	chr4B	NA	95.588	340	14	1	1	339	193113006	193112667	5.48E-152	544
110	Assemblytics_b_11509	118	chr1A	232398496	232398597	101	+	Deletion	101	0	chr1A:228616440-228616440:+	between_alignments	Intergenic	59682	gene_id TRIDC1AG020660; transcript_id TRIDC1AG020660.6; confidence_class HC_G	TACTTAATAGTAAAAATATCTCATTACTTTTGAAGATAATAACCGAAGTGTATATCTTGCAGTTCGGATCGTAGCCCTTCTCGACAGAGTTCGTCTTCAGG	CCACCTCTGAAGACCCGGAAACAAAGGTTTCCAAATGGGGGAAGAAATCTTCACCAGAGGGTCCTGCCTCGGAGTCCTGCCTCGGAGGGTATCCTTGCCGCGCAGTGTCCACAAGGGGATCAGCCCTCTACCGAGCTGTAAGTGAAAAGGTACTTAATAGTAAAAATATCTCATTACTTTTGAAGATAATAACCGAAGTGTATATCTTGCAGTTCGGATCGTAGCCCTTCTCGACAGAGTTCGTCTTCAGGGGATCTTCTTCCGGAGATGATGGAGAGCGAAACACCTCCCCCAGCCACCCCGCCTCATGAGGCGGGCGACCCTGAAGTGTCGTCGCGGAGGGTTTCTCCTGATCCGCCAAGGCCAGAGGGTAATCCTTTGGCCACCCGAAGTCCTCAG…	ACTGAGGACTTCGGGTGGCCAAAGGATTACCCTCTGGCCTTGGCGGATCAGGAGAAACCCTCCGCGACGACACTTCAGGGTCGCCCGCCTCATGAGGCGGGGTGGCCGGGGGAGGTGTTTCGCTCTCCATCATCTCCGGAAGAAGATCCCCTTTTCACTTACAGCTCGGTAGAGGGCTGATCCCCTTGTGGACACTGCGCGGCAAGGATACCCTCCGAGGCAGGACTCCGAGGCAGGACCCTCTGGTGAAGATTTCTTCCCCCATTTGGAAACCTTTGTTTCCGGGTCTTCAGAGGTGGT	chr4A	NA	92.308	403	16	2	1	401	533577175	533576786	2.35E-156	558	chr4A	NA	92.556	403	15	3	1	401	587543452	587543063	5.04E-158	564
111	Assemblytics_b_11511	119	chr1A	232333572	232333620	80	+	Insertion	48	128	chr1A:228681376-228681504:+	between_alignments	Intergenic	124633	gene_id TRIDC1AG020660; transcript_id TRIDC1AG020660.6; confidence_class HC_G	AGGGCGCGCCTGGGGGGGGGGGGTAGGCGTGGCCCCCTACCTCGTGGC	GAATAGGCCCCAAGATGGGATCTCGTGGATACAGAAAGTTATGGCGgTGGAATTAGGGTTTTGGCTCCGTATCTGATCGTTTGGGGGCACGTAGGTATATATAGGAGAAAGAAGTACGTCAGTGGAGCAACAGGGGGCCCATGAGGGTGGAGGGCGCGCCTGGGGGGGGGGGGTAGGCGTGGCCCCCTACCTCGTGGCCTCCCTATTGGTTGCCTGACGTAGGGTCCAAGTCTCCTGGGTCTTGTTCGTTCCAAAAATCACGTTCCCAAAGGTTTCATTCCGTTTGGACTCCATTTGATATTCCTTTTCTTCAAAACCCTAAAATAGGCAAAAAATAGCAATTCTGGG	CCAGAATTGCTATTTTTTGCCTATTTTAGGGTTTTGAAGAAAAGGAATATCAAATGGAGTCCAAACGGAATGAAACCTTTGGGAACGTGATTTTTGGAACAAACAAGACCCAGGAGACTTGGACCCTACGTCAGGCAACCAATAGGGAGGNNNNNNNNNNNNNNNNNNNNNNNNNNNNNNNNNNNNNNNNNNNNNNNNNNNNNNNNNNNNNNNNNNNNNNNNNNNNNNNNNNNNNNNNNNNNNNNNNNNNNNNNNNNNNNNNNNNNNNNNNNNNNNNCCACCCTCATGGGCCCCCTATTGCTCCACCGACGTACTTCTTCCTCCTATATATACCTACGTGCCCCCAAACGATCAGATACGGAGCCAAAACCCTAATTCCACCGCCATAACTTTCTGTAT…	chr3A	NA	95.129	349	15	2	1	348	663814879	663814532	1.22E-153	549	chr4A	NA	94.842	349	17	1	1	348	112979120	112978772	5.64E-152	544
112	Assemblytics_b_11558	120	chr1A	238240421	238240550	129	+	Deletion	129	0	chr1A:230006925-230006925:+	between_alignments	Intergenic	-301118	gene_id TRIDC1AG020880; transcript_id TRIDC1AG020880.2; confidence_class HC_G	TTTGTCTTAGAACATCCACAGGTAGTATTTTTACTGAATCAAACACACGGCCCAGTTCTATTTTCCTCTTGAAATGCCATGTCCTACTTTGGTTTTCTAATCTCTTCCTATAGTTTTACTAGTTCATAT	ATATTGTTTTTTCAGGTCGAGCAAGTTTCAACTGGGCTATAGACTGCCTAGGCTTGGTTTTGTTTTTAACAGGCCAAGCCCATGACGACAATGGGGCACAAAGATCCAGCAGGTATCTACTGGCCTCTAGCCCGCCAGCGTTAGTTATATTTTGTCTTAGAACATCCACAGGTAGTATTTTTACTGAATCAAACACACGGCCCAGTTCTATTTTCCTCTTGAAATGCCATGTCCTACTTTGGTTTTCTAATCTCTTCCTATAGTTTTACTAGTTCATATACACGCATCATTATACTGAAAATACATAAAGTTCCCTTTTCATATTTACATCCTTATTTTTGTTGTTGTTTTCCCTTCCAGCGCTGATTCTTTTTACCACTGGTTTTCCCTTAAAGCAAC…	TATTGTTTTTTCAGGTCGAGCAAGTTTCAACTGGGCTATAGACTACCTAGGCTTGGTTTTGTTTTTAACAGGCCAAGCCCATGATGACAATGGGGCACAAAGATCCAGCAGGTATCTACTAGCCTCTGGCCCGCCAGCGTTAGTTCATATACACGCATCATTATACTGAAAATACATAAAGTTCCCTTTTCATATTTACATCCTTATTTTTGTTGTTGTTTTCCCTTCCAGCGCTGATTCTCTTTACCACTGGTTTTCCCTTAAAGCAACTCAACTATCCCACATCTTATTTGCTTACAG	chr3A	NA	94.393	428	22	2	1	428	616201984	616202409	0	656	chr3A	NA	94.836	426	20	2	1	426	608158918	608158495	0	664
113	Assemblytics_b_11559	121	chr1A	238258965	238259125	126	+	Deletion	160	34	chr1A:230025322-230025356:+	between_alignments	Intergenic	-282559	gene_id TRIDC1AG020880; transcript_id TRIDC1AG020880.2; confidence_class HC_G	GCCGGCNNNNNNNNNNNNNNNNNNNNNNNNNNNNNNNNNNNNNNNNNNNNNNNNNNNNNNNNNNNNNNNNNNNNNNNNNNNNNNNNNNNNNNNNNNNNNNNNNNNNNNNNNNNNNNNNNNNNNNNNNNNNNNNNNNNNNNNNNNNNNNNNNNNNNNNNNG	AACTTGAAAAACTGATCTATTTAAAAAAATCGAATCTAAAAAAACCGACGGAAAAATCCGATGAAAACCGATCTATATTTTAAAAAAAAATGATGGCACGGAAATTGAGGCACGGCGAACCTCGGGCGGCGTCCGGCGGCGGCGGCGGCGGCCGGCNNNNNNNNNNNNNNNNNNNNNNNNNNNNNNNNNNNNNNNNNNNNNNNNNNNNNNNNNNNNNNNNNNNNNNNNNNNNNNNNNNNNNNNNNNNNNNNNNNNNNNNNNNNNNNNNNNNNNNNNNNNNNNNNNNNNNNNNNNNNNNNNNNNNNNNNNGGTTGGGCGGCTGGGGCGGGTGGCTGGGGCTAGGGTTCCCGGGTGGGCCGGCTTATAAAGCCACTTCGGGCCGGAGTCCTAGTTGGACAC…	AAACCTGAAAAACCGATCTATTTAAAAAAAATCGAATCTAAAAAAACCGACGGAAAAATCCGACGAAAaCCGATCTATATTTTAAAAAAACGATGGCACGGAAATTGAGGCACGGCGAACCTCGGGCGGCGTCCGGCGGCGGCGGCGGCGTCAAGCAGCGGCGGGCGGCGCGGGTGGCGGCGGGGTTGGGAGGCTGGGGCGGGTGGCTGGGGCTAGGGTTCCCGGGTGGGCCGGCTTATAAAGCCAGCTCGGGCCGGAGTCCTAGTCGGACACGGCCCGTAGGTCGGTTTGTTTTTTTTTAATTATTTCGCTCGGAAGAAAAATAAAAAGAAAT	chr4A	NA	92.466	146	9	1	315	460	537325250	537325393	1.14E-50	207	chr1A	NA	96.711	152	4	1	310	460	230025356	230025507	5.16E-64	252
114	Assemblytics_b_11568	122	chr1A	238453095	238453106	127	+	Insertion	11	138	chr1A:230206847-230206985:+	between_alignments	Intergenic	-88503	gene_id TRIDC1AG020880; transcript_id TRIDC1AG020880.2; confidence_class HC_G	NNNNNNNNNNG	AGTTTCCGTCATACCGGTGTTATGTTCCTTGATTTTGCGTTCCTTACGCGGTTGGGTTATAATGGGAACCCCTTGACAGTTCGCCTTGAATAAAACTTCTCCAGCAAGGCCCAACCTTAGTTTTCCCATTTGCCACCTAGCCTTTTTCCCNNNNNNNNNNGTATGATTTGAATGGAACTAACCCGGACTGACGCTGTTTTCAGCAGAATTACCATGGTGTTGTTTTATGTGCAGAAAACAAATATTCTCGGAATGACCTGAAACTCCACGGAACATCTTAGAAAAAACAATAAAAAATCCTCGCCAAAGAT	AGTTTCCGTCATACCGGTGTTATGTTCCTTGATTTTGCGTTCCTTACGCGGTTGGGTTATAATGGGAACCCCTTGACAGTTCGCCTTGAATAAAACTCCTCCAGTAAGGCCCAACCTTGGTTTTCCCATTTGCCACCTAGCCTTTTTCCCTTGGGTTTCGCGGACTCAAGGGTCATCTTTATTTTTAACCCCCCCGGGCCAGTGCTTCTCTAAGTGTTGGTCCAATGATACGTATCCATCGTATCTACTTTTCCAAAAACTTTTGCCCTTGTTTTGGACTCTAACTTGTATGATTTGAATGGAACTAACCCGGACTGACGATGTTTTCAGCAGAATTACCATGGTGTTGTTTTATGTGCAGAAAACAAATATTCTCGGAATGACCTGAAACTCCACGGA…	chr7A	NA	100	151	0	0	161	311	275198064	275198214	1.56E-72	279	chr7A	NA	82.609	322	36	14	1	311	276179428	276179740	4.31E-73	281
115	Assemblytics_b_11573	123	chr1A	238543215	238543234	196	+	Insertion	-19	177	chr1A:230295858-230296035:+	between_alignments	exon ( gene_id TRIDC1AG020880; transcript_id TRIDC1AG020880.4; confidence_class HC_G, exon 3 of 15)	1621	gene_id TRIDC1AG020880; transcript_id TRIDC1AG020880.3; confidence_class HC_G	AAACAACAAACTCTAAAAG	TTGTTAATACTAAGTGCAGCTATTTCATTGTGTTGCATTTAATGCCTGATTAAGTCGATTCTCCCATAGCCAACAGATGCAGCTGTTAATTAGAGCAAGTACTCCCTCGCTTCCGGTTTAGAGGGGCCTATCCCATAACCAACGAACTGTAAACAACAAACTCTAAAAGGTGAGATTACCGATCAAGTACTGGTCATTGCTCTATATTGAAGCAGCACAAAGGTTGTGGAGGAGCAACTCCACTTTGCTGCTACAATGTGTACAACACAAGTGCTGAAGGAACAACTTCAACGTGCTGCGCTAGATATCGCTCTAGAGG	CTATTTCATTGTGTTGCATTTAATGCCTGATTAAGTCGATTCTCCCATAGCCAACAGATGCAGCTGTTAATTAGAGCAAGTACTCCCTCGCTTCCGGTTTAGAGGGGCCTATCCCATAACCAACGAACTGTAAACAACAAACTCTAAAAGCTATGTTTTTAAGGCGACGCCTTACCGCCTTAGGGAGGGGGGGGGCGCTTTGGCGCCTAGGCGACGCCTAGGCGGGCGCTTTGGACGCCTAGGCGCCCAAAGCGGTCGATTTTCCAAAGCGGAGGGGGAGCGCTTCGACGCCTAGGCGTCGCCTAGGCGTCGCCTTAGGGACGCTTTAAAAACATAGTCTAAAAGGTGAAATTACCGATCAAGTACTGGTCATTGCTCTATATTGAAGCAGCACAAAGG…	chr1B	NA	97.692	130	2	1	4	132	227434765	227434894	2.74E-55	222	chr1A	NA	100	169	0	0	1	169	230295690	230295858	1.57E-82	313
116	Assemblytics_b_11597	124	chr1A	238922617	238922649	66	+	Insertion	32	98	chr1A:230663657-230663755:+	between_alignments	Intergenic	339681	gene_id TRIDC1AG020880; transcript_id TRIDC1AG020880.7; confidence_class HC_G	CGCACACCCCCCCCCCCGACGAGCACAGTCGC	GGACGCTGCTGGGGGCGTGGTTGGAGCAGGTGGCACCATTACCACCTCCCCCTCGGCCGACATAGTGGCCGGAGCTACCAGTGGAGAATAACATCAGCAACATCTCGACGGTCAAGCTCTGCAAGGTGCGGGTGAGAGGGTCACTCTATCCGCACACCCCCCCCCCCGACGAGCACAGTCGCATCAATGGTGCTCGGTCCGGGGCGAGCCATCGCCCTCCAGTCGCCCCTATCACGGGAACGACCACGGCGCATGCGCCTCCTCCCAGGCGAGCCAACCAGGCCGCTGCACTCAACAGAGCCACTAATTTCTAGCGCCACCGCTGCGCAAAC	GGACGCTGCTGGGGGCGTGGTTGGAGCAGGTGGCACCATTACCACCTCCCCCTCGGCCGACATAGTGGCCGGAGCTACCAGTGGAGAATAACATCAGCAACATCTCGACGGTCAAGCTCTGCAAGGTGCGGGCGAGAGGGTCACTCTATCNNNNNNNNNNNNNNNNNNNNNNNNNNNNNNNNNNNNNNNNNNNNNNNNNNNNNNNNNNNNNNNNNNNNNNNNNNNNNNNNNNNNNNNNNNNNNNNNNCATCAATGGTGCTCGGTCCGGGGCGATCCATCGCCCTCCAGTCGCCCCTATCACGGGAACGACCACGGCGCATGCGCCTCCTCCCAGGCGAGCCAACCAGGCCGCTGCACTCAACAGAGCCACTAATTTCTAGCGCCACCGCTGCGCAAAC	chr5A	NA	85.196	331	46	3	1	328	334642661	334642991	9.80E-90	337	chr7A	NA	84.242	330	48	4	1	327	361749723	361749395	3.53E-84	318
117	Assemblytics_b_11598	125	chr1A	238925851	238925900	59	+	Insertion	49	108	chr1A:230666957-230667065:+	between_alignments	Intergenic	342924	gene_id TRIDC1AG020880; transcript_id TRIDC1AG020880.7; confidence_class HC_G	TTTAAGGCGAATGCGGGGGGGGGGGGTTCGATATTCACCGCCCTTATAA	GAACCGTTTTTTGCCCCACCTTTCGAGACGCGGTTGTCATTGGCACGTCTTGTCAAAGCAGAGATCGTGTCCCCTTATCACAGGATTCTCATCAATACGGGTGTGGGTATCCCGACCGTGCCGTTTACAAAGCCTTGGGAGCAGGCGAATTTTAAGGCGAATGCGGGGGGGGGGGGTTCGATATTCACCGCCCTTATAAGGAGATAAGATTCCCCTTTCTTCCCCCATGCTTTCCTCCTGCCTCTCCGTCCTTGAGATCCAACGCCCAAGTCCTCATTAAAACCAGCACCAAGCATGTCTGGATCCGGAGCCGGCCGCAAGTGGATGACCTCCTCTGTTAAGAGGGAAA	GAATCGTTTTTTGCCCCACCTTTCGAGACGCGGTTGTCATTGGCACGTCTTGTCAAAGCAGAGATCGTGTCCCCTTATCACAGGATTCTCATCAATACGGGTGTGGGTAACCCGACCGTGCCGTTTACAAAGCCTTGGGAGCAGGCGAATNNNNNNNNNNNNNNNNNNNNNNNNNNNNNNNNNNNNNNNNNNNNNNNNNNNNNNNNNNNNNNNNNNNNNNNNNNNNNNNNNNNNNNNNNNNNNNNNNNNNNNNNNNNAGGAGATAAGATTCCCCTTTCTTCCCCCATGCTTTCCTCCTGCCTCTCCGTCCTTGAGATCCAACGCCCAAGTCCTCATTAAAACCAGCACCAAGCATGTCTGGAACCGGAGCCGGCCGCAAGTGGATGACCTCCTCTGTTA…	chr6A	NA	93.143	350	21	3	1	349	489529438	489529785	5.76E-142	510	chr6A	NA	93.714	350	20	2	1	349	484842222	484842570	7.37E-146	523
118	Assemblytics_b_11602	126	chr1A	238997239	238997242	79	+	Insertion	-3	76	chr1A:230746966-230747042:+	between_alignments	Intergenic	414289	gene_id TRIDC1AG020880; transcript_id TRIDC1AG020880.7; confidence_class HC_G	AAA	GTGAAGTTCAAGTAAACATGCCGGGAAGTTCAAGTTCTTTACGCGGTGCATTTCCGAAGAATCTGTTTCGCGATAAAGGCAGAACGAATGATCTCTCCGTTTTCAAAATTACTTGAAAATGGCTAGGAATTAGAGAAAACCATCAACATGAAAGTACGTTTTTATCCATTTTCAAAACTGACTTAAAACAGTAAGGAATTGGGAGAAACAATATATACCAAAAAGTTTCCCATTTCCTCAAGCTTTCCAACGCCATATCATTTGCTACATTCGGACGTACGGTTAAAAAATTAGCTCAAAAAT	AAGTTCAAGTAAACATGCCGGGAAGTTCAAGTTCTTTACGCGGTGCATTTCCGAAAAATCTGTTTCGCGATAAAGGCAGAACGAATGATCTCTCCGTTTTCAAAATTACTTGAAAATGGCTAGGAATTAGAGAAAACCATCAACATGAAAAAGTTTTGCATTTTCCGTAGTTTTTCAGTGGTATATTATTTGCCCCATTCCGATAACGTTTGTAGAAATTACGGCGAAAGTACGTTTTTATCCATTTTCAAAACTGACTTAAAACAGTAAGGAATTGGGAGAAACAATATATACCAAAAAGTTTCCCATTTCCTCAAGCTTTCCAACGCCATATCATTTGCTACATTCGGACGTACGGTTAAAAAATTAGCTCAAA	chr6A	NA	98.039	153	3	0	1	153	602335571	602335419	1.18E-68	267	chrUn	NA	86.139	303	34	5	1	303	214118553	214118847	8.88E-85	320
119	Assemblytics_b_11605	127	chr1A	239013441	239013443	102	+	Insertion	-2	100	chr1A:230763009-230763109:+	between_alignments	Intergenic	430490	gene_id TRIDC1AG020880; transcript_id TRIDC1AG020880.7; confidence_class HC_G	GT	TGCAGGACCATTGACTAAACCTCTCTCACGAGCAAAACATGATCAGCACCAAGACTCCATGGGTGTTAGAATCATTACTATGTAATCTAGATTATTGACTCTAGTGCAAGTGGGAGACTGAAGCTATGCCCTAGAGGCAATAATAAAGTTGTCCCTAGTATGCCTCTACTTGAGTAGCTCATTAATCAAAGATGGTTAAGTTTCCTGACCATAAACATGTGTTGTCATTTGATGGACGGGATCACATCATTAGAGAATGATGTGATGGCAAGACCCATCCGTTAGCTTAGCATAACGATCGT	CAGGACCATTGACTAAACCTCTCTCACGAGCAAAACATGATCAGCACCAAGACTCCATGGGTGTTAGAATCATTACTATGTAATCTAGATTATTGACTCTAGTGCAAGTGGGAGACTGAAGCTATGCCCTAGAGGCAATAATAAAGTTGTTATTTATATTTCCTTATATCATGATAAATGTTTATTATTCATGCTAGAATTGTGTTAACCAGAAACTTAGTACATGTGTGAATACATAGACAAACAGAGTGTCCCTAGTATGCCTCTACTTGAGTAGCTCGTTAATCAAAGATGGTTAAGTTTCCTGACCATAAACATGTGTTGTCATTTGATGAACGGGATCACATCATTAGAGAATGATGTGATGGCAAGACCCATCCGTTAGCTTAGCATAACGATC	chr2B	NA	91.065	291	17	5	11	292	406696185	406695895	3.11E-104	385	chr2B	NA	91.065	291	17	5	11	292	398265244	398264954	3.09E-104	385
120	Assemblytics_b_11612	128	chr1A	239181839	239181952	113	+	Deletion	113	0	chr1A:230938641-230938641:+	between_alignments	Intergenic	443626	gene_id TRIDC1AG020910; transcript_id TRIDC1AG020910.1; confidence_class HC_G	GAGACAGAATAGAGACGCTCGCTAGAGTGGCCTCCTGCCGGCGACAGTGGAGCAGCGGCAGTGGCGGGGAGGAGCGCTCGCGTGAGTGGCTGCATCGGCACGAGGAGAGGGGC	GCCTGGGGCGGAGCAGAGGCGCTCACTGGAGTGGCCTCTTGCCGGCGGCGGCGGGGACGCTGCCTCGACACGAGGAGAGAAAAGCGCGCGCGGGGGAGCCGAAAAGAGACGAAGAGATATCCCTCCATGGTGTGACAGAGGGCGAGGCGCGAGACAGAATAGAGACGCTCGCTAGAGTGGCCTCCTGCCGGCGACAGTGGAGCAGCGGCAGTGGCGGGGAGGAGCGCTCGCGTGAGTGGCTGCATCGGCACGAGGAGAGGGGCTGGCGGGGTTGGCTCAGTTTGCTAGCCCAGGCAACTCGGAGGAGCATGGCCTCGGCCCTGATGTGGTGGAGGGCACATGTAACGAAGCTGGAGGTGTAGGGAGCAAAGCATCCAGGCTGCTATTAGATTGGAGAGG…	GCCTGGGGCGGAGCAGAGGCGCTCACCGGAGTGGCCTCTTGCCGGCGGCGGCGGGGACGCTGCCTCGACACGAGGAGAGAAAAGCGCGCGCGGGGGAGCCGAAAAGAGACGAAGAGATATCCCTCCATGGTGTGACAGAGGGCGAGGCGCTGGCGGGGTTGGCTCAGTTTGCTAGCCCAGGCAACTCGGAGGAGCATGGCCTCGGCCCTGATGTGGTGGAGGGCACATGTAACGAAGCTGGAGGTGTAGGGAGCAAAGCATCCAGGCTGCTATTAGATTGGAGAGGGAGATGCGGACTAG	chr3B	NA	84.328	134	8	2	293	413	689631565	689631698	4.89E-24	119	chr1A	NA	98.75	160	2	0	254	413	230938632	230938791	4.53E-74	285
121	Assemblytics_b_11635	129	chr1A	239585277	239585465	149	+	Deletion	188	39	chr1A:231314620-231314659:+	between_alignments	Intergenic	40151	gene_id TRIDC1AG020910; transcript_id TRIDC1AG020910.1; confidence_class HC_G	NNNNNNNNNNNNNNNNNNNNNNNNNNNNNNNNNNNNNNNNNNNNNNNNNNNNNNNNNNNNNNNNNNNNNNNNNNNNNNNNNNNNNNNNNNNNNNNNNNNNNNNNNNNNNNNNNNNNNNNNNNNNNNNNNNNNNNNNNNNNNNNNNNNNNNNNNNNNNNNNNNNNNNNNNNNNNNNNNNNNNNNNNNNT	GATTTTGCGTTCCTTACCTGGTTGGGTTATAATGGGAACCCCTTGACAGTTCGCCTTGAATAAAACTCCTCCAGCAAGGCCCAACCTTGGTTTTACCATTCGCCACCTAGCCTTTTTCCCTTGGGTTTCGCGAACTCAAGGGCCATCTTTNNNNNNNNNNNNNNNNNNNNNNNNNNNNNNNNNNNNNNNNNNNNNNNNNNNNNNNNNNNNNNNNNNNNNNNNNNNNNNNNNNNNNNNNNNNNNNNNNNNNNNNNNNNNNNNNNNNNNNNNNNNNNNNNNNNNNNNNNNNNNNNNNNNNNNNNNNNNNNNNNNNNNNNNNNNNNNNNNNNNNNNNNNNTGGTCCAACCTGAGCGATGTCCGGGGCTACCAGGGGCGACTCTGGGCTGGCCTACCCGATGT…	TGATTTTGCGTTCCTTACCTGGTTGGGTTATAATGGGAACCCCTTGACAGTTCGCCTTGAATAAAACTCCTCCAGCAAGGCCCAACCTTGGTTTTACCATTCGCCACCTAGCCTTTTTCCCTTGGGTTTCGCGAACTCAAGGCCATCTTTATTTTAACCCCCCCCCAGGCCGGTGCTTCTCTAAGTGTTGGTCCAACCTGAGCGATGTCCGGGGCTACCAGGGGCAACTCTGGGCTGGCCTACCCGACGTCTGGCTCATCTGAGTGTGCCCTGAGAATGAGATATGTGCAGCTCCTATCGGGATTTGTCGCCACATTCGGGTGGCTTTGCTGGTTTAGT	chr7A	NA	97.351	151	4	0	338	488	593294633	593294783	1.19E-65	257	chr1A	NA	99.333	150	0	1	1	150	231314472	231314620	1.52E-69	270
122	Assemblytics_b_11641	130	chr1A	239759554	239759557	96	+	Insertion	3	99	chr1A:231452342-231452441:+	between_alignments	Intergenic	128708	gene_id TRIDC1AG020920; transcript_id TRIDC1AG020920.5; confidence_class HC_TE?	ATT	ACGTTAGGGTTACGATTTCTACACTCAACTTTGCCGTTGGTGTTGATGGGAATCCACAACCTTGTTACTTCCGATATTTTGGATTGAGGTAATAGTATTTTACGTTACTTTTACATGTGATTTACCTCTGTTATAAATCCTCGAGTACTGATTGTAGGACGTGACCCTAGAAACTGGCAAGCCCATAGGAAAAGATTTTTCTCTAAAACTTTACTCTTCAAAAAGATCTTTTACCTCTCTTCTCTTCCGAGCTTATTCAAATATCCCCTTTTAGTGAGTCCATACCCCCTTTTCCCTTTTGAC	ACGTTAGGGTTACGATTTCTACACTCAACTTTGCCGTTGGTGTTGATGGGAATCCACAACCTTGTTACTTCCGATATTTTGGATTGAGGTAATAGTATTTTACGTTACTTTTACATGTGATTTACCTCTGTTATAAATCCTCGAGTACTGTGTGTGTCAGCATACTGATCCAGGGATGACACTTAAGCACAGAGACTTGATCCATTCGGGTCGGGTCGCTACAAGATGGTATCAGAGCACATGTTGACTGTAGGACGTGACCCTAGAAACTGGCAAGCCCATAGGAAAAGATTTTTCTCTAAAACTTTACTCTTCAAAAAGATCTTTTACCTCTCTTCTCTTCCGAGCTTATTCAAATATCCCCTTTTAGTGAGGCCATACCCCCTTTTCCCTTTTGAC	chr2B	NA	86.901	313	24	11	1	303	330868916	330868611	3.19E-89	335	chr2B	NA	86.901	313	24	11	1	303	331963474	331963779	3.17E-89	335
123	Assemblytics_b_11645	131	chr1A	239898306	239898343	62	+	Deletion	37	-25	chr1A:231581509-231581534:-	between_alignments	Intergenic	267477	gene_id TRIDC1AG020920; transcript_id TRIDC1AG020920.5; confidence_class HC_TE?	TATATATATATATATATATATATATATATATATATAT	AACAAACATGATCCAGGAGACTTGGAGTGGACGTCAAGAAACAATCGAGGAGGCCACGAGGCAGGGGGGCGCGTCCTCCACCCTCGTGGGCTCCTTGTTGCTCCACCGACCTACTTCTTCCTCCTATATATATATATATATATATATATATATATATATATATATATATATATATATATATATATATATATATATATATCCATATATCCATATACCCCGCAAACATCCAGGAGCACCACGAAACCCTATTTCCACCGCCACAACCTTTTGTACCCAAGAGATCCCAACTTGGGGCCTTTTCCGGAGCTCCACCGGAGGGGGCATTGATCACGGAGGG	AAACCTTCGGGAGCGTTATTTTTGGAACAAACATGATCCAGGAGACTTGGAGTGGACGTCAAGAAACAATCGAGGAGGCCACGAGGCAGGGGGGCGCGTCCTCCACCCTCGTGGGCTCCTTGTTGCTCCACCGACCTACTTCTTCCTCCTATATATATATATATATATCCATATACCCCGCAAACATCCAGGAGCACCACGAAACCCTATTTCCACCGCCACAACCTTTTGTACCCAAGAGATCCCAACTTGGGGCCTTTTCCGGAGCTCCACCGGAGGGGGCATTGATCACGGAGGGACTCTACATCAACTCCATGGCCCCTTC	chr2A	NA	95.522	335	12	2	3	337	431228070	431227739	1.18E-148	532	chr6A	NA	92.962	341	19	2	1	337	477132787	477132448	2.00E-136	492
124	Assemblytics_b_11647	132	chr1A	239938756	239938795	42	+	Deletion	39	-3	chr1A:231621701-231621704:-	between_alignments	Intergenic	-257324	gene_id TRIDC1AG020940; transcript_id TRIDC1AG020940.1; confidence_class HC_G	AAGCTTGGGGATGCTTGATATGTCTCCAACGTATCTATA	TATATCAATATTAAACTTTTATCTTGAATCTTTCGGATCTGAACATTCATGCCACAATAAAGAAAAAATACATTAAGAATTATGTTAGGAAGTATTCCACATCAAAAATTCTGTTTTTATCATTTACCTACTCGAGGACGAGCATGAATTAAGCTTGGGGATGCTTGATATGTCTCCAACGTATCTATAATTTTTTATTGTTCCTTGCTATTATATTATTTGTTTTGGATGTTAATAGGCTTTATTTTACACTTTTATATTATTTTTGGGACTAACCTACTAACCGGAGGCCTAGCCCAAATTGTTTTTTTTGCCTATTTTAGTGTTTCGCAGAAAAGG	TTCTATGTCAATATTAAACTTTTATCTTGAATCTTTCGGATCTGAACATTCATGCCACAATAAAGAAAAAATACATTAAGAATTATGTTAGGAAGTATTCCACATCAAAAATTCTGTTTTTATCATTTACCTACTCGAGGACGAGCATGAATTTTTTATTGTTCCTTGCTATTATATTATTTGTTTTGGATGTTAATAGGCTTTATTTTACACTTTTATATTATTTTTGGGACTAACCTACTAACCGGAGGCCTAGCCCAAATTGTTTTTTTTGCCTATTTTAGTGTTTCGCAGAAAAGGAAT	chr7A	NA	95	340	16	1	1	339	130037501	130037840	1.19E-148	532	chr1A	NA	95.015	341	15	1	1	339	82400054	82400394	3.30E-149	534
125	Assemblytics_b_11649	133	chr1A	240004347	240004543	196	+	Deletion	196	0	chr1A:231686637-231686637:+	between_alignments	Intergenic	-191655	gene_id TRIDC1AG020940; transcript_id TRIDC1AG020940.1; confidence_class HC_G	GTGCCCATCCAAGGTTGTCAGAATCGTGATTTTGAATCGGATCGGAGCTCCAATGGTAGGATCGCAAATCGTAGAATCTTCACTATTAGGATCGTAGAAACGTAGATTCTATGAAGTAAAATCATAGAATCATAGGGGTTAGTTTGGATCATAAAGTCGTAGAATCGTATAACAGAATCGCGATTCTGACAACCTT	TGAGAAGCAACAACGGCCATTTGGGCTGCCTTTGCCACCTGGTCGCAGATTGCGGCCGTGCTCATGCACCTTGTTAGCACGCGGATGGCGGCTGCGGCTGCGCTCTCGCCGGAGTGGGCTACCAAAGTTGCCCTCATGATGTGGGTCCATGTGCCCATCCAAGGTTGTCAGAATCGTGATTTTGAATCGGATCGGAGCTCCAATGGTAGGATCGCAAATCGTAGAATCTTCACTATTAGGATCGTAGAAACGTAGATTCTATGAAGTAAAATCATAGAATCATAGGGGTTAGTTTGGATCATAAAGTCGTAGAATCGTATAACAGAATCGCGATTCTGACAACCTTGTGCCCATCTTTCACCGGCGACGATTGAACAGTGAAATGATATTTGGGGAGCG…	TGAGAAGCAACAACAGCCATTTGGGCTGCCTTTGCCACCTGGTCGCAGATTGCGGCCGTGCTCATGCACCTTGTTAGCATGCGGATGGCGGCTGCGGCCGCGCTCTCGCCGGAGTGGGCTACCAAAGTTGCCCTCACGATGTGGGTCCATGTGCCCATCTTTCACCGGCGACGATTGAACAGTGAAATGATATTTGGGGAGCGAGCTAGTGTGCTTGAGATGCCGACTGTGGACTGTAGCCGATGTACCTTCTCGCGTAAGCCATAGGGGTACTATATACCGACTGTGCTCCAGGATATT	chr6B	NA	99.471	189	1	0	159	347	665653263	665653451	9.02E-92	344	chr1A	NA	97.884	189	4	0	159	347	413425834	413426022	9.04E-87	327
126	Assemblytics_b_11667	134	chr1A	240413123	240413295	144	+	Deletion	172	28	chr1A:232116612-232116640:+	between_alignments	Intergenic	79220	gene_id TRIDC1AG020970; transcript_id TRIDC1AG020970.1; confidence_class HC_G	NNNNNNNNNNNNNNNNNNNNNNNNNNNNNNNNNNNNNNNNNNNNNNNNNNNNNNNNNNNNNNNNNNNNNNNNNNNNNNNNNNNNNNNNNNNNNNNNNNNNNNNNNNNNNNNNNNNNNNNNNNNNNNNNNNNNNNNNNNNNNNNNNNNNNNNNNNNNNNNNNNNNNNNNNNNG	GTCGCGTCTCAACCGCTATGGGGGACTCACCTTCGACTGGGAGGGCTGCCAATCATGAAGCGGCGGCGACTATGTTATCCAGGGGGTTGGAGAAATGACCCGGAGGTGTTGACACGCGCTGTGACGGGATATTCTGACGAGGCGGATCCANNNNNNNNNNNNNNNNNNNNNNNNNNNNNNNNNNNNNNNNNNNNNNNNNNNNNNNNNNNNNNNNNNNNNNNNNNNNNNNNNNNNNNNNNNNNNNNNNNNNNNNNNNNNNNNNNNNNNNNNNNNNNNNNNNNNNNNNNNNNNNNNNNNNNNNNNNNNNNNNNNNNNNNNNNNGTTCCAGGTGCTTCTACCCAGTTTACCACTGGCTGATTACTGGTTCCTGCTCCTGGCGTGTTAAAGAGGTTCCTTGGC…	GTCGCGTCTCAACCGCTATGGGGGATTCACCTTCGACTGGGAGGGCTGCCAATCATGAAGCAGCGGCGACTATGTTATCCAGGGGGTTGGAGAAATGACCCGGAGGTGTTGACACGCGCTGTGGCGGGATATTCTGATGAGGCGGATCCACTGTGCACGGCTGAACTGCCCCCCCCCGTTCCAGGTGCTTCTACCCAGTTTACCACTGGCTGATTACTGGTTCCTGCTCCTGGCGTGTTAAAGAGGTTCCTTGGCTCATAAACTGGAGGTAGGTGGGACCGGTACCTTCTTCTCATTACATCGTTTGATGCGTTCTGATCCAGCATAA	chr6A	NA	98.667	150	2	0	1	150	569239649	569239798	1.90E-68	267	chr1A	NA	100	151	0	0	322	472	232116640	232116790	2.43E-72	279
127	Assemblytics_b_11671	135	chr1A	240484163	240484392	196	+	Deletion	229	33	chr1A:232195186-232195219:+	between_alignments	Intergenic	8151	gene_id TRIDC1AG020970; transcript_id TRIDC1AG020970.1; confidence_class HC_G	NNNNNNNNNNNNNNNNNNNNNNNNNNNNNNNNNNNNNNNNNNNNNNNNNNNNNNNNNNNNNNNNNNNNNNNNNNNNNNNNNNNNNNNNNNNNNNNNNNNNNNNNNNNNNNNNNNNNNNNNNNNNNNNNNNNNNNNNNNNNNNNNNNNNNNNNNNNNNNNNNNNNNNNNNNNNNNNNNNNNNNNNNNNNNNNNNNNNNNNNNNNNNNNNNNNNNNNNNNNNNNNNNNNNA	GTACTCCATCCAAATCAATACAACAAAAGCAGTATGTAGGGTTTATCTCTTCAGAGAGCCTGAACCTGGGTAAACCTTGTGTCCTTGTTACCATCTCATCTAAGCTACTAGCTCGGGACCCCCTACCCAAGATCTCATGAATTCGACTCCNNNNNNNNNNNNNNNNNNNNNNNNNNNNNNNNNNNNNNNNNNNNNNNNNNNNNNNNNNNNNNNNNNNNNNNNNNNNNNNNNNNNNNNNNNNNNNNNNNNNNNNNNNNNNNNNNNNNNNNNNNNNNNNNNNNNNNNNNNNNNNNNNNNNNNNNNNNNNNNNNNNNNNNNNNNNNNNNNNNNNNNNNNNNNNNNNNNNNNNNNNNNNNNNNNNNNNNNNNNNNNNNNNNNAAGCGCGCACCCTCCCCTCCC…	GTACTCCATCCAAATCAATACAACAAAAGCAGTATGTAGGGTTTATCTCTTCAGAGAGCCTGAACCTGGGTAAACCTTGTGTCCTTGTTACCATCTCATCTAAGCTACTAGCTCGGGACCCCCTACCCAAGATCTCATGAATTCGACTCCGTCGAGCCCCAGCCCCCCCCCCTCCCCCGTGCAAGCGCGCACCCTCCCCTCCCTTGATTTGATCTATACACCGGTAGGCTACTCTTCCCCTAGTTCTTCGGTAGTCCTTTGTCCTAGATGATGAAGTGTTGTTGAATCGCTAATATGGTATGCATGGATACTGCAAAGGGGTCATACGTTCGC	chr7A	NA	88.079	151	17	1	1	150	650182526	650182376	1.04E-41	178	chr1A	NA	100	151	0	0	379	529	232195219	232195369	2.75E-72	279
128	Assemblytics_b_11673	136	chr1A	240500791	240500857	67	+	Deletion	66	-1	chr1A:232211401-232211402:-	between_alignments	Intergenic	-1515	gene_id TRIDC1AG020970; transcript_id TRIDC1AG020970.4; confidence_class HC_G	CCCTAGTGGCCTTGGTGCACACACGGCCTAGCCCACCTCGTTCCATCCCCTCCTCTCGCTACAGAG	TAGCTCAAAATAATCCCTATTATTTATGTGCCAAATTTCATGTTCACAAAAAATCGTTTGGTACAAAAGGAAAATAGAAAACGGTGTCAAAAATATAAAACATAAAAGGATAAAAAGAATATGGGCCTAGAGATCTACTGTGCACATGGGCCCTAGTGGCCTTGGTGCACACACGGCCTAGCCCACCTCGTTCCATCCCCTCCTCTCGCTACAGAGGACGGGGGAGGGCGTGGCGGCCATCCGTCGGCCATGGCTGCGCCAGGCCGTGCGTGGCGCCATCCCCGACCTCCTCGACGCCTTCAAGGCATCCCCGCGCCCCCCAAACCCTAGCAAACCCTAGCCCTCTCCCTTCTCCTCCCTCGCGCC	CTAGCTCAAAATAATCCCTATTATTTATGTGCCAAATTTCATGTTCACAAAAAATCGTTTGGTACAAAAGGAAAATAGAAAACGGTGTCAAAAATATAAAACATAAAAGGATAAAAAGAATATGGGCCTAGAGATCTACTGTGCACATGGGACGGGGGAGGGCGTGGCGGCCATCCGTCGGCCATGGCTGCGCCAGGCCGTGCGTGGCGCCATCCCCGACCTCCTCGACGCCTTCAAGGCATCCCCGCGCCCCCCAAACCCTAGCAAACCCTAGCCCTCTCCCTTCTCCTCCCTCGCGTCG	chr5A	NA	98.361	366	6	0	1	366	416295597	416295232	0	643	chrUn	NA	98.361	366	6	0	1	366	112002750	112003115	0	643
129	Assemblytics_b_11679	137	chr1A	240581403	240581477	77	+	Deletion	74	-3	chr1A:232277699-232277702:-	between_alignments	Intergenic	-82131	gene_id TRIDC1AG020970; transcript_id TRIDC1AG020970.4; confidence_class HC_G	CATCTCCAAATCACCGTCATGATCTCCATCGTCACCGGTTGACACCTTGATCTCCATCGTAGCGTCCTTGTCGT	GAGAACACTTATACCTTGAAATTTAGTGAGGGATCATCTTATAATGCTACCATCGTACTAAGCAAAATAAGATGCATAAAAGATAAACATCACATGCAATCAAAAATATGTGACATGATATGGCCATCATCATCTTGTGCCTTTGATCTCCATCTCCAAATCACCGTCATGATCTCCATCGTCACCGGTTGACACCTTGATCTCCATCGTAGCGTCCTTGTCGTCTCGCCAACTATTGCTTGCATGACTATCGCTACCGCTTAGTGATAAAATAAAGCAATTACATGGCGATTGCATTTCATACAATAAAGCGACAACCATAAGGCTCCTGCCAGTCGCCAATAACTTCTACAAAACATGATCATCTCATACAA	AGGGAGAACACTTATACCTTGAAATTTAGTGAGGGATCATCTTATAATGCTACCATCGTACTAAGCAAAATAAGATGCATAAAAGATAAACATCACATGCAATCAAAAATATGTGACATGATATGGCCATCATCATCTTGTGCCTTTGATCTCGCCAACTATTGCTTGCATGACTATCGCTACCGCTTAGTGATAAAATAAAGCAATTACATGGCGATTGCATTTCATACAATAAAGCGACAACCATAAGGCTCCTGCCAGTCGCCAATAACTTCTACAAAACATGATCATCTCATACAACAA	chr3A	NA	95.733	375	14	2	1	374	496709646	496710019	9.97E-170	603	chr7A	NA	95.733	375	14	2	1	374	485224728	485224355	9.92E-170	603
130	Assemblytics_b_11687	138	chr1A	240749559	240749675	101	+	Deletion	116	15	chr1A:232434013-232434028:+	between_alignments	Intergenic	4106	gene_id TRIDC1AG021000; transcript_id TRIDC1AG021000.3; confidence_class HC_G	NNNNNNNNNNNNNNNNNNNNNNNNNNNNNNNNNNNNNNNNNNNNNNNNNNNNNNNNNNNNNNNNNNNNNNNNNNNNNNNNNNNNNNNNNNNNNNNNNNNNNNNNNNNNNNNNNNNC	GGAGTATAAAACAAGGAAAGCAGAATCGACATATTACAAATCCGCCGCCAAACACTGTCTCCCAACAAATTGAAATTTTGGCTGTCCAAGCTAGCCAACGCCGTCTTCCAGCAAATCCGCCGCGAGCAATGGCGGTAACGCGTCAGGCAANNNNNNNNNNNNNNNNNNNNNNNNNNNNNNNNNNNNNNNNNNNNNNNNNNNNNNNNNNNNNNNNNNNNNNNNNNNNNNNNNNNNNNNNNNNNNNNNNNNNNNNNNNNNNNNNNNNCATGTTCACAAAGGCCGGCACTTCCGTGGCCATCGTGGACAACGAGGAAAAGTAGATCATGGGAGGCGGCCATCAGTTGGATCTCAGGAAGGCCACCGCCATCATGGGAGAAGCCATGTTTGCGGAGGTCGGCA…	GGAGTATAAAACAAGGAAAGCAGAATCGACATATTACAAATCCGCCGCCAAACACTGTCTCCCAACAAATTGAAATTTTGGCTGTCCAAGCTAGCCAACGCCGTCTTCCAGCAAATCCGCCGCGAGCAATGGCGGTAACGCGTCAGGCAAGGGGGGGGGGAAGGCATGTTCACAAAGGCCGGCACTTCCGTGGCCATCGTGGACAACGAGGAAAAGTAGATCATGGGAGGCGGCCATCAGTTGGATCTCAGGAAGGCCACCGCCATCATGGGAGAAGCCATGTTTGCGGAGGCCGGCATGTCCGTGGCCACCGTG	chr1B	NA	93.137	102	7	0	266	367	261747196	261747297	1.75E-33	150	chr1A	NA	100	150	0	0	1	150	232433864	232434013	7.64E-72	278
131	Assemblytics_b_11693	139	chr1A	240863943	240863944	124	+	Insertion	0	124	chr1A:232547619-232547743:+	between_alignments	Intergenic	118433	gene_id TRIDC1AG021000; transcript_id TRIDC1AG021000.3; confidence_class HC_G	A	TTGATCTGATGCTGAAGGTGGTACCGATGTGCGAGACAACAGTGATTGTCTCTGGTCTGCAATGATTTCATTCTTCAGCTTACTAACTTCGCTAGGCTCTCTGGCCTGGATCTAGTCTTTTTCTTCACTTCTTTTAAACCTGTGAAGGACACGTCATAAGAAGTGAAACCTGCTAAAATAACCATAGTAGAGCAGACCAAATGGTTTATTGTGTGAAAAATGTGACATGGCAAACCTGCAGCGTAAAATTGCAGCAAAAGTAGGAAAACTTGACTGTAAATCAATAAGATTTACTTGATGT	TTGATCTGATGCTGAAGGTGGTACCGATGTGCGAGACAACAGTGATTGTCTCTGGTCTGCAATGATTTCATTCTTCAGCTTACTAACTTCGCTAGGCTCTGTGGCCTGGATCTAGTCTTTTTCTTCACTTCTTTTAAACCTGTGAAGGACTAATTGGGGCGTACTTGTTAAAACAAACTACAGCTCATCATAGGGATTCAGACTGTACTCAGACAACAGACCGATCCAATTGTGTCCAGTAATATAAGTGATGGACAATGCCTTCATTATTGACACGTCATAAGAAGTGAAACCTGCTAAAATAACCATAGTAGAGCAGACCAAACGGTTTATTCTGTGAAAAATGTGACATGGCAAACCTGCAGCGTAAAATTGCAGCAAAAGTAGGAAAACTTGACT…	chr5B	NA	90.323	155	14	1	148	301	303356173	303356327	3.35E-49	202	chr1A	NA	98.701	154	2	0	148	301	232547741	232547894	6.96E-71	274
132	Assemblytics_b_11709	140	chr1A	241120101	241120212	70	+	Deletion	111	41	chr1A:232860198-232860239:+	between_alignments	Intergenic	308487	gene_id TRIDC1AG021020; transcript_id TRIDC1AG021020.10; confidence_class HC_G	NNNNNNNNNNNNNNNNNNNNNNNNNNNNNNNNNNNNNNNNNNNNNNNNNNNNNNNNNNNNNNNNNNNNNNNNNNNNNNNNNNNNNNNNNNNNNNNNNNNNNNNNNNNNNNG	CAACACCACCCAGATGTGCCGACAAATCCCGATAGGAGCTGCACATATCTCGTTCTCAGGGCACACCGGATGAGCAAGATGTCGGGTAGGCCAGCCCAGAGTTGCCCCTGGTAGCCCCGGGCATCGCTCGGTTGGACCAACACTCAGAGGNNNNNNNNNNNNNNNNNNNNNNNNNNNNNNNNNNNNNNNNNNNNNNNNNNNNNNNNNNNNNNNNNNNNNNNNNNNNNNNNNNNNNNNNNNNNNNNNNNNNNNNNNNNNNNGGGCTCCGGAAACCCAAGGGAAAAAGAGGCTAGGTGGCAAATGGTAAGACCAAGGTTGGGCATTGCTGGAAAAGCTTTAATCAAGGCGAACTATCAAGGGGTTCCCATTATGACCCAACCGCGTAAGGAATGCAAAATC…	CAACACCACCCAGATGTGCCGACAAATCCCGATAGGAGCTGCACATATCTCGTTCTCAGGGCACACCGGATGAGCAAGATGTCGGGTAGGCCAGCCCAGAGTTGCCCTTGGTAGCCCCGGGCATCGCTCGGTTGGACCAACACTCAGAGGAGCACTGGCCCGGGGGGGGGGCTAAAATAAGATGACCCTCGGGCTCCGGAAACCCAAGGGAAAAAGAGGCTAGGTGGCAAATGGTAAGACCAAGGTTGGGCATTGCTGGAAAAGCTTTAATCAAGGCGAACTATCAAGGGGTTTCCATTATGACCCAACCGCGTAAGGAATGCAAAATCCGGGAACATAAC	chr7A	NA	99.333	150	1	0	1	150	484164765	484164914	3.53E-70	272	chr1A	NA	99.338	151	1	0	261	411	232860239	232860389	9.76E-71	274
133	Assemblytics_b_11717	141	chr1A	241299173	241299269	96	+	Deletion	96	0	chr1A:233086102-233086102:+	between_alignments	Intergenic	129423	gene_id TRIDC1AG021020; transcript_id TRIDC1AG021020.10; confidence_class HC_G	GGCGTTGCGAGGGTCCACCTCACAGCCACGTTCGCATGCCTTTCGGCCTGCCGAACGCGGTCGCCGCTCATCAGCGCCTGCTGAGGAGCATTCTGG	AGCTACAGGAGTCGAGAGTCATGCACGGCAGCCGCCGCTTGCCCGCCGTGGCCCCACATCCAGGTGAGGATGGTGGGCTACGCGTCTGCATCGACGTGCCAGGGCTCAAACGAGCCGCGTCTCAGGAGCGCCTCTGGCCCTCGCGTGTGGGGCGTTGCGAGGGTCCACCTCACAGCCACGTTCGCATGCCTTTCGGCCTGCCGAACGCGGTCGCCGCTCATCAGCGCCTGCTGAGGAGCATTCTGGAGGCTCAGGAGGTCAGGCATTGTGCGGTCCTGGTGGAGGTGGAGATGGCCCTCGAAGACCTACACATGCCCCCGGAGCCTCGCGAGGCTCCTGGGCCTGGGGGCTCGTGAGGGTCGACGTCTTCACCGCATGTCGCCCACTTCCGCGGCA	AGCTACAGGAGTCGAGAGTCATGCACGGCAGCCGCCACTTGCCCGCCGTGGCCCCACATCCAGGTGAGGATGGTGGGCTACGCGTCTGCATCGACGTGCCAGGGCTCAACCGAGCCGCGTCTCAGGAGCGCCTCTGGCCCTCGCGCGTGGAGGCTCAGGAGGTCAGGCATTGTGCGGTCCTGGCCGAGGTGGAGATGGCCCTCGAAGACCTACCCATGCCCCCGGAGCCTCCCGAGGCTCCTGGGCCTGGGGGCTCGTGAGGGTCGACGTCTTCACCGCATGTCGCCCACTTCTGCGGCA	chr5A	NA	94.697	396	21	0	1	396	80269253	80269648	1.36E-173	616	chr1A	NA	94.949	396	20	0	1	396	230712725	230712330	2.91E-175	621
134	Assemblytics_b_11718	142	chr1A	241303026	241303029	147	+	Insertion	3	150	chr1A:233089859-233090009:+	between_alignments	Intergenic	125616	gene_id TRIDC1AG021020; transcript_id TRIDC1AG021020.10; confidence_class HC_G	CTG	CAAGGCCGCAGGCTATTGGGGCCCGCGGTGCTTCACGCTTGCCCCTTAGCTTCTCTGCTAAGCCAAGCCCGGGAGCGCCTTGGGCCCGGGGGCTACTGTCGGCGTTCTCGGAATGGGGGTCCCCAGACTTGCCTGCCTGCGGCCTGCGGCCTGCAGGGGTGCCTCACGAGGAGCCCGTGACGCAAGCCATGACGATCGAGATTAGGTGGGCGCCGGCCTGCATAATGTCCTTGTTACCCCTTCGGTGCAAAGGGAGCAAGCACATGCCAAGGCATCGGGCAAAGGTTACCATTCCGGTGCAAC	CAAGGCTGCAGGCTATTGGGGCCCGCGGTGCTTCGCGCTTGCCCCTTAGCTTCTCTGCTAAGCCAAGCCCGGGAGCGCCTTGGGCCCGGGGGTTACTGTCGGCGTTCTCGGAACGGGGGTCCCCAGACTTGCCTGCCTGCGGCCTGCGGCATGGCTCGAGTGGGGGCCCAGTGCGGCCCAGCCTCATTAGCTCAAGCTCAAGACCCTTGCAAGGGGCCAAGCCTTGCGGGGCGGACGACAGGAGGCTTCCTCTGGAGCAGCCTCATCAGGCAGGCTCAGGAGGAGGTGGAGAGATCAAGGCAGGGGTGCCTCACGAGGAGCCCGTGACGCAAGCCATGACGATTGAGATTAGGTGGGCGCCGGCCTGCGTAGTGTCCTTGTTACCCCTTCGGTGCAAAG…	chr7A	NA	86.306	314	31	9	1	303	436035009	436035321	4.12E-88	331	chr7A	NA	85.623	313	35	7	1	303	434505144	434505456	8.88E-85	320
135	Assemblytics_b_11722	143	chr1A	241429684	241429707	120	+	Insertion	23	143	chr1A:233242346-233242489:+	between_alignments	promoter-TSS ( gene_id TRIDC1AG021040; transcript_id TRIDC1AG021040.2; confidence_class HC_G)	-155	gene_id TRIDC1AG021040; transcript_id TRIDC1AG021040.2; confidence_class HC_G	ATTAGTAGGGAAAGATAAAGAAA	AATACCCGAAAATTCAGGGTCTTTTATGTAAAAACGAAACGTTTTCTCACTTCAGCCACTTAAAAGGGGACTGCGGTTGAATTTACAGAAATAAAGAGACTTTTTTTGCAAAATTGCTAATGACGTACGACCAGAAGCGATACCTGCTTTATTAGTAGGGAAAGATAAAGAAAAACGTTTGAAATCAATCGGATAAACCCCCCGCGCTGCTTGACACGTGCCCTGGGCCCATCCACCGCTTTCCACCAGCCGCGACCTTATCTCTTCTTGCTCTCTCTTCCCCACACGTTATTCCCCACTCCTTTTCCCTCCTCCCCGTCTCT	AATACCCGAAAATTTAGGGTCTTTTATGTAAAAACGAAACGTTTTCTCACTTCAGCCACTTAAAAGGGGACTGCGGTTGAATTTACAGAAATAAAGAGACTTTTTTTGCAAAATTGCTAATGACGTACGACCAGAAGCGATACCTGCTTTNNNNNNNNNNNNNNNNNNNNNNNNNNNNNNNNNNNNNNNNNNNNNNNNNNNNNNNNNNNNNNNNNNNNNNNNNNNNNNNNNNNNNNNNNNNNNNNNNNNNNNNNNNNNNNNNNNNNNNNNNNNNNNNNNNNNNNNNNNNNNNAAACGTTTGAAATCAACCGGATAAACCCCCCGCGCTGCTTGACACGTGCCCTGGGCCCATCCACCGCTTTCCACCAGCCGCGACCTTATCTCTTCTTGCTCTCTCTT…	chr7A	NA	99.408	169	1	0	1	169	574872754	574872586	7.45E-81	307	chr7A	NA	99.408	169	1	0	1	169	573870922	573870754	7.42E-81	307
136	Assemblytics_b_11723	144	chr1A	241432235	241432351	117	+	Deletion	116	-1	chr1A:233245017-233245018:-	between_alignments	promoter-TSS ( gene_id TRIDC1AG021040; transcript_id TRIDC1AG021040.13; confidence_class HC_G)	384	gene_id TRIDC1AG021040; transcript_id TRIDC1AG021040.10; confidence_class HC_G	AGCTAGGGGTCAAAGATTGCATCAAGTGCACCTGTCTGGCAAGGTCTAACAGACACCTGTAATAGTGCTAACCCTGAAGGCACATTGATTGATTGGATTTGGATATTTGATCACAA	ATATCTACATGTTGATGATGGAGGGGCACTGAGTCAGCTCCCTTCCGAGTACAGCCGTCTCTTGGGAGTTCGGATCATTTGATGTTTGTCAAGGTTATGTCCTTTGACTCCTACAATTTGAAATGCCTTAGCCTGGGGGTGGCCTGGGAGAGCTAGGGGTCAAAGATTGCATCAAGTGCACCTGTCTGGCAAGGTCTAACAGACACCTGTAATAGTGCTAACCCTGAAGGCACATTGATTGATTGGATTTGGATATTTGATCACAAGTTCCAAATATTCGTTCACTGCGTTCTGTAATAGTATGTAAAGTATGAACACAGAATCTGGCTTCAACCTGTAAATTTGTATCCAGTCTCTTGATGTTCATTGATAGACCACATCCAACCTCAGTCAGTAGTA…	AATATCTACATGTTGATGATGGAGGGGCACTGAGTCAGCTCCCTTCCGAGTACAGCCGTCTCTTGGGAGTTCGGATCATTTGATGTTTGTCAAGGTTATGTCCTTTGACTCCTACAATTTGAAATGCCTTAGCCTGGGGGTGGCCTGGGAGTTCCAAATATTCGTTCACTGCGTTCTGTAATAGTATGTAAAGTATGAACACAGAATCTGGCTTCAACCTGTAAATTTGTATCCAGTCTCTTGATGTTCATTGATAGACCACATCCAACCTCAGTCAGTAGTAAACCGAGAAATAGAATCT	chr1B	NA	95.433	416	16	1	1	416	262141215	262141627	0	660	chr1B	NA	95.192	416	17	1	1	416	258338816	258339228	0	654
137	Assemblytics_b_11726	145	chr1A	241466017	241466178	143	+	Deletion	161	18	chr1A:233278022-233278040:+	between_alignments	exon ( gene_id TRIDC1AG021080; transcript_id TRIDC1AG021080.15; confidence_class HC_G, exon 27 of 29)	1405	gene_id TRIDC1AG021080; transcript_id TRIDC1AG021080.16; confidence_class HC_G	NNNNNNNNNNNNNNNNNNNNNNNNNNNNNNNNNNNNNNNNNNNNNNNNNNNNNNNNNNNNNNNNNNNNNNNNNNNNNNNNNNNNNNNNNNNNNNNNNNNNNNNNNNNNNNNNNNNNNNNNNNNNNNNNNNNNNNNNNNNNNNNNNNNNNNNNNNNNNNNNG	CTTTGCTCTTTGGACCAACCGGTTCCATGTACCGGTAGATAAGGTTTCAGCCACATCCTGGCTGACATACCTCTCCTCACGGCTTGCCGTAACCCTGTAAACCCTCTCCTCGGCTTTCGCTGAGCTTTGAGTAATATAATTCAGGTGGGGNNNNNNNNNNNNNNNNNNNNNNNNNNNNNNNNNNNNNNNNNNNNNNNNNNNNNNNNNNNNNNNNNNNNNNNNNNNNNNNNNNNNNNNNNNNNNNNNNNNNNNNNNNNNNNNNNNNNNNNNNNNNNNNNNNNNNNNNNNNNNNNNNNNNNNNNNNNNNNNNGATTCCTCAAAAAAAAATAAAAAATTGCTAGAGCTAATGCTAGTAAACAGGAATTGAACAAGTCCAACCTTGTAAATAGTTTCTGTAGG…	CTTTGCTCTTTGGACCAACCGGTTCCATGTACCGGTAGATAAGGTTTCAGCCACATCCTGGCTGACATACCTCTCCTCACGGCTTGCCGTAACCCTGTAAACCCTCTCCTCGGCTTTCGCTGAGCTTTGAGTAATATAATTCAGGTGGGGATCCTCTCCCCCCCGGTGATTCCTCAAAAAAAAATAAAAAATTGCTAGAGCTAATGCTAGTAAACAGGAATTGAACAAGTCCAACCTTGTAAATAGTTTCTGTAGGTATGTATAAACTATGAACTGAAAATTAAATAAGGACCAGTGATTACTATTGCAATGTATGGG	chr4A	NA	98.667	150	2	0	1	150	42219863	42220012	1.86E-68	267	chr1A	NA	100	151	0	0	311	461	233278040	233278190	2.37E-72	279
138	Assemblytics_b_11745	146	chr1A	241693420	241693422	173	+	Insertion	2	175	chr1A:233530773-233530948:+	between_alignments	Intergenic	-59877	gene_id TRIDC1AG021100; transcript_id TRIDC1AG021100.1; confidence_class HC_u	CG	TTTTGAACTAAGTGAATGTGATCGGACCCTAACCTCTCTATGCTTTCTATCTCAAATTCTATCTCTCCAAATCATATGCATTCTATTGAAACTGTCGAATGTCTTCTCTGTGTCCTTGTCAGCAGAAGATACAGAGACAACCATTAAGTCCGTTTTCAATGCTCATTCCTCCACATGAAACCCGGAGAAGTAGGAACGACCACCCGACAATCAAGGCGTGCGTGGGACGTGGAACAAACCCAAAATTCCGCATAATGGCCACATGTTCCTCAGATGCGAATCGCCAGGGGCACCTGTGTAAT	TTTTGAACTAAGTGAATGTGATCGGACCCTAACCTCTCTATGCTTTCTATCTCAAATTCTATCTCTCCAAATCATATGCATTCTATTGAAACTGTCGAATGTCTTCTCTGTGTCCTTGTCAGCAGAAGATACAGAGACAACCATTAAGTCNNNNNNNNNNTCATTGTTGAATCTTTTGAACTAAGTGAATGTGATCGGACCCTAACCTCTCTATGCTTTCTATCTCAAATTCTATCTCTCCAAATCATATGCATTCTATTGAAACTGTCGAATGTCTTCTCTGTGTCCTTGTCAGCAGAAGATACAAAGACAACCATTAAGTCTGTTTTCAATGCTCATTCCTCCACATGAAACCCGGAGAAGTAGGAACGACCACCTGACAATCAAGGCGTGCGTGGG…	chr5A	NA	99.01	303	2	1	1	302	191040582	191040884	1.74E-151	542	chr7A	NA	99.01	303	2	1	1	302	150441403	150441101	1.73E-151	542
139	Assemblytics_b_11753	147	chr1A	241939045	241939046	90	+	Insertion	0	90	chr1A:233786373-233786463:+	between_alignments	Intergenic	-79015	gene_id TRIDC1AG021130; transcript_id TRIDC1AG021130.6; confidence_class HC_G	C	TGCGCTGGAGCGTGGACGCAGAGTGGCCGCCTGCCGCGGTAAGCGCCTTGCCGCTGTAGTTATCTTGTCGGGTCTGGAAGCTTGTCGCTCACCGGGCTTCGAAGTACCTTGGTTTGTCTTCCCGGCAAGCTCCTCTTGCCGGGGCCTTGTCTCCTTAGCTTAAATACTTTGTTCTTGAATGGCTCCAAGGGAACCTTGGGGGATCTTGGCGATCACCCAGCAAGCCTTTGCCGCGGGGTGCTGCAACTGCCCGTGCACAAGTTCGGGGTACTAGGGTACCCCTATTCTAGTACACCGACAG	TGCGCTGGAGCGTGGACGCAGAGTGGCCGCCTGCCGCGGTAAGCGCCTTGCCGCTGTAGTTATCTTGTCGGGTCTGGAAGCTTGTCGCTCACCGGGCTTCGAAGTACCTTGGTTTGTCTTCCCGGCAAGCTCCTCTTGCCGGGGCCTTGTTGCCTTGCCGGAGCGCGTGGCACGTCGCGGCAAGTTCATTGGAGCGTCTTGGTTGGCCTTCCCGGCAAGCTCCTCTTGCCGGGGCCTTGTCTCCTTAGCTTAAATACTTTGTTCTTGAATGGCTCCAAGGGAACCTTGGGGGATCTTGGTGATCACCCGGCAAGCCTTTGCCGCGGGGTGCTGCAACTGCCTGTGCACAAGTTCGGGGCACTAGGGTACCCCTATTCTAGTACACCGACA	chr7A	NA	97.01	301	9	0	1	301	588278968	588279268	6.33E-141	507	chr7A	NA	96.678	301	10	0	1	301	587257060	587257360	2.93E-139	501
140	Assemblytics_b_11776	148	chr1A	242520688	242520696	59	+	Insertion	-8	51	chr1A:234388218-234388269:+	between_alignments	Intergenic	-30985	gene_id TRIDC1AG021150; transcript_id TRIDC1AG021150.1; confidence_class HC_G	TGATTCAT	CTAGCACGCCAATTGTTTGCCTCTAATTCCATGATTGAATCTTCCGTGAGCTACAAGATTAAATGAGTTTAGTACTAAATTCTAGATTGTCATTTCGATGTATCTATATCTTTAGACGCTTGTGCATCCTTACCATGGATTGAATCAAGTTGATTCATAGCTCATGCCATGCTCCTATGTACTACCAAATGCCCTTTTGATTCAGATCCAGCGAGGTGTCTTGGACTGATGGCATTTTGTTCTCACCATGTGTGAGCATTTCTGCTGTGGACCATCTATGTTTAATTAAGTGATAACATTATTTCTTT	CCAATTGTTTGCCTCTAATTCCATGATTGAATCTTCCGTGAGCTACAAGATTAAATGAGTTTAGTACTAAATTCTAGATTGTCATTTCGATGTATCTATATCTTTAGACGCTTGTGCATCCTTACCATGGATTGAATCAAGTTGATTCATTCCCTGGACCCTGCGCAAGCGGGAGCTACATGCACCAGGTTGCCCTTTTTTTGATTCATAGCTCATGCCATGCTCCTATGTACTACCAAATGCCCTTTTGATTCAGATCCAGCGAGGTGTCTTGGACTGATGGCATTTTGTTCTCACCATGTGTGAGCATTTCTGCTGTGGACCATCTATGTTTAATTAAGTGATAACATT	chr5B	NA	94.098	305	18	0	4	308	14613247	14612943	3.97E-128	464	chr5B	NA	94.426	305	17	0	4	308	14403498	14403194	8.48E-130	470
141	Assemblytics_b_11787	149	chr1A	242695300	242695301	105	+	Insertion	0	105	chr1A:234571639-234571744:+	between_alignments	Intergenic	95483	gene_id TRIDC1AG021160; transcript_id TRIDC1AG021160.3; confidence_class HC_G	G	GCGACATCAAAGTCGATGAGCTCGGTGTGGTAGTTCTTGCGTTCCCCGAAGGTGACAAGGAGGCGGACCTGCCCTATCGGTGTGGTGGAACCGTCGGTCACTCCTGAGAAAGGCTTGGTGGGCTGAAGTTGGTCATACGGCACTTGGAGGGTGCCAGCGGTAGCTGCGCACTTGAGTTGGTCTGCCAAGTTGAACATAATGGGGCACTCGGACCATCTGAGCGGGTGCATGGCTTCGAGGTTGGGGAGGACTGCATTCACTTTGCGAGAAAACTGCTTGAAGATACAGTGCGAGGCTGGGG	GCGACATCAAAGTCGATGAGCTCGGTGTGGTAGTTCTTGCGTTCCCCGAAGGTGACAAGGAGGCGGACCTGCCCTATCGGTGTGGTGGAACCGTCGGTCACTCCTGAGAAAGGCTTGGTGGGCTGAAGTTGGTCATACGGCACTTGGAGGCTGTCAAACGTGTTGACGGATAGGACGTTGAGCCCTGCGCCACCGTCGATGAGGGTCTTGGTAACTTGCACGTTGCTGATGACTGGGGAGCAAAGCATCGGGAGGGTGCCAGCGGTAGCTGCGCACTTGAGTTGGTCTGCCAAGTTGAACATAATGGGGCACTCGGACCATCTGAGCGGGTGCATGGCTTCGAGGTTGGGGAGGACTGCATTCACTTTGCGAGAAAACTGCTTGAAGATACACTGCGAG…	chr7A	NA	97.279	147	4	0	7	153	273035355	273035209	1.18E-63	250	chr1A	NA	99.359	156	1	0	146	301	234571740	234571895	1.16E-73	283
142	Assemblytics_b_118	150	chr1A	3636604	3636653	196	+	Insertion	49	245	chr1A:4147298-4147543:+	between_alignments	Intergenic	-114018	gene_id TRIDC1AG000550; transcript_id TRIDC1AG000550.1; confidence_class HC_G	GTTTTTTACTTGTATCAATCATCCCTACCCCCCCCCCCCCTCCAGTGTC	GTTCACGATAGATAGTCGGCGATATGAGACCTCTGAATATAAGCACGCCACGAGTCCTCAAAAGTCGTCGACTCCCCCCTTATCACTTCGGCTTGACGTCACTTCCGATCAACAAAACGACAAGCAACCCTACGCATAAAACCGTGCGACGTTTTTTACTTGTATCAATCATCCCTACCCCCCCCCCCCCTCCAGTGTCTTTGTTAGATTAGATTAGATTGTACGTAGCACACAAATTGTAGTAGATGTGCAATTTCTTCCAAAATATGCCATGATTTTTCCCTCTCAAGCGTGGAGAGCAAGAAATATCCCAATTGTGGACATGATCCGTAACCGAGTGGGGTGCTCC	TTCATGATAGATAGTCGGCGATATGAGACCTCTGAATATAAGCACGCCACGCGTCCTCAAAAGTCGTCTGACTCCCCCCTTATCACTTCGGCTTGACGTCACTTCCGATCAACAAAACGACAAGCAACCCTACGCATAAAACCATGCGACNNNNNNNNNNNNNNNNNNNNNNNNNNNNNNNNNNNNNNNNNNNNNNNNNNNNNNNNNNNNNNNNNNNNNNNNNNNNNNNNNNNNNNNNNNNNNNNNNNNNNNNNNNNNNNNNNNNNNNNNNNNNNNNNNNNNNNNNNNNNNNNNNNNNNNNNNNNNNNNNNNNNNNNNNNNNNNNNNNNNNNNNNNNNNNNNNNNNNNNNNNNNNNNNNNNNNNNNNNNNNNNNNNNNNNNNNNNNNNNNNNNNCTTTG…	chr1B	NA	92.308	143	8	3	209	349	7142888	7143029	1.42E-48	200	chr1A	NA	95.628	183	7	1	1	182	4138235	4138417	2.26E-76	292
143	Assemblytics_b_1180	151	chr1A	32539881	32539923	131	+	Insertion	42	173	chr1A:27308283-27308456:+	between_alignments	Intergenic	-220426	gene_id TRIDC1AG006510; transcript_id TRIDC1AG006510.1; confidence_class HC_U	CGTGAGGGGGGCCCACGTCCCGGAGACGCGTGCTTCCTCTTC	TTTGAATAGTGGACCTCTCCACGCGGTTGTGTCAGATCAGCAGAAAGGGACACCTGGGAGCAACATCTGGGCCAAACCCACAGCTACATCCCCTCCGTGTAGACCCGACGCGTCcGTTTTCCCCCTCCAGGTGCCGGAGGCGGCGCCGTCCGTGAGGGGGGCCCACGTCCCGGAGACGCGTGCTTCCTCTTCGGACATGCCACAACACCACCCCACATGTATGAGGGGCCGGTGCGACGCTCCGGTGGCATTGCTACCCTCCCAGGTCCCCCGTCCCACCTAACCCTGGAGCGGTTGACCACGAGATCTAGCACTTTGACTTTCCGTGGACGGGCTTTGACC	TTTGAATAGTGGACCTCTCCACGCGGTTGTGTCAGATCAGCAGAAAGGGACACCTGGGAGCAACATCTGGGCCAAACCCACAGCTACATCCCCTCCGTGTAGACCCGACGCGTCCGTTTTCCCCCTCCAGGTGCCGGAGGCGGCGCCGTCNNNNNNNNNNNNNNNNNNNNNNNNNNNNNNNNNNNNNNNNNNNNNNNNNNNNNNNNNNNNNNNNNNNNNNNNNNNNNNNNNNNNNNNNNNNNNNNNNNNNNNNNNNNNNNNNNNNNNNNNNNNNNNNNNNNNNNNNNNNNNNNNNNNNNNNNNNNNNNNNNNNNNNNNNNNNCGGACATGCCACAACACCACCCCACATGTATGAGGGGCCGGTGCGACGCTCCGGTGGCATTGCTACCCTCCCAGGTC…	chr2A	NA	92.059	340	24	2	1	340	751487074	751487410	2.06E-131	475	chr7A	NA	92.035	339	25	2	1	339	658783675	658784011	2.05E-131	475
144	Assemblytics_b_11802	152	chr1A	243062179	243062374	195	+	Deletion	195	0	chr1A:234958146-234958146:+	between_alignments	Intergenic	58223	gene_id TRIDC1AG021220; transcript_id TRIDC1AG021220.1; confidence_class HC_G	NNNNNNNNNNNNNNNNGTGGCCTCCTCTTTTGTGTCTTGACGTAGGGTCCAAGTCTCCTGGATCATGTTCGGTGAGAAAATCACGTTCCTGAAGGTTTCATTCCGTTTGGACTCCGTTTGATATTCCTTTCCTTCGAAACCCTAAAATAGGCAAAAAAAAACAGCAATTCTGGGCCAGGCCTCTGGTTAATAGGT	AGGGTCCAAGTCTCCCAGGGTCTTGCTCGTTGAGAAAATCATGTTCCCGAAGGTTTCATTCCGTTTGGACTCCCTTTGATATTCCTTTTCTTCGAAACCCTAAAATAGGCAAAAAACAGCAATTCTGGGCTGGGCCTCCGGTTAATAGGtNNNNNNNNNNNNNNNNGTGGCCTCCTCTTTTGTGTCTTGACGTAGGGTCCAAGTCTCCTGGATCATGTTCGGTGAGAAAATCACGTTCCTGAAGGTTTCATTCCGTTTGGACTCCGTTTGATATTCCTTTCCTTCGAAACCCTAAAATAGGCAAAAAAAAACAGCAATTCTGGGCCAGGCCTCTGGTTAATAGGTTAGTCTCAAAAATAATATAAAAGTGGATAATAAAGCCCAATAATGTTCAAAACA…	AGGGTCCAAGTCTCCTAGATCATGTTCGGTGAGAAAATCACGTTCCTGAAGGTTTCATTCCGTTTGGACTCCGTTTGATATTCCTTTCCTTCGAAACCCTAAAATAGGCAAAAAAACAGCAATTCTGGGCCAGGCCTCTGGTTAATAGGTTAGTCCCAAAAATAATATAAAAGTGGATAATAAAGCCCAATAATGTCCAAAACAGTAGATAATATAGCATGGAGCAATCAAAAATTATAGATACGGTGGAGATGTATCAATGATCCATTCAGACCGAGTGAGAAAGTTCTGATTCTCAGA	chr2A	NA	91.991	462	28	2	1	455	142498937	142498478	6.21E-173	614	chr1A	NA	98.176	329	4	1	167	495	234957970	234958296	1.05E-160	573
145	Assemblytics_b_11812	153	chr1A	243214380	243214504	123	+	Deletion	124	1	chr1A:235121728-235121729:+	between_alignments	Intergenic	210388	gene_id TRIDC1AG021220; transcript_id TRIDC1AG021220.1; confidence_class HC_G	TTATCATCAGATTCACATTCGAGAACAAGATATCCCGAAGACAGCATTCAGAACAAGCTATGGTTCTTATGAATATACTATTATGTCTTTCGGCCTTGTCAATGCTCCTCCAATGTTCTCTCAC	ATTCTCCAAGCTTGACCTCCGTATGGGTTATCATCAGATTCACATTTGAGAACAAGATATCCCCAAGACAGCATTCAGAACAAGCTATGGTTCTTATGAATATACTATTATGTCTTTCGGCCTTGTCAATGCTCCTCCAATGTTCTCTCGTTATCATCAGATTCACATTCGAGAACAAGATATCCCGAAGACAGCATTCAGAACAAGCTATGGTTCTTATGAATATACTATTATGTCTTTCGGCCTTGTCAATGCTCCTCCAATGTTCTCTCACATGATGAACTTCATCTTCAATCCTTACACAAATGATTTCATCTTGGTGTATCTCGATGACATCTTGGTCTTTTCCAAGAACAAGGAGGATCATGCCAAGCATTTGAGATTGGTACTCGACAAACT…	ATTCTCCAAGCTTGACCTCCGTATGGGTTATCATCAGATTCACATTCGAGAACAAGATATCCCCAAGACAGCATTCAGAACAAGCTATGGTTCTTATGAATATACTATTATGTCTTTCGGCCTTGTCAATGCTCCTCCAATGTTCTCTCGCATGATGAACTTCATCTTCAACCCTTACACAAATGATTTCGTCTTGGTGTATCTCGATGACATCTTGGTCTTTTCCAAGAACAAGGAGGATCATGCCAAGCATTTGAGATTGGTACTCGACAAACTCAGAGACCATCAATTTTATGCGAAG	chr1A	NA	95.273	275	13	0	150	424	90126414	90126140	1.22E-119	436	chr1A	NA	98.545	275	4	0	150	424	235121605	235121879	1.19E-134	486
146	Assemblytics_b_11814	154	chr1A	243233940	243234127	176	+	Deletion	187	11	chr1A:235127805-235127816:+	between_alignments	Intergenic	229980	gene_id TRIDC1AG021220; transcript_id TRIDC1AG021220.1; confidence_class HC_G	NNNNNNNNNNNNNNNNNNNNNNNNNNNNNNNNNNNNNNNNNNNNNNNNNNNNNNNNNNNNNNNNNNNNNNNNNNNNNNNNNNNNNNNNNNNNNNNNNNNNNNNNNNNNNNNNNNNNNNNNNNNNNNNNNNNNNNNNNNNNNNNNNNNNNNNNNNNNNNNNNNNNNNNNNNNNNNNNNNNNNNNNNNC	GGTGCCCCCTACCCCCATATGTAAAGGAGCACGGGGAGGAGGCCGGACGGCCCTATAGGCGCGCCAAGGAGGAGTCCTCCTCCTAGTAGGAGTAGGACTCCTACTAGGAGGGGGAAGGAAGTGGGGAGGGAGAAGGAAAGGGGGGCGCCGNNNNNNNNNNNNNNNNNNNNNNNNNNNNNNNNNNNNNNNNNNNNNNNNNNNNNNNNNNNNNNNNNNNNNNNNNNNNNNNNNNNNNNNNNNNNNNNNNNNNNNNNNNNNNNNNNNNNNNNNNNNNNNNNNNNNNNNNNNNNNNNNNNNNNNNNNNNNNNNNNNNNNNNNNNNNNNNNNNNNNNNNNNCCTAGTCCAATTCGGACCAGGGGGGAGGAGGCGCGCGGCCAACCCTGGCTGCCCTTCTCTCTC…	GGTGCCCCCTACCCCCATATATAAAGGAGCACGGGGAGGAGGCCGGACGGCCCTATAGGCGTGCCAAGGAGGAGTCCTCCTCCTAGTAGGAGTAGGACTCCTACTAGGAGGGGGAAGGAAGTGGGGAGGGAGAAGGAAAGGGGGGCGCCGCCCCCCCTCCCCTAGTCCAATTCGGACCAGGGGGGAGGAGGCGCGCGGCCCACCCTGGCTGCCCTTCTCTCTCTCCACTAAGGCCCATATGGCCCATTACTTCTCCCGGGGGGTTCCGATAACCCTCCGGTACTCCGGTTTTCTCCGAAATCACCCGGAAC	chr6A	NA	99.338	151	1	0	337	487	300244289	300244439	1.18E-70	274	chr6A	NA	99.338	151	1	0	337	487	299340860	299341010	1.17E-70	274
147	Assemblytics_b_11816	156	chr1A	243248271	243248359	88	+	Deletion	88	0	chr1A:235141985-235141985:+	between_alignments	Intergenic	244261	gene_id TRIDC1AG021220; transcript_id TRIDC1AG021220.1; confidence_class HC_G	TCGGAGGAGGACATTACCGAGTCGGAGTCAGAAAGCGACAAGTAGTGGTCTTTTCTTTTATCTGTGTACGTTAGAACTATCTATGTAT	TACGAGAAACTGCGAGTTGGGACTTTAAAGACGAGGCGTATGCTGACGCCTACATTCAGACGTCGGAGGAGGACATTACCGAGTCGGAGTCAGAAAGCGACAAGTAGTGGTCTTTTCTTTTATCTGTGTACGTTAGAACTATCTATGTATTCGGAGGAGGACATTACCGAGTCGGAGTCAGAAAGCGACAAGTAGTGGTCTTTTCTTTTATCTGTGTACGTTAGAACTATCTATGTATCCATTTTTATCTGGAAAAATGGCCGGCCGCGTCGGCGACGTAGCAGGCGGGCGAGGGTATGAATCCAATGTGCCACCGACCAGCGAACCCGGTGAGGAAAGAGGGCGAGCGCGCGCGTGTTCGTCTTGTGTTAGCGCCGACGCAAATCAG	TACGAGAAACGGCGAGTTGGGACTTTAAAGACGAGGCGTATGCTGACGCCTACATTCAGACGTCGGAGGAGGACATTACCGAGTCGGAGTCAGAAAGCGACAAGTAGTGGTCTTTTCTTTTATCTGTGTACGTTAGAACTATCTATGTATCCATTTTTATCTGGAAAAATGACCGGCCGCGTCGGCGACGTAGCAGGCGGGCGAGGGTATGAATCCAATGTGCCACCGACCAGCGAGCCCCGTGAGGAAAGAGGGCGAGCGCGCGCGTGTTCGTCTTGTGTTAGCGCCGACGCAAATCGG	chr1A	NA	94.538	238	13	0	151	388	515368030	515368267	4.11E-99	368	chr1A	NA	98.729	236	3	0	151	386	235141898	235142133	1.11E-114	420
148	Assemblytics_b_11822	157	chr1A	243332613	243332840	196	+	Deletion	227	31	chr1A:235223333-235223364:+	between_alignments	Intergenic	328673	gene_id TRIDC1AG021220; transcript_id TRIDC1AG021220.1; confidence_class HC_G	NNNNNNNNNNNNNNNNNNNNNNNNNNNNNNNNNNNNNNNNNNNNNNNNNNNNNNNNNNNNNNNNNNNNNNNNNNNNNNNNNNNNNNNNNNNNNNNNNNNNNNNNNNNNNNNNNNNNNNNNNNNNNNNNNNNNNNNNNNNNNNNNNNNNNNNNNNNNNNNNNNNNNNNNNNNNNNNNNNNNNNNNNNNNNNNNNNNNNNNNNNNNNNNNNNNNNNNNNNNNNNNNNNG	CATTAGGACCAATATGCATGAGAGGAGTCGACTTCGAGAGAACGTGTTTGTTCGAGAGATACCGAGGAAGACTACTATATATCGATGGTGCATGTAGGCGGGAATTAAACTAAGGGATGGTCTTATTGGTTTCGGGGATATAGGGCAAGANNNNNNNNNNNNNNNNNNNNNNNNNNNNNNNNNNNNNNNNNNNNNNNNNNNNNNNNNNNNNNNNNNNNNNNNNNNNNNNNNNNNNNNNNNNNNNNNNNNNNNNNNNNNNNNNNNNNNNNNNNNNNNNNNNNNNNNNNNNNNNNNNNNNNNNNNNNNNNNNNNNNNNNNNNNNNNNNNNNNNNNNNNNNNNNNNNNNNNNNNNNNNNNNNNNNNNNNNNNNNNNNNNGAGATTGTTAAGTGTGAGTGTGT…	CATTAGGACCTATATGCATGAGAGGAGTCGACTTCGAGAGAACGTGTTTGTTCGAGAGATACCGAGGAAGACTACTATATATCGATGGTGCATGTAGGCGGGAATTAAACTAAGGGATGGTCTTATTGGTTTCGGGGATATAGGGCAAGAGTGAGAGGCGGGGGGGGGGGTAGCTAGAAGGAGATTGTTAAGTGTGAGTGTGTGTTTTACCCACCTAGGCGGAAGTTATGTGCACAAAAGAGGAGAACAATTCGATGTGGCGTTAGGATTGAGGGTAATTAACTACGTATGGAGACATAGAGACCTTGAACGCGCATGTGTGAGAGGTATA	chr6A	NA	99.338	151	1	0	377	527	38884070	38884220	1.28E-70	274	chr3A	NA	99.338	151	1	0	377	527	646714838	646714988	1.27E-70	274
149	Assemblytics_b_11827	158	chr1A	243375322	243375500	178	+	Deletion	178	0	chr1A:235260250-235260250:+	between_alignments	Intergenic	371357	gene_id TRIDC1AG021220; transcript_id TRIDC1AG021220.1; confidence_class HC_G	CTGGCCTCTCCACAAACTGCACCAAAAGTTCTGTGGTACCCATCAGATGTGCCAATGTGGACCTTGATGATGTTCTCCAGTCTTTCCCGGCTTGCCGCACCTCCTTCCCGATCCGCTATCTTGGGCTCCCCCTCGCGGTCAAAAGATTAAATAGGGTGCATCTCCAACCTTTGGAAGA	CAACCCAAGGAAAGCTACATCCCTTGCCTGAGAGACAACCGGGGAGAATTCATGCCTCGCTCTATGCTGACGACGCTGCCATTTTCTGTGCCCCCATTAAGGAGGATGTCCAATACCTTACCAACATACTTTCCTCCTTTGGTGAATCTACTGGCCTCTCCACAAACTGCACCAAAAGTTCTGTGGTACCCATCAGATGTGCCAATGTGGACCTTGATGATGTTCTCCAGTCTTTCCCGGCTTGCCGCACCTCCTTCCCGATCCGCTATCTTGGGCTCCCCCTCGCGGTCAAAAGATTAAATAGGGTGCATCTCCAACCTTTGGAAGACAAGGCTGCGGGCAAATTGGCACCTTGGAGAGGAAGGCACGTTGCTATTGCGGGTCGTATGACCTTGGTGA…	CAACCCAAGGAAAGCTACATCCCTTGCCTGAGAGACAACCGGGGAGAATTCATGCCTCGCTCTATGCTGACGACGCTGCCATTTTCTGTGCCCCCATTAAGGAGGATGTCCAATACCTTACCAACATACTTTCCTCCTTTGGTGAATCTACAAGGCTGCGGGCAAATTGGCACCTTGGAGAGGAAGGCACGTTGCTATTGCGGGTCGTATGACCTTGGTGAAGGCAGTCCTTACGGTGGTGGCCATTTATCACATCACGCCGCTCGACATCCCGGTGGAGGTTATAAAAGCGATTGACAA	chr4A	NA	98.745	478	6	0	1	478	587814447	587814924	0	850	chr4A	NA	98.536	478	7	0	1	478	586689257	586689734	0	845
150	Assemblytics_b_11834	159	chr1A	243477312	243477489	177	+	Deletion	177	0	chr1A:235387792-235387792:+	between_alignments	Intergenic	-354444	gene_id TRIDC1AG021240; transcript_id TRIDC1AG021240.1; confidence_class HC_G	GCTTCTTGAACTCCCCGGGGTCGTCTCCTTGGGCGGCTGGCGTAGGGAGGCTGCGGAAGGGGAAGAGGGCTGGCGACAAGGCCGTCAGGTCGGAGTACGAGGGCGTGGTGCCCTCGACAGCGTGCTGACGTCCTGCCGCCCCGTCTCCGAGCCCCGCTTCCAGCATCGCCGTCGCCG	CCTCCGATAGCGAGGACTCCTCCTCGAGCGAGAGTGACGAGGAGGAGAGCGACATCGACGATGAGGGTAGCGGGCGACAGGGTGGCGGGTCTGACTAGGCGTCGAGCGCCGCTTCGCGCGGCACCGGCGACCCCATCATCCGTGTCGCCGGCTTCTTGAACTCCCCGGGGTCGTCTCCTTGGGCGGCTGGCGTAGGGAGGCTGCGGAAGGGGAAGAGGGCTGGCGACAAGGCCGTCAGGTCGGAGTACGAGGGCGTGGTGCCCTCGACAGCGTGCTGACGTCCTGCCGCCCCGTCTCCGAGCCCCGCTTCCAGCATCGCCGTCGCCGTCCAGCCTTCGGACGGCCCCCGGGATGTTCCCTTGGTGTCTTCTCGCACCCGTAGCTCGCCTAGGCGCTCCT…	CCTCCGATAGCGAGGACTCCTCCTCGAGCGAGAGTGACGAGGAGAAGAGCGACAGCGATGATGAGGGTAGCGGGCGGCAGGGTGGCGGGTCCGACTAGGCGTCGAGCGCCGCTTCGCGCGGCACCAGCGACCCCATCATCCGTGTCGCCGTCCAGCCTTCGGACGGCCCCCGGGATGTTCCCTTGGTGTCTTCTCGCACCCGTAGCTCGCCTAGGCGCTCCTTTTGCCCTTTTCTCCTCCTTGACCTGCCTCCTGAAGAGAAGGACATGAAAGGGATTACGCGCATCTTATCTTTTTAAT	chr1A	NA	96.436	477	17	0	1	477	348980037	348979561	0	787	chr7B	NA	96.226	477	18	0	1	477	316060590	316061066	0	782
151	Assemblytics_b_11846	160	chr1A	243684849	243684850	107	+	Insertion	0	107	chr1A:235593832-235593939:+	between_alignments	Intergenic	-146995	gene_id TRIDC1AG021240; transcript_id TRIDC1AG021240.1; confidence_class HC_G	A	GCAAAACGTTAGCTCTTTCAAAGCCTTTGGTGCTAGGTGTTGGATCAAGGATCCGCATCACACTTCCAAATTTGCACCAAAAGCACATGAAGGTTTTGTGCTTGGTTACGGAAAGGATTCACACACCTACAGACTCTTCAACCTCTATCAAGCTAATGGGTACTGGAGAAATCATACCCACCGAGGAACAGTCTGAGGAGGAAATCATCATTTCAGCACCTAATCAACATGAAGACAATGCTCAGTCTGAAGCCAATGTTGAAGATGAAAACAACAATCAGCAAGGGCAAGATCTTCGCCC	GCAAAACGTTAGCTCTTTCAAAGCCTTTGGTGCTAGGTGTTGGATCAAGGATCCGCATCACACTTCCAAATTTGCACCAAAAGCACATGAAGGTTTTGTGCTTGGTTACGGAAAGGATTCACACACCTACAGACTCTTCAACCTCTTTCACTATAAAGTGGTTGAAACTATAGATGTGCGGTTCGATGACACTAACGGCTCACAAAGAGAGTACCTGGCAGATGTGTTAGATGAAGCTACACCTAGTGAATCTATCAAGCTAATGGGTACTGGAGAAATCATACCCACCGAGGAACAGTCTGAGGAGGAAATCATCATTTCAGCACCTAATCAACATGAAGACAATGCTCAGTCTGAAGCCAATGTTGAAGATGAAAACAACAATCAGCAAGGGCAAGA…	chr4B	NA	94.937	158	8	0	144	301	238175873	238175716	4.24E-63	248	chr1A	NA	100	158	0	0	144	301	235593933	235594090	1.92E-76	292
152	Assemblytics_b_11851	161	chr1A	243752119	243752122	121	+	Insertion	-3	118	chr1A:235679575-235679693:+	between_alignments	Intergenic	-79724	gene_id TRIDC1AG021240; transcript_id TRIDC1AG021240.1; confidence_class HC_G	TTT	TGGAGTTACATAAGTATTTGAAACCTACATATTGCTACAGATTGTTCTGTTTTTGACAGATTCTGTTTTTCGTGTGTTGTTTGCTTATTCTGATGAATCTATGGCTAGTATCAGGGGGTAAGAACCATAGAGAAGTTGGAATACAGTAGGTTTTTGGGTAAAGATTTGATGGATTTTGGAACAAGGAGAGGCAAGAGCCTAAGCTTGGGGATTCCCAAGGCACCCCAAGGTAAAATCCAAGGACAACCAAAAGCCTAAGCTTGGGGATGCCCCGAAAGGCATCCCCTCTTTCGTCTTCGTCTA	AGTTACATAAGTATTTGAAACCTACATATTGCTACAGATTGTTCTGTTTTTGACAGATTCTGTTTTTCGTGTGTTGTTTGCTTATTCTGATGAATCTATGGCTAGTATCAGGGGGTAAGAACCATAGAGAAGTTGGAATACAGTAGGTTTAACACCAATATAAATAAATAATGAGTTAATTACAGTACCTTAAGGTGGTGTTTTGTTTTCTTATACTAACGGAGCTCATGAGATTTTCTGTTGAGTTTTGTGTTGTGAAGTTTTCAAGTTTTTGGGTAAAGATTTGATGGATTTTGGAGCAAGGAGAGGCAAGAGCCTAAGCTTGGGGATTAACATGGCACCCCAAGGTAAAATCCAAGGACAACCAAAAGCCTAAGCTTGGGGATGCCCCAAAAGGCA…	chr5A	NA	89.109	303	25	4	1	303	415885873	415885579	8.73E-100	370	chrUn	NA	89.109	303	25	4	1	303	112411991	112412285	8.69E-100	370
153	Assemblytics_b_1187	162	chr1A	32574489	32574519	41	+	Deletion	30	-11	chr1A:27337092-27337103:-	between_alignments	Intergenic	-255028	gene_id TRIDC1AG006510; transcript_id TRIDC1AG006510.1; confidence_class HC_U	GCGGTTCGTGCCGAACCGGTACTAAAGGAG	AAATAATTCAATTCAGAAAATTGAAAATCGAAAAAGAAATCAAAAAAATTTCCAAAATTTTCAAAAAAAAATTCAAAAAAAAATCTTTAGTACCGGTTGGTAACCCCATGCCACGCGCGCGAGCTCACGCCACGTGATGGGCCTTTAGTGGCGGTTCGTGCCGAACCGGTACTAAAGGAGGGCCTTTAGTGCCCACACTTTAGTGCCGGTTACAGAACCGGCACTAAAGGCCCTTACGAACCGGTTTTAAGGCTCTTCGCGAAGCTGGTTGCAGCTCTCTGCAGTGCCATTGTAGCTCTCAGCATGGTAGCAATCCTCGCCATTGTAGCT	ACTAAATCATCAAATAATTCAATTCAGAAAATTGAAAATCGAAAAAGAAATCAAAAAAATTTCCAAAATTTTCAAAAAAAAATTCAAAAAAAAATCTTTAGTACCGGTTGGTAACCCCATGCCACGCGCGCGAGCTCACGCCACGTGATGGGCCTTTAGTGCCCACACTTTAGTGCCGGTTACAGAACCGGCACTAAAGGCCCTTACGAACCGGTTTTAAGGCTCTTCGCGAAGCTGGTTGCAGCTCTCTGCAGTGCCATTGTAGCTCTCAGCATGGTAGCAATCCTCGCCATTGTAGCTTCGCCATGGTA	chr6A	NA	91.729	266	8	6	1	255	433786634	433786372	7.47E-96	357	chr6A	NA	90.262	267	10	7	1	255	413575629	413575891	3.48E-89	335
154	Assemblytics_b_11909	163	chr1A	244713728	244713928	177	+	Deletion	200	23	chr1A:236574606-236574629:+	between_alignments	TTS ( gene_id TRIDC1AG021360; transcript_id TRIDC1AG021360.1; confidence_class HC_G)	1736	gene_id TRIDC1AG021360; transcript_id TRIDC1AG021360.1; confidence_class HC_G	NNNNNNNNNNNNNNNNNNNNNNNNNNNNNNNNNNNNNNNNNNNNNNNNNNNNNNNNNNNNNNNNNNNNNNNNNNNNNNNNNNNNNNNNNNNNNNNNNNNNNNNNNNNNNNNNNNNNNNNNNNNNNNNNNNNNNNNNNNNNNNNNNNNNNNNNNNNNNNNNNNNNNNNNNNNNNNNNNNNNNNNNNNNNNNNNNNNNNNNG	GCGACAAGCCTACCATGCGACTATGCCTCTAAGTCGTGCCCCGACACGTGGGAGATATAGCCGCATTGTGGGTGTTACAGTATTGCTGAGCACCACCTCTCTTCTCGGTCTTCTACTGCTAGCCCCAGTGTCTCCCGCTCTAAGTTAGAGNNNNNNNNNNNNNNNNNNNNNNNNNNNNNNNNNNNNNNNNNNNNNNNNNNNNNNNNNNNNNNNNNNNNNNNNNNNNNNNNNNNNNNNNNNNNNNNNNNNNNNNNNNNNNNNNNNNNNNNNNNNNNNNNNNNNNNNNNNNNNNNNNNNNNNNNNNNNNNNNNNNNNNNNNNNNNNNNNNNNNNNNNNNNNNNNNNNNNNNGAATGTGAGGTGGACAATGATGTGGCGAGGTCACCTCAAATCCATGCCAC…	GCGACAAGCCTACCATGCGACTATGCCTCTAAGTCGTGCCCCGACACGTGGAAGATATAGCCGCATTGTGGGTGTTACAGTATTGCTGAGCACCACCTCTCTTCTCGGTCTTCTACTGCTAGCCCCAGTGTCTCCCGCTCTAAGTTAGAGCGGAGGGGGGGGGAGAGAAGACGAATGTGAGGTGGACAATGATGTGGCGAGGTCAACTGTCAAATCCATGCCACATCAGCTCAAAACCACCAAAGTAATCTAAGGAACGAAAAATATTCGGTTTCAACAACTGAGAGACTAGGTTTTACTGGTTCTGAAGTTGAGGGACTATT	chr3B	NA	88.112	143	15	2	350	490	806095186	806095328	5.87E-39	169	chr1A	NA	99.333	150	1	0	1	150	236574457	236574606	4.33E-70	272
155	Assemblytics_b_11910	164	chr1A	244723852	244723854	142	+	Insertion	-2	140	chr1A:236584608-236584748:+	between_alignments	promoter-TSS ( gene_id TRIDC1AG021370; transcript_id TRIDC1AG021370.10; confidence_class HC_G)	-205	gene_id TRIDC1AG021370; transcript_id TRIDC1AG021370.1; confidence_class HC_G	AA	ACGTGGCACCTGACGGGTGGGCCAGCCTAGTCAGAAATCGTGTTAATTGCGGCAAACCGGTCATTTGTTTTTATTGAGAAAATTTACAAGTCAAATGATGGATTTTTGAGACGCGTAACAAATGTGGTGGCAATTGAATGCTTCAACTTTAAATGTGGTGGTTTTTTGCAATTTACTCCGTTGATTCGGGCCTGAACCCGCCAAATTCAACCGCGGACAATCGCACGGCTCTAACCACCAGAACGGAGCCGATTACCGCCATAACACCGGGTTTTGGGGGTCACCAACATCCGCCTAGGGAG	GTGGCACCTGACGGGTGGGCCAGCCTAGTCAGAAATCGTGTTAATTGCGGCAAACCGGTCATTTGTTTTTATTGAGAAAATTTACAAGTCAAATGATGGATTTTTGGTACGCGTAACAAATGTGGTGGCAATTGAATGCTTCAACTTTAAGGCTCCGTTCGAAATCACTCCGCTCCGTAACTCCGACGCGGAACGGAGCGGCATACAATACAAATACGGAGAGCTGCAAACAGCCCGCTCCGCGCGCTCCGCTCCCTAGTGACGGAGCGGTGGTTTCCCGAACACAGCCTAAATGTGGTGTTTTTTTGCAATTTACTCCGTTGATTCGGGCCTGAACCCGCCAAATTCAACCGCGGACAATCGCACGGCTCTAACCACCACAACGGAGCCGATTACCGC…	chr1A	NA	95.604	182	7	1	1	182	529564976	529564796	6.97E-76	291	chr1A	NA	95.604	182	7	1	1	182	522114146	522113966	6.94E-76	291
156	Assemblytics_b_11914	165	chr1A	244772474	244772475	107	+	Insertion	0	107	chr1A:236628225-236628332:+	between_alignments	Intergenic	38284	gene_id TRIDC1AG021370; transcript_id TRIDC1AG021370.27; confidence_class HC_G	C	TACTCAAAGGATCGAGCGGAGCTTGGACAACCTCGCAGAGAACTAGAAGAGTCTTGAGAGGATTGTAGAAGCTAAATTTTATGATCTGGATGTCAAGGTGACAGAAGTTCAGTCCACAATTGAGAGTCTCAAGAAGGAAGTGGATGAAGCCAGGGCACAGACTTCCAGTGATGAGGACACCCCTCGTGATGGCATTCCTACAACTACTTAGTTTAGGACTACGCCCAGATCGGCTGTAGTACTAGCATCTTCTACAGCGAAAACCTCTGCTCCAACAGCTACACCTTCGGTTGCCCCCTCA	TACTCAAAGGATCGAGCGGAGCTTGGACAGCCTCGCAGAGAACTAGAAGAGTCTTGCGAGGATTGTAGAAGCTAAATTTTATGATCTGGATGTCAAGGTGACAGAAGTTTAGTCCACAATTGAGAGTCTCAAGAAGGAAGTGGATGAAGCTAGAAGAGTCTTGCGAGGATTGTAGAAGCTAAATTTTATGATCTGGATGTCAAGGTGACAGAAGTTCAGTCCACAATTGAGAGTCTCAAGAAGGAAGTGGATGAAGCCAAGGCACAGACTTCCAGTGATGAGGACACCGCTCGTGATGGCATTCCTACAACTACTTAGTTTAGGACTATGCCCAGATCGGCTGTAGTACTAGCATCTTCTAGAGCGACAACCTCTGCTCCAACAGCTACACCTTCGGTT…	chr1B	NA	90.365	301	29	0	1	301	273760667	273760367	1.43E-107	396	chr1A	NA	97.338	263	6	1	40	301	236628221	236628483	1.39E-122	446
157	Assemblytics_b_11916	166	chr1A	244838398	244838399	123	+	Insertion	0	123	chr1A:236694546-236694669:+	between_alignments	Intergenic	104208	gene_id TRIDC1AG021370; transcript_id TRIDC1AG021370.27; confidence_class HC_G	A	TTCGTCGATTTCAGCATCACGAAGAGCTTGGGAATCGTTTCCGTTATCCCTTGCATATTATAGTTCATCACGAAGTACTACTAACTTGGTGATGGTGACTACAGAATTCTGTCAATCACTATTTTATCTGGAAGATTAACTCCCACTTGAAATATTAACTTCAACTCCTGGAACATCTCATATGGTCCATGACGTTCAAAACGTCTTTGAAGTCCTGATTCTAAGCCGTTTAAGCACGGTGCACTAAACTATCGAGTAGTCATCATATTGAGCTAGCCAAACGTTCATAACATCTGCATCT	TTCGTCGATTTCAGCATCACGAAGAGCTTGGGAATCGTTTCCGTTATCCCTTGCATATTATAGTTCATCACGAAGTACTACTAACTTGGTGATGGTGACTAGAGAATTCTGTCAATCACTATTTTATCTGGAAGATTAACTCCCACTTGATTCAAGCGATTGTAGTACCCAGACAATCTGAGCACATGCTCACTGCTTGAGCTATTCTCCTCCATCTTTTAGCTATAGAACTTGTTGGAGACTTCATATCTCTCAACTCGGGTATTTTCTTGAAATATTAACTTCAACTCCTGGAACATCTCATATGGTCCATGACGTTCAAAACGTCTTTGAAGTCCTGATTCTAAGCCGTTTAAGCATGGTGCACTAAACTATCAAGTAGTCATCATATTGAGCTAG…	chr3B	NA	92.691	301	18	3	1	301	329232299	329232595	3.92E-118	431	chr2A	NA	89.506	324	10	2	1	301	672073299	672072977	2.38E-105	388
158	Assemblytics_b_11922	167	chr1A	244947827	244947869	105	+	Insertion	42	147	chr1A:236794976-236795123:+	between_alignments	Intergenic	213657	gene_id TRIDC1AG021370; transcript_id TRIDC1AG021370.27; confidence_class HC_G	GTGGAGGGCACGCCTGGGGGGGGGGGAAGGTGTGCCCCCTAC	TCCGGAACAGGCCCCAAGATGGGATCTCATGGATACAGAAAGTTGCGGCGGTGGAATTAGGTTTTTGGCTCCGTATCTAATCGTTTGGGGGTACGTAGGTATATATAGGAAGAAGGAGTACGTCGGTGGAGCAACAGGGGGCCCACGAGGGTGGAGGGCACGCCTGGGGGGGGGGGAAGGTGTGCCCCCTACCTCGTGACCTCCTCTTTTCTTTATTGACGTAGGGTCCAAGTCTCCTGGGTCTTGTTCGTTGAGAAAATCACGTTCCCGAAGGTTTCATTCCGTTTGGACTCCGTTTGATATTCTTTTTCTTCGAAACCCTAAAATAGGCAAAAAACAGCA	TCCGGAACAGGCCCCAAGATGGGATCTCATGGATACAGAAAGTTGCGGCGGTGGAATTAGGTTTTTGGCTCCGTATCTAATCGTTTGGGGGTACGTAGGTATATATAGGAAGAAGGAGTACGTCGGTGGAGCAACAGGGGGCCCACGAGGNNNNNNNNNNNNNNNNNNNNNNNNNNNNNNNNNNNNNNNNNNNNNNNNNNNNNNNNNNNNNNNNNNNNNNNNNNNNNNNNNNNNNNNNNNNNNNNNNNNNNNNNNNNNNNNNNNNNNNNNNNNNNNNNNNNNNNNNNNNNNNNNNNCCTCGTGGCCTCCTCTTTTCTTTATTGACGTAGGGTCCAAGTCTCCTGGGTCTTGTTCGTTGAGAAAATCACGTTCCCGAAGGTTTCATTCCGTTTGGACTCC…	chr4A	NA	95.627	343	14	1	1	342	173382800	173383142	1.19E-153	549	chr2A	NA	95.627	343	12	2	1	342	560254011	560254351	4.28E-153	547
159	Assemblytics_b_11925	168	chr1A	244990002	244990003	123	+	Insertion	0	123	chr1A:236838181-236838304:+	between_alignments	Intergenic	255812	gene_id TRIDC1AG021370; transcript_id TRIDC1AG021370.27; confidence_class HC_G	C	CAGGCACTCGCCTTGCTTCACAGGCTCTGGGCCTTTTCCAAAACGCGATAGCTTCACAGGCACTCGCCTTGCTTCACAGGCTCTGGGCCTTTTCCAAAACGCGATAGCTTCACAGGCACTCGCCTTGCTTCACAGGCTCTGGACCTTTTCCAAAACGCGATAGCTTCACAGGCACTCGCCTTGCTTCACAGGCTCTGGGCCTTTTTAGGGGTAGAACCTCCGGAGGTGCTGGCTGTTCCATGCATTCTGGACCGGCACTCCCTCCTGAGTCTCCAAGCGCGCGGAGCCGGGCCTGGAAACA	CAGGCACTCGCCTTGCTTCACAGGCTCTGGGCCTTTTCCAAAACGCGATAGCTTCACAGGCACTCGCCTTGCTTCACAGGCTCTGGGCCTTTTCCAAAACGCGATAGCTTCATAGGCACTCGCCTTGCTTCACAGGCTCTGGGCCTTTTCAGGGGTAGAACCTCCGGAGGTGCTGGATGTTCCATGCATTCtNNNNNNNNNNgCTCTGGGCCTTTTCCAAAACGCGATAGCTTCACAGGCACTCGCCTTGCTTCACAGGCTCTGGACCTTTTCCAAAACGCGATAGCTTCACAGGCACTCGCCTTGCTTCACAGGCTCTGGGCCTTTTTAGGGGTAGAACCTCCAGAGGTGCTGGATGTTCCATGCATTCTGGACCGGCACTCCCTCCTGAGTCTCCAA…	chr6A	NA	98.671	301	4	0	1	301	452053941	452053641	2.90E-149	534	chr6A	NA	99.003	301	3	0	1	301	447424914	447424614	6.22E-151	540
160	Assemblytics_b_11930	169	chr1A	245272324	245272430	106	+	Deletion	106	0	chr1A:236988041-236988041:+	between_alignments	Intergenic	-374432	gene_id TRIDC1AG021390; transcript_id TRIDC1AG021390.1; confidence_class HC_G	GCCTCACCAGGCTGGCTCACGAGGGGCGGAGATATCAAGGCAAGGGACACCTCGCAAGGTTTGTGTGACGCAAGCCATGATGACTGGAGCGAGGCGGGTGCCAGCG	GGAACGGGGGTCCCCAGACTTGCCTGCCTGCGGCCCACAGCGTGGCTCCACCAGCGGCCCTGTATGGCCCATCTTCACCAGCAAACACTCAAGACCCTCGTGAGGGGCCAAGCCTCTCGAGGGGGACGACGCAAGACCTCCTCAGGGGCGGCCTCACCAGGCTGGCTCACGAGGGGCGGAGATATCAAGGCAAGGGACACCTCGCAAGGTTTGTGTGACGCAAGCCATGATGACTGGAGCGAGGCGGGTGCCAGCGCGCAGTGTCCTCGTTTCCTCTTTGGTACTAAAGAGGCAAGCACAGACGAGGAGTCCCGAGGCATCAGGCAAAGGTTTCCATATTGGTGCAACGAGACCAAGACCAGCAGGGTAGCAGGACGGAGGTCACCGTGGAGCCCAAGT…	GGGAACGGGGTCCCCAGACTTGCCTGCCTGCGGCCCACAGCGTGGCTCCACCAGCGGCCCTGTATGGCCCATCTTCACCAGCAAACACTCAAGACCCTCGTGAGGGGCCAAGCCTCTCGAGGGGGACGACGCAAGACCTCCTCAGGGGCGCGCAGTGTCCTCGTTTCCTCTTTGGTACTAAAGAGGCAAGCACAGGCGAGGAGTCCCGAGGCATCAGGCAAAGGTTTCCATATTGGTGCAACGAGACCAAGACCAGCAGGGTAGCAGGACGGAGGTCACCGTGGAGCCCAAGTCGGCGTC	chr7A	NA	92.647	408	28	1	1	406	264727906	264728313	1.09E-164	586	chr5A	NA	92.714	398	29	0	1	398	273515704	273516101	2.36E-161	575
161	Assemblytics_b_11953	170	chr1A	245630803	245630966	118	+	Deletion	163	45	chr1A:237363784-237363829:+	between_alignments	Intergenic	-15924	gene_id TRIDC1AG021390; transcript_id TRIDC1AG021390.1; confidence_class HC_G	NNNNNNNNNNNNNNNNNNNNNNNNNNNNNNNNNNNNNNNNNNNNNNNNNNNNNNNNNNNNNNNNNNNNNNNNNNNNNNNNNNNNNNNNNNNNNNNNNNNNNNNNNNNNNNNNNNNNNNNNNNNNNNNNNNNNNNNNNNNNNNNNNNNNNNNNNNNNNNNNNNG	AGTTAGTTCAGAGTCCCGGATGTGATCACGTACATGATGAGGAGTCTCGAAATGGTCGAGACATAAAGATTGATATATTGGACGGCTATATTCGGACACCGGAAGTGTTCCGGGTGATTTCGGAGAAAACGGGAGAGCCGGAGGGTTACCNNNNNNNNNNNNNNNNNNNNNNNNNNNNNNNNNNNNNNNNNNNNNNNNNNNNNNNNNNNNNNNNNNNNNNNNNNNNNNNNNNNNNNNNNNNNNNNNNNNNNNNNNNNNNNNNNNNNNNNNNNNNNNNNNNNNNNNNNNNNNNNNNNNNNNNNNNNNNNNNNNGGAGAGAGAGAGAGGGTCTGCCAGAGGTGGGCCGCGCGCCTCCTCCCCCCTGGTCCGAATTGGACTAGGAGAGGGGGGGCGGCGCCC…	AGTTAGTTCAGAGTCCCGGATGTGATCACGGACATGACGAGGAGTCTCTAAATGGTCGAGACATAAAGATTGATATATTGGACGGCTATATTCGGACACCGGAAGTGTTCCGGGTGATTTCGGAGAAAACGGGAGAGCCGGAGGGTTACCGGACCCCCCCCTCGGGAGAAGTAATGGGCCATATGGGCTTTATTGGAGAGAGAGAGAGGGGCTGCTAGAGGTGGGCCGCGCGCCTCCTCCCCCCTGGTCCGAATTGGACTAGGAGAGGGGGGGCGGCGCCCCCCTTTCCCTCTCCCTCCCCACTTCTTTCCCCCTCCTAGTAGGAGTCCTACTCCTACTAGGAGG	chr4A	NA	98.667	150	2	0	1	150	199620697	199620846	1.87E-68	267	chr7A	NA	98	150	3	0	1	150	173976334	173976185	8.64E-67	261
162	Assemblytics_b_11970	171	chr1A	246096550	246096661	111	+	Deletion	111	0	chr1A:237786742-237786742:+	between_alignments	Intergenic	-19827	gene_id TRIDC1AG021400; transcript_id TRIDC1AG021400.2; confidence_class HC_G	GGTGGAGCCCTCCGTGGACTCGCGCAACCGTTACCCTTCGTGGGTTGAAGTCTCCACCAACGTGGATGTAGGATAGCACCACCTATCTGAACCACGGGAAAAACATCCGTG	GCAAGGAGATCGCCAACTTCGTGAAGATCTACCGCTAGTGAGGCAAGTCCTTCATGGGCGATGGCCATGGTGGGATAGACAAGGTTGCTTCTTCGTGGACCCTTCGTGGGTGGAGCCCTCCCTGGACTCGTGCAACCATTACCCTTCGTGGGTGGAGCCCTCCGTGGACTCGCGCAACCGTTACCCTTCGTGGGTTGAAGTCTCCACCAACGTGGATGTAGGATAGCACCACCTATCTGAACCACGGGAAAAACATCCGTGTCTCCAATTGCGTTTGAATTCTCCAAACCCTCCCCTTTACATTCTTGCAAGTTGCATGCTTTACTTTCCGCTGCCAATATACTCTTTGCATGCTTGCTTGAATTGTGTGATGATTGCTTGACTTGTCCTACAATAGCT…	GCAAGGAGATCGCCAACTTCGTGAAGATCTACCGCTAGTGAGGCAAGTCCTTCGTGGGCGATGGCCATGGTGGGATAGACAAGGTTGCTTCTTCGTGGACCCTTCGTGGGTGGAGCCCTCCGTGGACTCGCGCAACCATTACCCTTCGTGTCTCCAATTGCGTTTGAATTCTCCAAACCCTTCACTTTACATTCTTGCAAGTTGCATGCTTTACTTTCCGCTGCCAATATACTCTTTGCATGCTTGCTTGAATTGTGTGATGATTGCTTGACTTGTCCTACAATAGCTAAAATCTGCCAA	chr2A	NA	98.058	412	7	1	1	411	216892776	216893187	0	715	chr3A	NA	97.816	412	8	1	1	411	257262813	257263224	0	710
163	Assemblytics_b_11971	172	chr1A	246141271	246141429	149	+	Deletion	158	9	chr1A:237831358-237831367:+	between_alignments	Intergenic	-64571	gene_id TRIDC1AG021400; transcript_id TRIDC1AG021400.2; confidence_class HC_G	GTGTTCTTTCCTAGTGACCTTTGAGGATTTTCTCCGCGAGATAGTTGAATGGATCTGGGATCCAATCTCGTTAAATAAATGCTGTCCCTCGCGTGGCCGGTGTGTTATGTGCCAAAAATACCCTGACCTGTCGCATTCACTCGACATGTGGAAGCTGA	TGCTTGATCAGGGACCAGATCCGCAAGTGGGAGAAACCCCTGCGTTTGCAGCTCCACCAGCAGACAGTGGGATATAGAGCACTTCTCTCATTCGCCTCTTTCTGGGCCACAGGGACGGGAGGAAGGGCTGGGGATGCTAGACATGTTGGAGTGTTCTTTCCTAGTGACCTTTGAGGATTTTCTCCGCGAGATAGTTGAATGGATCTGGGATCCAATCTCGTTAAATAAATGCTGTCCCTCGCGTGGCCGGTGTGTTATGTGCCAAAAATACCCTGACCTGTCGCATTCACTCGACATGTGGAAGCTGAAGTTGTTGATACACAGAAGCCGAGGGGTACCACATTAAATGGAAGTCCGAATACTACTTGGAGGTCATTGGTGGAGGAATCCGCCTTGCAA…	TGCTTGATCAGGGACCAGATCCGCAAGTGGGAGAAACCCCTGCGTTTGCAGCTCCACCAGCAGACAGTGGGATATAGAGCACTTCTCTCATTCACCTCTTTCTGGGCCACAGGGACGGGAGGAAGGGCTGGGGATGCTAGACATGTTGGATGCTAGACAAGTTGTTGATACACAGAAGCCGAGGGGTACCACATTAAATGGAAGTCCGAATACTACTTGGAGGTCATTGGTGGAGGAATCCGCCTTGCAATGCCGAAGACAATCTTTGCGCCGAACACGTCGCCATTGAAGACTAGTTTGGGGGCTACT	chr3A	NA	90.672	461	38	4	1	458	99673668	99674126	2.66E-171	608	chr1A	NA	91.485	458	35	3	1	456	439025743	439026198	7.31E-177	627
164	Assemblytics_b_11978	173	chr1A	246402070	246402253	146	+	Deletion	183	37	chr1A:238085856-238085893:+	between_alignments	Intergenic	142337	gene_id TRIDC1AG021430; transcript_id TRIDC1AG021430.7; confidence_class HC_G	NNNNNNNNNNNNNNNNNNNNNNNNNNNNNNNNNNNNNNNNNNNNNNNNNNNNNNNNNNNNNNNNNNNNNNNNNNNNNNNNNNNNNNNNNNNNNNNNNNNNNNNNNNNNNNNNNNNNNNNNNNNNNNNNNNNNNNNNNNNNNNNNNNNNNNNNNNNNNNNNNNNNNNNNNNNNNNNNNNNNNNG	TCCTGCAGCCTCAGCCTTGGGAGAGGCATGTCGCGTCGACTCAGCAACCAACGCCTCAGGAGGGGGGTCGCAGGCCCCCGAGGACGACGCCCCCGGATCACCGCTCGTCATGTGCTCCTCGACACTTGAGCCGTCGGCCCCCATCGGAGCNNNNNNNNNNNNNNNNNNNNNNNNNNNNNNNNNNNNNNNNNNNNNNNNNNNNNNNNNNNNNNNNNNNNNNNNNNNNNNNNNNNNNNNNNNNNNNNNNNNNNNNNNNNNNNNNNNNNNNNNNNNNNNNNNNNNNNNNNNNNNNNNNNNNNNNNNNNNNNNNNNNNNNNNNNNNNNNNNNNNNNGGAGCGAGCTCGGCACCGGCGGCAAGGAGGGGGACCACGATGACGGGGTTCTCGCGGGGCCCCGTCA…	TCCTGGAGCCTCAGCCTCGGGAGCCGCATGTCGCGTCTCCTCAGCAACCAACGCCTCAGGAGGGGGGTCGCAGGCCCCCGAGGACGACGCCCCCGGATCACCGCTCGTCATGTGCTCCTCGACACTTGAGCCGTCGGCCCCCGTCGGAGCTTGCCCCTCCCCCCCCCCGTACCATCAACTGGAGCTGGAGCGAGCTCGGCACCGGCGGCAAGGAGGGGGACCACGATGACGGGGTTCTCGCGGGGCCCCGTCAAGCCAATTGGGCGCAGCCCCCACTCATCAAAGGAAGGCATGCTCGCGGCAAATGTGACTTTGTTCTCGCAGCGGTACAACAGGC	chr3A	NA	100	146	0	0	336	481	143366538	143366393	1.51E-69	270	chr1A	NA	99.338	151	1	0	333	483	238085893	238086043	1.16E-70	274
165	Assemblytics_b_11988	174	chr1A	246611600	246611697	100	+	Deletion	97	-3	chr1A:238274525-238274528:-	between_alignments	Intergenic	-62876	gene_id TRIDC1AG021430; transcript_id TRIDC1AG021430.4; confidence_class HC_G	GGTGGAAGTAGCGGGATTCCAACAGGGCTTCACCAAGCGCTGTGGGAAGAGGGAGATGTGTCATGGGAGGGAGAGGGAGGCGCCAGGGCTTAGGTAT	TCGTCGTGATCCAAATCACCGATGATCCTAGCGCCGAACGGACGGCACCTCCGCGTTCAACACACGTACGGAGCAGCGACGTCTCCTCCTTCTTGATCCAGCAAGGGGGGAGGAGAGGTTTATGGAGATCCAGCAGCACGACGGCGTGGTGGTGGAAGTAGCGGGATTCCAACAGGGCTTCACCAAGCGCTGTGGGAAGAGGGAGATGTGTCATGGGAGGGAGAGGGAGGCGCCAGGGCTTAGGTATGGTTGTCCTCCCTTCCCCCCACTATATATAGGGCCAAGGGAGAGGGGGAGGGCGCAGCCTTGCCTCTTCCTCCAAGGAAGGGTGCGGCCAAGGGGGGAGGAGTCCATCCTCCCCAAGGCACCTCGGAGGTGCCTTCCCCCTTTAGGACTC	TACTCGTCGTGATCCAAATCACCGATGATCCTAGCGCCGAACGGACGGCACCTCCGAGTTCAACACACATACGGAGCAGCGACGTCTCCTCCTTCTTGATCCAGCAAGGAGGAATGAGAGGTTGATGGAGATCCAGCAGCACGACGGCGTGGTTGTCCTCCCTTCCCCCCACTATATATAGGGCCAAGGGAGAGGGGGAGGGCGCAGCCTTGCCTCTTCCTCCAAGGAAGGGTGCGGCCAAGGGGGGGAGGAGTCCATCCTCCCCAAGGCACCTCGGAGGTGCCTTCCCCCTTTAGGACTCTC	chr1A	NA	98.492	398	5	1	1	397	246618338	246618735	0	701	chr1A	NA	98.241	398	6	1	1	397	171393666	171393269	0	695
166	Assemblytics_b_11993	175	chr1A	246724661	246724662	118	+	Insertion	1	119	chr1A:238384327-238384446:+	between_alignments	Intergenic	63850	gene_id TRIDC1AG021440; transcript_id TRIDC1AG021440.4; confidence_class HC_G	A	CTTAGTTTCCAATAGGACCCCGCTGCCACGGGAGGGTAGGACAAAAGATGTCATGCAAGTTCTTCTCCATAAGCACGTATGACTATATTCGAAATACATGCCTACATTACATTGCTGAACTGGAGCTAGTTCTGTGTGACCCTATGTTATAACTATTGCATGAAGAATCGCATCCAACATAATTATCCATCACTGATCCATTGCCTACAAGCTTTTCACATATTGATCTTTGCTAGTTACTTTTCCGTTGCCACTGTTACAATCACTACAAAACTACTACTGTTACTTTTGCCACCGTTAC	CTTAGTTTCCAATAGGACCCCGTTGCCACGGGAGGGTAGGACAAAAGATGTCATGCAAGTTCTTCTCCATAAGAACGTATGACTATATTCGAAATACATGCCTACATTACATTGCTGAACTGGAGCTAGTTCTGTGTGACCCTATGTTATCTGTCTGGCCCCCCACTTTTAGGCAGTTCTTCCATTCTGCCTTTGTCTTGCTCTAAGCTACCTGACTTCCTTCCTTTGTTCTTCCATTCTACTTTGTATGATTCTGATCATCAGTTCAAACTATTGCATGAGGAATCGCATCCAACATAATTATCCATCACTGATCCATTGCCTACAAGCTTTTCACATATTGATCTTTGCTAGTTACTTTTCCGTTGCCACTGTTACAATCACTACAAAACTACTACT…	chr1A	NA	96.013	301	12	0	1	301	246678458	246678758	6.38E-136	490	chr5A	NA	96.013	301	11	1	1	300	417081708	417081408	2.28E-135	488
167	Assemblytics_b_11998	176	chr1A	246915902	246915923	83	+	Insertion	21	104	chr1A:238573594-238573698:+	between_alignments	Intergenic	-127123	gene_id TRIDC1AG021440; transcript_id TRIDC1AG021440.1; confidence_class HC_G	GGTCCGAACTGAGCTGCCTGC	ACAGTTCACTTTGAATAAAACTCCTCCAGCAAGGCCCAAGCTTGGTTTTACATTTGCCTAACAACCTATAACCTTCCCTTGGGTTTTCGCGAGCCCGAGGGTCATCTTTATTTTAACCCCCCCCCCCGGGCCAGTGCTCCTCTGAGTGTTGGTCCGAACTGAGCTGCCTGCGGGGCCACCTCAGGGAAACTTGAGGTTTGGTTTTACTCATAGCTAGTCTCATCCGGTGTTGCCCTGAGAACGAGATACGTGCGACTCCTATCGAGATTTGTCGGCACATGGGTGGCTTTGCTGGTCTTGTTTTACCATTGTCGAAATGTC	GTTCACTTTGAATAAAACTCCTCCAGCAAGGCCCAAGCTTGGTTTTACATTTGCCTAACAACCTATAACCTTCCCTTGGGTTTTCGCGAGCCCGAGGGTCATCTTTATTTTAACCCCCCCCCCCCCCGGGCCAGTGCTCCTCTGAGTGTTNNNNNNNNNNNNNNNNNNNNNNNNNNNNNNNNNNNNNNNNNNNNNNNNNNNNNNNNNNNNNNNNNNNNNNNNNNNNNNNNNNNNNNNNNNNNNNNNNNNNNNNCGGGGCCACCTCAGGGAAACTTGAGGTTTGGTTTTACTCATAGCTAGTCTCATCCGGTGTTGCCCTGAGAACGAGATACGTGCGACTCCTATCGAGATTTGTCGGCACATGGGTGGCTTTGCTGGTCTTGTTTTACCATTGTCGAA…	chr5A	NA	94.41	322	15	3	1	321	400500207	400500526	1.90E-136	492	chr3A	NA	94.688	320	15	2	3	321	468727970	468728288	1.47E-137	496
168	Assemblytics_b_1200	177	chr1A	32805694	32805922	199	+	Deletion	228	29	chr1A:27558496-27558525:+	between_alignments	Intergenic	34472	gene_id TRIDC1AG006570; transcript_id TRIDC1AG006570.5; confidence_class HC_G	NNNNNNNNNNNNNNNNNNNNNNNNNNNNNNNNNNNNNNNNNNNNNNNNNNNNNNNNNNNNNNNNNNNNNNNNNNNNNNNNNNNNNNNNNNNNNNNNNNNNNNNNNNNNNNNNNNNNNNNNNNNNNNNNNNNNNNNNNNNNNNNNNNNNNNNNNNNNNNNNNNNNNNNNNNNNNNNNNNNNNNNNNNNNNNNNNNNNNNNNNNNNNNNNNNNNNNNNNNNNNNNNNNNC	CTGATACGTCTGAACGAGCTATTGTGTGGGTTGTTCCGGAAAGTGTTGCTGAACCGGCACTTGCTGTGGAGTAGTGTGAACACCATGCTGCAAAGCTCCACCAGCGAACTGTTGATGTTGCGGCTTCTTCTTCTTTTTACGTTTCTGAACNNNNNNNNNNNNNNNNNNNNNNNNNNNNNNNNNNNNNNNNNNNNNNNNNNNNNNNNNNNNNNNNNNNNNNNNNNNNNNNNNNNNNNNNNNNNNNNNNNNNNNNNNNNNNNNNNNNNNNNNNNNNNNNNNNNNNNNNNNNNNNNNNNNNNNNNNNNNNNNNNNNNNNNNNNNNNNNNNNNNNNNNNNNNNNNNNNNNNNNNNNNNNNNNNNNNNNNNNNNNNNNNNNNCTGGATGGATCTGCGGAGGGGT…	CTGATACGTCTGAACGAGCTATTGTGTGGGTTGTTCCGGAAAGTGTTGCTGAACCGGCACTTGCTGTGGAGTAGTGTGAACACCATGCTGCAAAGCTCCACCAGCGAACTGTTGATGTTGCGGCTTCTTCTTCTTTTTACGTTTCTGAACCGGTTGTGCCACAACCCCCCCCCCTCCCCTGGATGGATCTGCGGAGGGGTGGACACCCCGGTTAGTGGAACCCCATACATGGGAGGTTGTCCTCTGGCGGCGGCCATACCGTACGGCGAGATGAATTGCCCACCATGGCCATAACCAAAGGGTTGCTGCTGTGGAAGACCGTAGTTGTA	chr6A	NA	96.026	151	6	0	378	528	281090824	281090674	2.80E-62	246	chr1A	NA	100	151	0	0	378	528	27558525	27558675	2.74E-72	279
169	Assemblytics_b_12013	178	chr1A	247167919	247167924	139	+	Insertion	-5	134	chr1A:238822963-238823097:+	between_alignments	Intergenic	278069	gene_id TRIDC1AG021560; transcript_id TRIDC1AG021560.2; confidence_class HC_u	TATTC	GGTCATTATATTGAGAACACATTAATGCATTGCAATTAGTACGTAGATACAGTAGTAAACACTCACTATCTAGTAGTACTAGTATACTCTACACTACTACTACTATGAGGCCGTCCAACTGTGTCCCGGTAGGAGACCGCGGACATTGATTATTCTTGTAGACATGTGTTGGGCCTCCAAGCGCAGAGTTTTGTAGGACAGTAACAATTTTCCCTCAAGTGGATGACCTAAGGTTTATCAATCCGTGGGAGGTGTAGGATGAAGATGGTATCTCAAACAACCCTGCAACCAAATAATAAAAATTC	TTATACTGAGAACACATTAATGCATTGCAATTAGTACGTAGATACAGTAGTAAACACTCACTATCTAGTAGTACTAGTATACTCTACACTACTACTACTATGAGGCCGTCCAACTGTGTCCCGGTAGGAGACCGCGGACATTGATTATTCATTCATATTTAAATTTGTTTTCACACAGCAAAATATCCATGAAAATAACACATGGCAAAATTTCACGGTGAACGAGGGATTTGAATGTGCTAGCAGGGGTGCGACTTGGAGGGGTGATGTCTACTACGCAACTTTATTCTTGTAGACATGTGTTGGGCCTCCAAGCGCAGAGTTTTGTAGGACAATAACAATTTTCCCTCAAGTGGATGACCTAAGGTTTATCAATCCGTGGGAGGTGTAGGATGAAGA…	chr7B	NA	96.774	155	3	1	150	302	494668288	494668442	7.15E-66	257	chr1A	NA	99.355	155	1	0	1	155	238822809	238822963	4.22E-73	281
170	Assemblytics_b_12020	179	chr1A	247273636	247273665	76	+	Insertion	29	105	chr1A:238936330-238936435:+	between_alignments	Intergenic	172340	gene_id TRIDC1AG021560; transcript_id TRIDC1AG021560.2; confidence_class HC_u	CACCTACCCCCCCCCCCCCAAGCACGCCC	TGCCTGTTTTAGGGTTTCGAAGAAAAGAAATATCAAACGGAGTCCAAATGGAATGAAACCTTCGGGAACGTGATTTTCTCAACGAACAAGACCCGGGAGACTTCCACCCTACGTCAAGAAAGAAAAGAGGAGGCCACGAGGTAGGGGGCGCACCTACCCCCCCCCCCCCAAGCACGCCCTCCACCCTCGTGGGTCCCCTGTTGCTCCACCGATGTACTCCTTCCTCCTATATATACCTACGTACCCCCAAACGATCAGATACGGAGCCAAAACCCTAATTCCACCGCCGCAACTTTCTGTATCCACGAGATCCCATCTTGGGGCATGTT	TGCCTGTTTTAGGGTTTCGAAGAAAAGAAATATCAAACGGAGTCCAAATGGAATGAAACCTTCGGGAACGTGATTTTCTCAACGAACAAGACCCGGGAGACTTCCACCCTACGTCAAGAAAGAAAAGAGGAGGCCACGAGGTAGGGGGCGNNNNNNNNNNNNNNNNNNNNNNNNNNNNNNNNNNNNNNNNNNNNNNNNNNNNNNNNNNNNNNNNNNNNNNNNNNNNNNNNNNNNNNNNNNNNNNNNNNNNNNNNCTCCACCCTCGTGGGTCCCCTGTTGCTCCACCAATGTACTCCTTCCTCCTATATATACCTACGTACCCCCAAACGATCAGATATGGAGCCAAAACCCTAATTCCACTGCCGCAACTTTCTGTATCCACGAGATCCCATATTGGGG…	chr1A	NA	96.353	329	12	0	1	329	394137848	394137520	1.92E-151	542	chr5A	NA	96.049	329	13	0	1	329	300731079	300731407	8.87E-150	536
171	Assemblytics_b_12026	180	chr1A	247319954	247319956	152	+	Insertion	-2	150	chr1A:239000838-239000988:+	between_alignments	Intergenic	126036	gene_id TRIDC1AG021560; transcript_id TRIDC1AG021560.2; confidence_class HC_u	AA	GAGATCTTTAACAATAGCAATATTATGTTCTACTTTAACTTGCTCAGGAGGTGTATATGTTTTAATATTGCTTTTACGAACCACAGTTGAAGCTTTAGCATGATCCTTTATCCTAACAGGGAAAGGTGGTTTCTCAACATAACAAGTAGGAATCAAGTCCATATTTAGTGCTAAACTTACGGAAAATATTGGTATCCATAAAAGATTTAACACAACCAAACTTAGGTGTCATACCTGACTCCTCACCATTGTCGAGGTCCCAATCTTCGGAGTTGCGTTTAATTCTTTCCAATAAAACCCAT	GATCTTTAACAATAGCAATATTATGTTCTACTTTAACTTGCTCAGGAGGTGTATATGTTTTAATATTGCTTTTACGAACCACAGTTGAAGCTTTAGCATGATCCTTTATCCTAACAGGGAAAGGTGGTTTCTCAACATAACAAGTAGGAACAATAGGATCATTATAAGTGACACTCTTTTCTTCAACTTTAATAGGTGCAGCTACTTTTACTTCTATGGGAGGATGATATTTAAACCACTTCTCCTTAGGGAGATCAACATAAGTAGCAAAAGATTCATAGAAAGAAGCTACTATCTCAGAATCAAGTCCATATTTAGTGCTAAACTTACGGAAAATATCGGTATCCATAAAAGATTTAACACCATCAAACTTAGGTGTCATACCTGACTCCTTACCAT…	chr6A	NA	88.026	309	30	3	1	302	415723394	415723702	1.88E-96	359	chr6A	NA	88.026	309	30	3	1	302	431299249	431298941	1.87E-96	359
172	Assemblytics_b_12033	181	chr1A	247428455	247428603	122	+	Deletion	148	26	chr1A:239111357-239111383:+	between_alignments	Intergenic	17462	gene_id TRIDC1AG021560; transcript_id TRIDC1AG021560.2; confidence_class HC_u	NNNNNNNNNNNNNNNNNNNNNNNNNNNNNNNNNNNNNNNNNNNNNNNNNNNNNNNNNNNNNNNNNNNNNNNNNNNNNNNNNNNNNNNNNNNNNNNNNNNNNNNNNNNNNNNNNNNNNNNNNNNNNNNNNNNNNNNNNNNNNNNNNNNG	AGTTCATATAGTTGACTCTAAGAGTTGGTTCAAACAGGGAGAAAGTGGGAAAGCTGTAGCATGAATCTAGGACTTGATTCTAAGAGAAAACATGGGAAAGTAGTAGATACTGGCTACCCAACCAGTCTCTTGGTTGAAAAGACGAAGAAANNNNNNNNNNNNNNNNNNNNNNNNNNNNNNNNNNNNNNNNNNNNNNNNNNNNNNNNNNNNNNNNNNNNNNNNNNNNNNNNNNNNNNNNNNNNNNNNNNNNNNNNNNNNNNNNNNNNNNNNNNNNNNNNNNNNNNNNNNNNNNNNNNNGGGGGGGAGTGGACCTATCCTTGGTTGAAAAAGGAAAGAAAGTGACGAGTGTTGGGGGACAACGCAAATGAGAATGAGCAGGTCTAGATTTCCTGTGCTCAC…	AGTTCATATAGTTGACTCTAAGAGTTGGTTCAAACAGGGAGAAAGTGgGAAAGCTGTAGCATGAATCTAGGACTTGATTCTAAGAGAAAACATGGGAAAGTAGTAGATACTGGCTACCCAACCAGTCTCTTGGTTGAAAAGACGAAGAAATCATGGTGGATGGCGAAGGGTGGGGGGGGGGGAAGTGGACCTATCCTTGGTTGAAAAAGGAAAGAAAGTGATGAGTGTTGGGGGACAACGCAAATGAGAATGAGCAGGTCTAGATTTCCTGTGCTCACATAGGAAAAATGTCGCCGAGGAGACAAAAAATGGGACAAATACAGACA	chr3B	NA	97.368	152	2	2	298	448	73234398	73234248	1.08E-65	257	chr1A	NA	100	150	0	0	1	150	239111208	239111357	8.28E-72	278
173	Assemblytics_b_12050	182	chr1A	247656706	247656796	88	+	Deletion	90	2	chr1A:239352832-239352834:+	between_alignments	Intergenic	11918	gene_id TRIDC1AG021610; transcript_id TRIDC1AG021610.1; confidence_class HC_u	NNNNNNNNNNNNNNNNNNNNNNNNNNNNNNNNNNNNNNNNNNNNNNNNNNNNNNNNNNNNNNNNNNNNNNNNNNNNNNNNNNNNNNNNNt	TCCTTGGTCTTCCCGGCTTTTATAGGAGGTTCATTACAAACATCTCAAAAATTTCCAGGCCTCTGACTAATCTCTTACAAAAATATGTTCCTTTTGTCTTTGATGATGATTGTGTAGAAGCATTTGAAATACTTAAGAAAGCTTTGATTtNNNNNNNNNNNNNNNNNNNNNNNNNNNNNNNNNNNNNNNNNNNNNNNNNNNNNNNNNNNNNNNNNNNNNNNNNNNNNNNNNNNNNNNNNtACACCTATTGTTCAGCCACCTGATTGGAATTTACCCTTTGAAATTATGTGTGATGCTAGTGATTATGCTGTAGGTGCTGTTCCAGGGCAAAGAGTTGATAAGAAATTAAATGTTATTCATTATGCAAGTAAGACTCTAGACAATGCTCAA	TCCTTGGTCTTCCCGGCTTTTATAGGAGGTTCATTACAGACATCTCAAAAATTTCCAGGCCTCTGACTAATCTCTTACAAAAAGATGTTCCTTTTGTCTTTGATGATGATTGTGTAGAAGCATTTGAAATACTTAAGAAAGCTTTGATTTCTACACCTATTGTTCAGCCACCTGATTGGAATTTACCCTTTGAAATTATGTGTGATGCTAGTGATTATGCTGTAGGTGTTGTTCCAGGGCAAAGAGTTGATAAGAAATTAAATGTTATTCATTATGCAAGTAAGACTCTAGACAATGCTCAA	chrUn	NA	100	151	0	0	240	390	10243977	10244127	1.99E-72	279	chr1A	NA	99.338	151	1	0	240	390	239352834	239352984	9.22E-71	274
174	Assemblytics_b_12069	183	chr1A	248054553	248054698	138	+	Deletion	145	7	chr1A:239896975-239896982:+	between_alignments	Intergenic	-195335	gene_id TRIDC1AG021640; transcript_id TRIDC1AG021640.1; confidence_class HC_G	TGGCCACCTGCCGACTGGCGGGAGGTGGCGCGGGGCCCTTGTGCTTGTGGTCGTTCGAGTGTGGGCATCGGCCGAAATCTCCAACCGGTGTCTTGGGCGCCGGGTTGAGTACTTTTCCGGACGCGTCTACCTGGAGCTCGGTCTT	GGGTTGTGTGGTTGGACGGCTTCGCGCCGCTGTGGAACTTGCATGGGGCGTCGAGAGTTTGCTCGTAGGAGAAGGCCGGCTGCCAAGCCGGCTTGCCGCCCTTGGGTTTCTTAGGCGCGGGCCGCCCTTCGGGCGACACGTCTTCGACTGTGGCCACCTGCCGACTGGCGGGAGGTGGCGCGGGGCCCTTGTGCTTGTGGTCGTTCGAGTGTGGGCATCGGCCGAAATCTCCAACCGGTGTCTTGGGCGCCGGGTTGAGTACTTTTCCGGACGCGTCTACCTGGAGCTCGGTCTTCATTGAGGAGTCGGCAGTGACGTACTTGTCCGCTATGTCCAGAAGCTCATCGAGGGTAGTCGGCACGTCGCAGAGAAGCTTGTGCTTGAGGAGGCACCAGGCAC…	GGGTTGTGTGGTTGGACGGCTTCGCGCCGCTGTGGAACTTGCATGGGGCGTCGAGAGTTTGCTCGTAGGAGAAGGCCGGCTGCCAAGCCGGCTTGCCGCCCTTGGGTTTCTTGGGCGCGGGCCGCCCTTCGGGCGGCACGTCTTCGACTGAGGTAGTCATTGAGGAGTCGGCGGTGGCGTACTTGTCCGCTATGTCCAGAAGCTCATCGAGGGTAGTCGGCACGTCGCAGAGAAGCTTGTGCTTGAGGAGGGTGCCTTCTCGGCACCCAGCTGTGAAGTATTCTATGGCTTGCACCTCGTGCACCCC	chr6A	NA	94	450	22	2	1	445	137008559	137009008	0	676	chr7A	NA	94	450	22	2	1	445	412711261	412711710	0	676
175	Assemblytics_b_12072	184	chr1A	248137491	248137668	135	+	Deletion	177	42	chr1A:239979829-239979871:+	between_alignments	Intergenic	-112381	gene_id TRIDC1AG021640; transcript_id TRIDC1AG021640.1; confidence_class HC_G	NNNNNNNNNNNNNNNNNNNNNNNNNNNNNNNNNNNNNNNNNNNNNNNNNNNNNNNNNNNNNNNNNNNNNNNNNNNNNNNNNNNNNNNNNNNNNNNNNNNNNNNNNNNNNNNNNNNNNNNNNNNNNNNNNNNNNNNNNNNNNNNNNNNNNNNNNNNNNNNNNNNNNNNNNNNNNNNNG	TATCCAATGGCCAGTAGTGCTCGGATTTGCCATCTCTGTACCGTCGGATGGGCTTCATCCAACGACCAACTTTCAAAGTTATTCGCACAATATATAGGTGTATTGATGTATAGATATATACAGATGTGTCCCATGCTAGACAAAATAAAGNNNNNNNNNNNNNNNNNNNNNNNNNNNNNNNNNNNNNNNNNNNNNNNNNNNNNNNNNNNNNNNNNNNNNNNNNNNNNNNNNNNNNNNNNNNNNNNNNNNNNNNNNNNNNNNNNNNNNNNNNNNNNNNNNNNNNNNNNNNNNNNNNNNNNNNNNNNNNNNNNNNNNNNNNNNNNNNNGCCGCCTCGAAGTTGGGAAGCTGACATCGTACGTATTGAACCAGTGAACCAGGCTTGGAGTCGGGTACGGTGT…	TATCCAATGGCCAGTAGTGCTCGGATTTGCCATCTCTGTACCGTCGGATGGGCTTCATCCAACGAGCAACTTTCAAAGTTATTCGCACAATATATAGGTGTATTGATGTATAGATATATACAGATGTGTCCCATGCTAGACAAAATAAAGTTTGAGTGCATGCATGGGATGACCCCCCCCCCCCCGCTGCCGCCGCCTCGAAGTTGGGAAGCTGACATCGTACGTATTGAaCCATGCTTGGAGTCGGGTACGGTGTTCGGTTTGTAATATAGTTGGTGGCCCATCGAAGTTGTGCATTTGGGATTTAAACACATCATACACCACCATACCCATACATATTTT	chr3A	NA	96	150	6	0	1	150	476096697	476096846	9.02E-62	244	chr1A	NA	99.333	150	1	0	1	150	239979680	239979829	4.12E-70	272
176	Assemblytics_b_12077	185	chr1A	248253293	248253440	164	+	Deletion	147	-17	chr1A:240086150-240086167:-	between_alignments	promoter-TSS ( gene_id TRIDC1AG021640; transcript_id TRIDC1AG021640.11; confidence_class HC_G)	-746	gene_id TRIDC1AG021640; transcript_id TRIDC1AG021640.11; confidence_class HC_G	AAGGACAGACCCAGTGCATAGAAGCTCCCACACAAGGTGGGGTCTGGGGAGGGATTATAGGAACCTAGTCTTACCCCTGCAAAGTGCAATGCAGAGAGGCTGGTTCGAACCCAGGACCTCTTGGCACAAGTGGGGAGGACTTCACCA	CAACTCAATAACGTATTATCCTCCACTGTGCCACCACATCTACGTTTTTGCCATAGTACTCCTTCCAGTGACAAAGATTGCTATTGTGGACACTGACGTGATCTCCATAACTCTACATTGATAATGCAGTTTACTGATACGATTTAGTAAAAGGACAGACCCAGTGCATAGAAGCTCCCACACAAGGTGGGGTCTGGGGAGGGATTATAGGAACCTAGTCTTACCCCTGCAAAGTGCAATGCAGAGAGGCTGGTTCGAACCCAGGACCTCTTGGCACAAGTGGGGAGGACTTCACCACTGATACGATTTAGTAACATTATAATATTACAAAAATACTTCTTCAGATGAATATACTCATATATTTGTTTTCATATGTTCATTTGGAGATCCTCAATAGTC…	CTAATTAATATTCTCCACAACTCAATAACGTATTATCCTCCACTGTGCCACCACATCTACGTTTTTGCCATAGTACTCCTTCCAGTGACAAAGATTGCTATTGTGGACACTGACGTGATCTCCATAACTCTACATTGATAATGCAGTTTACTGATACGATTTAGTAACATTATAATATTACAAAAATACTTCTTCAGATGAATATACTCATATATTTGTTTTCATATGTTCATTTGGAGATCCTCAATAGTCATAGAGATATCAATAGCCAAAGTCAAGAAAGTTTGACTGCACGTATCCCAAAATGTCACTTTCTT	chr7B	NA	100	155	0	0	146	300	138510070	138510224	1.38E-74	287	chr7B	NA	100	155	0	0	146	300	133117484	133117638	1.37E-74	287
177	Assemblytics_b_12078	186	chr1A	248259118	248259160	45	+	Deletion	42	-3	chr1A:240091825-240091828:-	between_alignments	TTS ( gene_id TRIDC1AG021640; transcript_id TRIDC1AG021640.11; confidence_class HC_G)	1280	gene_id TRIDC1AG021650; transcript_id TRIDC1AG021650.4; confidence_class HC_G	AAAAGCGTTTTCGACACTAGTGTAGTGTCGAAAACGCTATTA	CAATTTGCGCAAATTATGCCTTATTAGACATGAAGAATAGACATTGTGTTCCCTTTGTACAAACCAATTTTAACCACTCTCCATAACCTTACAAACTAACCCCTCCGTCCCATAATATAATAGCGTTTCCGACACTAGGTCCCATAATATAAAAGCGTTTTCGACACTAGTGTAGTGTCGAAAACGCTATTATATTATGGGACGGAGGGAGTACTGTACTTACTTTCCCCAATTTCCCCACCTTTTCTACTCACAGGTTGTTTAGACACAACTCATGTACAACGAGAACCTACAGTTTGGGTATCACGAACTTGCCTGCGATACGATGACCATAGATAGCGA	AAGCAATTTGCGCAAATTATGCCTTATTAGACATGAAGAATAGACATTGTGTTCCCTTTGTACAAACCAATTTTAACCACTCTCCATAACCTTACAAACTAACCCCTCCGTCCCATAATATAATAGCGTTTCCGACACTAGGTCCCATAATATTATGGGACGGAGGGAGTACTGTACTTACTTTCCCCAATTTCCCCACCTTTTCTACTCACAGGTTGTTTAGACACAACTCATGTACAACGAGAACCTACAGTTTGGGTATCACGAACTTGCCTGCGATACGATGACCATAGATAGCGAGCT	chr1B	NA	89.13	138	5	1	212	339	265317560	265317697	1.82E-37	163	chr1A	NA	99.351	154	1	0	189	342	240091822	240091975	1.72E-72	279
178	Assemblytics_b_12099	187	chr1A	248877488	248877532	46	+	Deletion	44	-2	chr1A:240700216-240700218:-	between_alignments	Intergenic	556303	gene_id TRIDC1AG021680; transcript_id TRIDC1AG021680.9; confidence_class HC_TE?	TTGTGATATTTGGAAAATATCGTTGCCTAGTTCTAATGGAATCT	ACATCACATTTGCTGATACTGGCAAAAGCAAGGTATTGAGTCTAGGTAGAGTTGCAATCTCAAAGGATCAGCACATGGATAAAGTGATGCTTGTTGAATCCCTTGGTTTCAACTTAATGTCTGTCTCAATGCTTTGTGATTTGAACATGATTGTGATATTTGGAAAATATCGTTGCCTAGTTCTAATGGAATCTGACAAGTCTCTAGTCTTTGAAGGGTGTCGGAAAGATGATTTGTACATGGTAGATTTCTCAGCAGGACCACAACTCGCCGCATGTCTTCTTACAAAAGCTTCAGAATGTTGGCTCTGGCATCGGAGGCTAGGGCATGCTGGCATGAGGAAC	TCACATCACATTTGCTGATACTGGCAAAAGCAAGGTATTGAGTCTAGGTAGAGTTGCAATCTCAAAGGATCAGCACATGGATAAAGTGATGCTTGTTGAATCCCTTGGTTTCAACTTAATGTCTGTCTCAATGCTTTGTGATTTGAACATGACAAGTCTCTAGTCTTTGAAGGGTGTCGGAAAGATGATTTGTACATGGTAGATTTCTCAGCAGGACCACAACTCGCCGCATGTCTTCTTACAAAAGCTTCAGAATGTTGGCTCTCGCATCGGAGGCTAGGGCATGCTGGCATGAGGAACTT	chr7A	NA	97.093	344	10	0	1	344	470064502	470064159	4.26E-163	580	chr2A	NA	97.668	343	8	0	1	343	433793730	433794072	7.05E-166	590
179	Assemblytics_b_12108	188	chr1A	249162914	249162916	191	+	Insertion	2	193	chr1A:240989500-240989693:+	between_alignments	Intergenic	270898	gene_id TRIDC1AG021680; transcript_id TRIDC1AG021680.9; confidence_class HC_TE?	GT	GAAGATATGGGTGTTACAAGAGTAGATCTACCATGAGATCAGAGAGGCTAAACCCTAGAAGCTAGCCTACGGTATGATTGTATGTTGTGATTGTTGTCCTACGAACTAAAACCCTCCGGTTTATATAGACACCGGAGAGGGTTAGTGTCGGTGTCAAAACCGACGGATCTCGGGTAgGGGGTCCCGAACTGTGCGTCTAGGCCGGATGGTAACAGGAGGCAAGGGACATGAAGTTTTACCCAGGTTCGGGCCCTCTCGATGGAGGTAAAACCCTACGTCCTGCTTGATTAATATTGATGATA	GAAGATATGGGTGTTACAAGAGTAGATCTACCATGAGATCAGAGAGGCTAAACCCTAGAAGCTAGCCTATGGTATGATTGTATGTTGTGATTGTTGTCCTACGAACTAAAACCCTCCGGTTTATATAGACACCGGAGAGGGTTAGTGTCGNNNNNNNNNNNNNNNNNNNNNNNNNNNNNNNNNNNNNNNNNNNNNNNNNNNNNNNNNNNNNNNNNNNNNNNNNNNNNNNNNNNNNNNNNNNNNNNNNNNNNNNNNNNNNNNNNNNNNNNNNNNNNNNNNNNNNNNNNNNNNNNNNNNNNNNNNNNNNNNNNNNNNNNNNNNNNNNNNNNNNNNNNNNNNNNNtGTCAAAACCGGCGGATCTCGGGTAGGGGGTCCCGAACTGTGCGTCTAGGCCGGATG…	chr6A	NA	95.987	299	12	0	4	302	546072565	546072267	8.28E-135	486	chr5A	NA	96.656	299	10	0	4	302	414752888	414752590	3.81E-138	497
180	Assemblytics_b_12114	189	chr1A	249322443	249322500	60	+	Deletion	57	-3	chr1A:241132955-241132958:-	between_alignments	Intergenic	111341	gene_id TRIDC1AG021680; transcript_id TRIDC1AG021680.9; confidence_class HC_TE?	ATGCAATCGAACTACAAGAACACATGAAAACTACTATCGGATTATTTATTCATCTGA	TAACAGGACACCAAAGTGATGGCGAGAAGAAATTGTCCTGGATTCTACACGACTCTACCGAGAAGGATTCAGGAAAGCTACGTACTACTTCTGGCAGAACCCTTGAATATGACATAACCCATTGTTAACTTCCATGAAAGCAGAATATAAATGCAATCGAACTACAAGAACACATGAAAACTACTATCGGATTATTTATTCATCTGATAATTGAGAACTTTTGTTAGTACTTTTATCGAGAACTCACTAGCAGACATGTACAACATGATCCTTGCTCCTGTTGACACACTAAGTATGTTGAGCCCATAGGTGATGTCATTTCCTCATAGGTGTGAGCCTTTCAGTTTGTGATTGGTA	CCATAACAAGACACCAAAGTGATGGCGAGAAGAAATTGTCCTGGATTCTACACGACTCTACCGAGAAGGATTCAGGAAAGCTACGTACTACTTCTGGCAGAACCCTTGAATATGACATAACCCATTGTTAACTTCCATGAAAGCAGAATATAATTGAGAACTTTTGTTAGTACTTTTATCGAGAACTCACTAGCAGACATGTACAACATGATCCTTGCTCCTGTTGACACACTAAGTATGTTGAGCCCATAGGTGATGTCATTTCCTCATAGGTGTGAGCCTTTCAGTTTGTGATTGGTAGTA	chr2A	NA	98.039	357	7	0	1	357	632650585	632650229	2.62E-175	621	chr2A	NA	98.039	357	7	0	1	357	633316042	633315686	2.60E-175	621
181	Assemblytics_b_12127	190	chr1A	249762779	249762781	78	+	Insertion	-2	76	chr1A:241552778-241552854:+	between_alignments	Intergenic	299900	gene_id TRIDC1AG021710; transcript_id TRIDC1AG021710.20; confidence_class HC_G	TC	GTTTAAATTGGGTATGTTTTCCTCGAGCATATCTCCTTATATCATTGGAACTAAAAAAATTGTTATCTCTTTGTTCACATGATTGTGGAAATCCATCTTTTTGGAAATCTCGATGAATTGTCGCTGAGTCCATCAACCACATCCAAATCCTCGTCAATTTGTATCGCACCTTTTTCCCTCAGGCATCCTGAGTCCGAGTTATCCTAACAGCAATCAGATCGGAATCTCGGTCAGATATGATGGTTGGAACATATTTCCAAGAGTTATAACATTGGTCTTTATATGACCCGGTAAGGTGATAT	TAAATTGGGTATGTTTTCCTCGAGCATATCTCCTTATATCATTGGAACTAAAAAAAATTGTTATCTCTTTGTTCACATGATTGTGGAAATCCATCTTTTTGGAAATCTCGATGAATTGTCGCTGAGTCCATCAACCACATCCAAATCCTCTCCTTGGTTTAATGATGAACTCATGATTCAGAACTTGCTTCCATAGTTCATTTCCTAAGAATTTTACAATGTCATCTCGTCAATTTGTATCGCACCTTTTTCCCTCAGGCATCCTGAGTCCGAGTTATCCTAACAGCAATCAGATCGGAATCTCGGTCAGATATGATGGTTGGAACATATTTCCAAGAGTTATAACATTGGTCTTTATATGACCCGGTAAGGTGAT	chr7A	NA	98.693	153	2	0	150	302	393416799	393416951	2.52E-70	272	chr1A	NA	100	153	0	0	150	302	241552854	241553006	1.16E-73	283
182	Assemblytics_b_12137	191	chr1A	250000755	250000948	163	+	Deletion	193	30	chr1A:241777491-241777521:+	between_alignments	Intergenic	61828	gene_id TRIDC1AG021710; transcript_id TRIDC1AG021710.20; confidence_class HC_G	NNNNNNNNNNNNNNNNNNNNNNNNNNNNNNNNNNNNNNNNNNNNNNNNNNNNNNNNNNNNNNNNNNNNNNNNNNNNNNNNNNNNNNNNNNNNNNNNNNNNNNNNNNNNNNNNNNNNNNNNNNNNNNNNNNNNNNNNNNNNNNNNNNNNNNNNNNNNNNNNNNNNNNNNNNNNNNNNNNNNNNNNNNNNNNNNA	TTACTACCTAGCTGCTATTAGTCTTCGTGTTTTCACTTCATTGAATACTTGACTATGGTTTGCCTAGTGTAGCCTACCTTCCGCTGCATGGTAATAGGTTTAATTTTATTGTTTGTCTTCAAAACTCCCATGTTCTGAAGACTTTCACAANNNNNNNNNNNNNNNNNNNNNNNNNNNNNNNNNNNNNNNNNNNNNNNNNNNNNNNNNNNNNNNNNNNNNNNNNNNNNNNNNNNNNNNNNNNNNNNNNNNNNNNNNNNNNNNNNNNNNNNNNNNNNNNNNNNNNNNNNNNNNNNNNNNNNNNNNNNNNNNNNNNNNNNNNNNNNNNNNNNNNNNNNNNNNNNNATATAACGCACTTTCAATTGGTATCAGAGCAAGGTGCTCCCTTGTTCTGTGTGATTC…	TTACTACCTAGCTGCTATTAGTCTTTGTGTTTTCACTTCATTGAATACTTGACTATGGTTTGCCTAGTGTAGCCTACCTTCCGCTGCATGGTAATAGGTTTAATTTTATCGTTTGTCTTCAAAACTCCCATGTTCTGAAGACTTTCACAAAAATCGCCTATTCACCCCCCCTCTAGTCGATATAACGCACTTTCAATTGGTATCAGAGCAAGGTGCTCCCTTGTTCTGTGTGATTCGGTTTAACCACCTGGAGTTTTAGCTATGTCGACTGCAGGGATAATTAAAGTCTCCGTTGAGTGCCCCGTCTTCGATGGAATTGAATATCCCTAC	chr7A	NA	98.675	151	2	0	343	493	68609452	68609602	5.55E-69	268	chr6A	NA	99.338	151	1	0	343	493	570922851	570922701	1.19E-70	274
183	Assemblytics_b_12139	192	chr1A	250105381	250105413	98	+	Insertion	32	130	chr1A:241881818-241881948:+	between_alignments	Intergenic	-12539	gene_id TRIDC1AG021710; transcript_id TRIDC1AG021710.24; confidence_class HC_G	TGCCCCTTGCCTCCGTATATAAAGGATCCAAG	TCAGCATGACGGTGTGGTGACGATCTTGATGTACTACTGTCGCAGGGCTTCGCCTAAGCACCGCTACAATATTATCAAGGACTATGGTGGAAGGGGGCACCGCACACGGCTAAGAATATGATTACGTGGATCAACTTGTGTGTCTAGGGGTGCCCCTTGCCTCCGTATATAAAGGATCCAAGGGGGGGTGCGGCCGGCCCTAGTAGGAGGCGCGCAGGAGGAGTCCTACTCCTACTGGGAGTAGGACTCCCCTCCCTTTCCTTGTCCAAGTAGGAGAGGGGGAAGGAGAGAAGGAAAAGGGGGGCGCCGCCCCTCCCTCCTTGTCCAATTCG	TCAGCACGACGGTGTGGTGACGATCTTGATGTACTACTGTCGCAGGGCTTCGCCTAAGCACCGCTACAATATTATCGAGGACTATGGTGGAAGGGGGCACCGCACACGGCTAAGAATATGATCACGTGGATCAACTTGTGTGTCTAGGGGNNNNNNNNNNNNNNNNNNNNNNNNNNNNNNNNNNNNNNNNNNNNNNNNNNNNNNNNNNNNNNNNNNNNNNNNNNNNNNNNNNNNNNNNNNNNNNNNNNNNNNNNNNNNNNNNNNNAAGGATCCAAGGGGGGGGGGGTGCGGCCGGCCCTAGTAGGAGGCGCGCAGGAGGAGTCCTACTCCTACCGGGAGTAGGACTCCCCTCCCTTTCCTTGTCCAAGTAGGAGAGGGGGAAGGAGAGAAGGAAAAGGG…	chr5A	NA	98.494	332	5	0	1	332	613426813	613427144	8.81E-165	586	chr4A	NA	97.892	332	7	0	1	332	34071486	34071155	1.90E-161	575
184	Assemblytics_b_12146	193	chr1A	250264404	250264577	146	+	Deletion	173	27	chr1A:242028494-242028521:+	between_alignments	Intergenic	-171633	gene_id TRIDC1AG021710; transcript_id TRIDC1AG021710.24; confidence_class HC_G	TCCATTGCGGGACACACGATCAGACTCAGAATCCCGGTGCACAAGACATTTCGACAATGGTAAAACTAAACCAGCAAGACCGCCCGACTATGCCGACAAATCCCGATAGAAGCTGCACATATCTCGTTCTCAAGGAACATTGGATAGGACAAGCTACAAGTAAAACCAGCCCT	TTAATTAAGTTAAGTGTCAAGTTCTCTACAACCGAATATTAAAAAATTCCCATCTGCCACATAACCGTGGGCACGGCTCTCAAAAGTTTATACCCTGCAGGGATGTCCCAACTTAGCCCATCACAAGCTCACGATCCGTGGAGACAGTCCTCCATTGCGGGACACACGATCAGACTCAGAATCCCGGTGCACAAGACATTTCGACAATGGTAAAACTAAACCAGCAAGACCGCCCGACTATGCCGACAAATCCCGATAGAAGCTGCACATATCTCGTTCTCAAGGAACATTGGATAGGACAAGCTACAAGTAAAACCAGCCCTCAAGTTTCCCCGAGGTGGCCCCGCAGGCTGCCCATTTGGACCAACAGTCAGAGGAGCACTGGCCCGGGGGGGGGGG…	TTAATTAAGTTAAGTGTCAAGTTCTCTACAACCGGATATTAAAAAATTCCCATCTGCCACATAACCGTGGGCACGGCTCTCAAAAGTTTATACCCTGCAGGGATGTCCCAACTTAGCCCATCACAAGCTCACGATCCGTGGAGACAATCCGTGGAGACGATCCGTGGAGACAAGTGTCAAGTTTCCCCGAGGTGGCCCCGCAGGCTGCCCATTTGGACCAACAGTCAGAGGAGCACTGGCCCGGGGGGGGGGGGTTAAAATAAAGATGACCCTCGGGTTTGCAACCCCAAGGGAAAGTTATAGGTTGTTAGGCAAATGTAAAACCAA	chr3A	NA	92.616	474	33	2	1	473	395986454	395986926	0	680	chr1A	NA	92.194	474	35	2	1	473	297666008	297666480	0	669
185	Assemblytics_b_12153	194	chr1A	250335165	250335166	188	+	Insertion	0	188	chr1A:242087605-242087793:+	between_alignments	Intergenic	-242308	gene_id TRIDC1AG021710; transcript_id TRIDC1AG021710.24; confidence_class HC_G	A	GAGACACTCAAATCAACGAGAAATGGTCACACATGTGCTAGATCCATGAACACAAAGAGAGATACATCATATAAATCCAACAAAGGGGGATACGAAGGTAACTAGGTCATCTCCAAGGAGGAAGTCTTGAATCCACTAGGGGATGTTCCCAAAACGCACATGTAGGTGGGGGTCCTGATGGTGGCCCGGATGATCCAGGTGTTAGGGGTCCGGATGATCCGGGCGACCATCCGCATCATTCGGGGGCGTCATAGCAGCTGCAGGGGGTCCGGATGTCCGGGTCGGCTTCCGGACGTCTGGG	GGAGACACTCAAATCAACGAGAAATGGTCACACATGTGCTAGATCCATGAACACAAAGAGAGATACATCATATAAATCCAACAAAGGGGATACGAAGGTAACTAGGTCATCTCCAAGGAGGAGGTCTTGAATCCACTAGGGGATGTTCCCTCAAGAGGGGGTCTCGAATCCACTTGGGGGATCTTCTCCTAGGAGGCCTTGGTCTCCAATGGAGTAGGCATCAAGTGGATGAGCAAAGCTCTATCTCCAGAATGAGCTATCACAATGCTAACCCTAAAAAAGTGGAGGAGGAGGCATATATAGTCTAAGGGGGCGAAGGGGTACATGGGATTTGGCCCAAAACGCACATGTAGGTGGGGGTCCTGATGGTGGCCCGGATGATCCAGGTGTTAGGGGTCC…	chr3B	NA	90.789	152	13	1	1	151	346265868	346266019	3.35E-49	202	chr1A	NA	100	154	0	0	148	301	242087791	242087944	3.22E-74	285
186	Assemblytics_b_12158	195	chr1A	250407544	250407690	104	+	Deletion	146	42	chr1A:242159250-242159292:+	between_alignments	Intergenic	-314759	gene_id TRIDC1AG021710; transcript_id TRIDC1AG021710.24; confidence_class HC_G	NNNNNNNNNNNNNNNNNNNNNNNNNNNNNNNNNNNNNNNNNNNNNNNNNNNNNNNNNNNNNNNNNNNNNNNNNNNNNNNNNNNNNNNNNNNNNNNNNNNNNNNNNNNNNNNNNNNNNNNNNNNNNNNNNNNNNNNNNNNNNNNNNG	GGCGCCCGCGGGCCCTCTTCGGCGGCGACGAGACCAGCTCCTTCACACCCTTGCCCCTCTCTGCGGCGAAGGACTTCCTCAGCGGCGCCATGAAGATCTTGGGGGCGAAAGGGAACAAAGGAAGGAGAGAAGATGGTGGCGCTGGCTTGANNNNNNNNNNNNNNNNNNNNNNNNNNNNNNNNNNNNNNNNNNNNNNNNNNNNNNNNNNNNNNNNNNNNNNNNNNNNNNNNNNNNNNNNNNNNNNNNNNNNNNNNNNNNNNNNNNNNNNNNNNNNNNNNNNNNNNNNNNNNNNNNNGAGGAAGGCCAACCATCGATTGGTCATGGCCATGATGGCCGCGTCGCCCGCGCTAGGGAGTCGTCTAGTCACACGGTTACCAAGGCTGCATGGGGAGTGGAGTC…	GGCGCCCGCGGGCCCTCTTCGGCGGCGACGAGACCAGCTCCTTCACACCCTTGCCCCTCTCTGCGGCGAAGGACTTCCTCAGCGGCGCCATGAAGATCTTGGGGGAGAAAGGGAACAAAGGAAGGAGAGAAGATGGTGGCGCTGGCTTGAAGATGGCCTGGGGGCTCCCCCCCGGGCCTCATTTATAGGGTGAGGAAGGCCAACCATCGATTGGTCATGGCCATGATGGCCGCGTCGCCCGCGCTAGGGAGTCGTCTAGTCACACGGTTACCAAGGCTGCATGGGGAGTGGAGTCGTCAGGTCCCATCCAACCGTCATGTGCCAGCCTGGCCCGCAGTCCTT	chr3A	NA	97.333	150	4	0	1	150	152323931	152324080	3.88E-65	255	chr1A	NA	99.338	151	1	0	296	446	242159292	242159442	1.07E-70	274
187	Assemblytics_b_12159	196	chr1A	250428263	250428269	94	+	Insertion	6	100	chr1A:242179917-242180017:+	between_alignments	Intergenic	-335408	gene_id TRIDC1AG021710; transcript_id TRIDC1AG021710.24; confidence_class HC_G	CCGCGC	GCCGGACTTGGAAGAGTCCGAGCCGCCACCGCCGCGACCCCCTCCCCAAGTCGGAGACGCCGCCTTGCCGCCCCTTTAAAAACCCACCCAGGCCCCCCTGGAGCCCCAAGTCGCCGCTGCCGCAGCCCTCGCCAGCCCCGCCGCCGTAGCCCGCGCCGCCGCCCGCGCTGCAGCTGCCCCGCGCCGCCGAGCCGCCCCGCAAGCCCGCCGCCAAAGCCCCTCCTCTCCGGAGCTGCCTCGCCGGAGAGGTAACGCACCGATCCGCCGCCGCAGTTTTTTTTGGAAACCAATTCGGTTTTTTTAAAA	GCCGGACTTGGAAGAGTCCGAGCCGCCACCGCCGCGACCCCCTCCCCAAGTCGGAGACGCTGCCTTGCCGCCCCTTTAAAAACCCACCCAGGCCCCCCTGGAGCCCCAAGTCGCCGCTGCCGCAGCCCTCGCCAGCCCCGCCGCCGCAGCNNNNNNNNNNNNNNNNNNNNNNNNNNNNNNNNNNNNNNNNNNNNNNNNNNNNNNNNNNNNNNNNNNNNNNNNNNNNNNNNNNNNNNNNNNNNNNNNNNNCCGCCGCCCGCGCTGCAGCTGCCCCGCGCCGCCGAGCCGCCCCGCAAGCCCGCCGCCCAAGCCCCTCCTCTCCGGAGCTGCCTCGCCGGAGAGGTAACGCACCGATCCGCCGCCGCAGTTTTTTTTGGAAACCAATTCGGTTTTTTTAAAA	chr2A	NA	82.857	315	24	17	1	305	164815589	164815295	2.58E-65	255	chr1A	NA	99.338	151	1	0	156	306	242180017	242180167	7.09E-71	274
188	Assemblytics_b_12170	197	chr1A	250596701	250596878	177	+	Deletion	177	0	chr1A:242360358-242360358:+	between_alignments	Intergenic	-503932	gene_id TRIDC1AG021710; transcript_id TRIDC1AG021710.24; confidence_class HC_G	AAGGGTAGAACAGTAGCTAATTTGAATTATGCATATGAGGATTTTCCGAAATTGTTGTTTGTTGTTCCGGCCTCATTTAAACTTGCCTAGATGTGTAGTTTTCATATGCTTCACCTCTTGCCATGTTTAACAACATTTAATATTGTTGGGTACATAAACAAGAGTGAACTAAATGTT	TTGCTCATATGACATGCTAAAATGTTTCATTTCATAACTAAATAACCGGAGCTCCATTTTAAATAAATTTTATATTTAAATGGGGTGGAAACATGCCTAGTTTAACATGGTGCACTCTTCTTGCATGTTTAACAACTCGAAAATTATGTTAAGGGTAGAACAGTAGCTAATTTGAATTATGCATATGAGGATTTTCCGAAATTGTTGTTTGTTGTTCCGGCCTCATTTAAACTTGCCTAGATGTGTAGTTTTCATATGCTTCACCTCTTGCCATGTTTAACAACATTTAATATTGTTGGGTACATAAACAAGAGTGAACTAAATGTTTGAATGTGGTGTTTCGTCAATATGCAACTCGTTGCATATTGAGCCCCACTTAATATGTAGTATTGTTTGTGC…	TTTCTCATATGACATGCTAAAATGTTTCATTTCATAACTAAATAACCGGAGCTCCATTTTAAATAAATTTTATATGTAAATGGGGTGGAAACATGCCTAGTTTAACATGGTGCACTCTTCTTGCATGTTTAACAACTCGAAAATTATGTTTGAATGTGGTGTTTCGTCAATATGCAACTCGTTGCATATTGAGCCCCACTTAATTTGTAGTATTGTTTGTACATATTGCCATGTCATGCCTCATTAAACCGGACATGCATCATACTTGGTTGTGCATCATGCCATGTTTATGTGATGGTT	chr1A	NA	95.597	477	21	0	1	477	250616171	250616647	0	765	chr1A	NA	95.178	477	23	0	1	477	242379134	242379610	0	754
189	Assemblytics_b_12174	198	chr1A	250674852	250675043	195	+	Deletion	191	-4	chr1A:242444926-242444930:-	between_alignments	Intergenic	-582090	gene_id TRIDC1AG021710; transcript_id TRIDC1AG021710.24; confidence_class HC_G	TTTTGGTATTGGGAAGAAGAGTACATCGATATATTGATAGAGCGCAATTTAGTAGATGTTGTAGCACTTTTAGCTAGCATAGAGGCTAGAGATGAGACTAGTGCACTTGTTGATAGAATAGAGACTAGACATGAGACTAGATGCGAGTAAGCAACGTCTACTTCTTTATACTCGAAGAAGAAAGAAGAACG	TGTGCCGTGTATCTACAACGCCGGAACATCCCGGATGGGTGTTCATCAAGTGCTCAACCGATGGGGTATCTGCTACTTTAGCTTCGGTTGTGCTCTCGGATTAGACTTGTTGTGCTAACTTAAAATTTTATTGTGTAGAATGGATGCAAGTTTTGGTATTGGGAAGAAGAGTACATCGATATATTGATAGAGCGCAATTTAGTAGATGTTGTAGCACTTTTAGCTAGCATAGAGGCTAGAGATGAGACTAGTGCACTTGTTGATAGAATAGAGACTAGACATGAGACTAGATGCGAGTAAGCAACGTCTACTTCTTTATACTCGAAGAAGAAAGAAGAACGCAAGATCGAGCCTCCGCAGATCAACAATGAATGCATCAAGAAGGCACTAATCCAACTT…	ATCTTGCGCCGCGTGTCTACAACGCCGGAACATCCCGGATGGGTGTTCATCAAGTGCTCAACCGATGGGGTATCTGCTACTTTAGCTTCGGTTGTGCTCTCGGATTAGACTTGTTGTGCTAACTTAAAATTTTATTGTGTAGAATGGATGCAAGATCGAGCCTCCGCAGATCAACAATGAATGCATCAAGAAGGCACTAATCCAACTTACAGGAGCAGTTATGGAAGTTGGATATCTTCTAAAATGTATTCTTGTGGTTCTTGTTTTCTTTGGTCTTGCTTTTCTAGTCAAATTTTGTTGATGT	chr4A	NA	96.721	488	15	1	1	488	157063675	157064161	0	811	chr2A	NA	96.516	488	17	0	1	488	186277651	186278138	0	808
190	Assemblytics_b_12191	199	chr1A	251114824	251114974	148	+	Deletion	150	2	chr1A:242823682-242823684:+	between_alignments	Intergenic	-142505	gene_id TRIDC1AG021760; transcript_id TRIDC1AG021760.1; confidence_class HC_G	CGGCATATAGCATCTAAGGTATGGGGGCACATGATATTCTCCCGGGGAGGAGGGGTgcGGGTGCACAACCAATCGGTGGTTGGGAGGGTGGGGACAAATATAATCTAAACAACCCTAAACAGAGCTACAAGCTCCAAGCAACTCGTATCG	GAGGTCGTTGGATATGGGATCCAAGGGCATCTGAGTAGTTTTTGTACAAATCGTGTGCAATTCTCAAACTCATCAAGGTTTCCTGTAAAAATATTAAGACATCATGTGAGTTGCTATATCTCAGATCTACAAGCTCCAAGCAACTCGTATCGGCATATAGCATCTAAGGTATGGGGGCACATGATATTCTCCCGGGGAGGAGGGGTgcGGGTGCACAACCAATCGGTGGTTGGGAGGGTGGGGACAAATATAATCTAAACAACCCTAAACAGAGCTACAAGCTCCAAGCAACTCGTATCGGCATATAGCATCTAAGGTATGGGGGCACATGATATTCTCCCGGGGAGGAGGGGTGGGGGTGCACAACCAATCGGTGGTTGGGAGGGTGGGGACAAATAT…	GAGGTCGTTGGATATGGGATCCAAGGGCATCTGAGTAGTTTTTGTACAAATCGTGTGCAATTCTCAAACTCATCAAGGTTTCCTGTAAAAATATTAAGACATCATGTGAGTTGCTATATCTCAGATCTACAAGCTCCAAGCAACTCGTATTGGCATATAGCATCTAAGGTATGGGGGCACATGATATTCTCCCGGGGAGGAGGGGTGGGGGTGCACAACCAATCGGTGGTTGGGAGGGTGGGGACAAATATAATCTAAACAACCCTAAACAAAGCTTCACAATTTTATCTAAGGTCGAGGGG	chr5B	NA	98.208	279	5	0	1	279	20175814	20175536	3.55E-135	488	chr1A	NA	98.913	276	3	0	1	276	242823533	242823808	7.59E-137	494
191	Assemblytics_b_12199	200	chr1A	251307410	251307540	106	+	Deletion	130	24	chr1A:243015178-243015202:+	between_alignments	Intergenic	38339	gene_id TRIDC1AG021780; transcript_id TRIDC1AG021780.3; confidence_class HC_u	NNNNNNNNNNNNNNNNNNNNNNNNNNNNNNNNNNNNNNNNNNNNNNNNNNNNNNNNNNNNNNNNNNNNNNNNNNNNNNNNNNNNNNNNNNNNNNNNNNNNNNNNNNNNNNNNNNNNNNNNNNNNNNNNNG	ATCGCACTGACCTACGGGCCGTGTCCGACTGGGACTCCGGCCCGACTAGCCTTTATAAGTCGGTCCACCCCCGGGCCGAAACCCTAGCCCCGAGCTGCCCCAGCCCCAGCCCCACCCGAGCCGCCGCCGCCGCCGCCCGCTCGAGCCGCCNNNNNNNNNNNNNNNNNNNNNNNNNNNNNNNNNNNNNNNNNNNNNNNNNNNNNNNNNNNNNNNNNNNNNNNNNNNNNNNNNNNNNNNNNNNNNNNNNNNNNNNNNNNNNNNNNNNNNNNNNNNNNNNNNGCCGCCACCTCGCCGGATGCCGCTGCCTCGCCGACCCGCCGCCCGAGGTCGCCTCGAAATCCGTGGCGCCGTTTTTTTCGAAAAACCGTCGGTTTTTCGTTGTTTTTTTAGTTTTCGTTT…	AAAATCGCACTGACCTACGAGCCGTGTCCGACCGGGACTCCGGCCCGACTAGCCTTTATAAGCCGGCCCACCCCCGGGCCGAAACCCTAGCCCCGAGCTGCCCCAGCCCCAGCCCCACCCGAGCCGCCGCCGCCGCCCGCTCGAGCCGCCACCGCCGCGCCTCGTCGCCGCCCGCCGCCGCCTCACCGGATGCCGCTGCCTCGCCGACCCGCCGCCCGAGGTCGCCTCGAAATCCGTGGCGCCGTTTTTTTCGAAAAACCGTCGGTTTTTCGTTGTTTTTTTAGTTTTCATTTTTTAGATCGGTTTTATTTTTTCTCGGTTTAG	chr3A	NA	92.157	153	7	5	1	149	661431282	661431131	8.19E-52	211	chr1A	NA	98.013	151	3	0	280	430	243015202	243015352	2.22E-67	263
192	Assemblytics_b_12216	201	chr1A	251783998	251783999	106	+	Insertion	0	106	chr1A:243503876-243503982:+	between_alignments	Intergenic	-80335	gene_id TRIDC1AG021840; transcript_id TRIDC1AG021840.1; confidence_class HC_G	A	CATATATACAAACCTTATAAGATGGACCTCACATAACCAATCATCGTTTTAACTTTGACAAGTCCACTGTCTGCATAAGATTGACTTGTCAAACGTTCGGTGGGTCATTCCAGGATTACCTGGGCGGAGTGGCTTACTTAAAAAGGCAGGATAACCCGGGGTTTTAGGTACATACACCTGGCTTCCGAGCCTATTACAAGGGTTATAAAAACTCTTTGTTCTTTAGAACAAAAGAGCCCCCAAGCAATATTTTGAGCTATGCTCAAGGGGCACCTATGTTTGAGTTGTGATTTTGCAACAG	CATATATACAAACCTTATAAGATGGACCTTACATAACCAATCATCGTTTTAACTTTGACAAGTCCACTGTCTGCATAAGATTGACTTGTCAAACGTTCGGCGGGTCATTCCAGGATTACCTGGGCGGAGTGGCTTACTTAAGAAGGCAGGCGTTTTAACTTTGACAAGTCCACTGTCTGCATAAGATTGACTTGTCAAACGTTCGGCGGGTCATTCCAGGATTACCTGGGCGGAGTGGCTTACTTAAAAAGGCAGGATAACCCGGGGTTTTAGGTACATACACCTGGCTTCCAAGCCTATTACAAGGGTTATAAAAACTCTTTGTTCTTTAGAACAAAAGAGCCCCCAAGCAATATTTTGAGCTATGCTCAAGGGGCACCTATGTTTGAGTTGTGATTT…	chr3A	NA	94.613	297	15	1	3	298	601066414	601066710	1.80E-126	459	chr1A	NA	99.222	257	2	0	45	301	243503877	243504133	3.85E-128	464
193	Assemblytics_b_12219	202	chr1A	251818237	251818238	167	+	Insertion	1	168	chr1A:243538186-243538354:+	between_alignments	Intergenic	-46096	gene_id TRIDC1AG021840; transcript_id TRIDC1AG021840.1; confidence_class HC_G	C	AAATGGGACTCCATGGGATACTGTTCATCTCCACTGTCGACCTCCTCCAGCCTCCACAGGCTACCGTCGACCTCCTCCAGCCTCCACGGGCTCCTGTTCATCCAGCCTCCACCGCGCGCTACTCGACCGGCTACTGTTCAACCACCCCTCCACGGGCACCCCTCCATCGTCTACTGTTCATCCAGCCCTCCACACCACGGGGTCCTGTTCAACCACCCCTCCACGGGCACCCCTCCACGGGCACCCCTCCACCGTCTACTGTTcATCCACCCCTCCACACCACGGGGTCCTGTTCATCTAG	AAATCGGACTCCATGGGATACTGTTCATCTCCACTGTCGACCTCCTCCAGCCTCCACAGGCTACCGTCGACCTCCTCCAGCCTCCACGGGCTCCTGTTCATCCAGCCTCCACCGCGCGCTACTCGACCGGCTACTGTTCAACCACCCCTCNNNNNNNNNNNNNNNNNNNNNNNNNNNNNNNNNNNNNNNNNNNNNNNNNNNNNNNNNNNNNNNNNNNNNNNNNNNNNNNNNNNNNNNNNNNNNNNNNNNNNNNNNNNNNNNNNNNNNNNNNNNNNNNNNNNNNNNNNNNNNNNNNNNNNNNNNNNNNNNNNNNNNNNCACGGGCACCCCTCCATCGTCTACTGTTCATCCAGCCCTCCACACCACGGGGTCCTGTTCAACCACCCCTCCACGGGCACCC…	chr3B	NA	95.638	298	13	0	1	298	491457248	491457545	1.38E-132	479	chr2A	NA	94.737	304	13	1	1	301	432276874	432276571	8.27E-130	470
194	Assemblytics_b_12220	203	chr1A	251866596	251866611	184	+	Insertion	-15	169	chr1A:243586719-243586888:+	between_alignments	TTS ( gene_id TRIDC1AG021840; transcript_id TRIDC1AG021840.1; confidence_class HC_G)	173	gene_id TRIDC1AG021840; transcript_id TRIDC1AG021840.5; confidence_class HC_G	ATGTGATATCCTATG	GGCAATTGAGATGGAGCAATTCAAGAAGGAATGGTCAACCGAACTTGATGATTTGGAGATCCGTAGTGCTGTTCTGCTGGTATGCTTTTGTTCGAAAGAGGATCTTTCTGTCCATTCAATAAACCCGGTGATAAATTATATCTCAGTGCCATGTGATATCCTATGCATGTCCAAAATGCCCTATTTATTTATTTATTTAAATAAAAATAAGTTTCATTATTTATTCATATTATTATCACCAGATTAACCATGTATTTCTAGTCTCTTGATTAGATTCACGGAAGTTCTCGACCTTGCTAAGACATAATAACAAAG	GCAATTCAAGAAGGAATGGTCAACCGAACTTGATGATTTGGAGATCCGTAGTGCTGTTCTGCTGGTATGCTTTTGTTCGAAAGAGGATCTTTCTGTCCATTCAATAAACCCGGTGATAAATTATATCTCAGTGCCATGTGATATCCTATGAGGGCAGGCCTGGCGCAGTGGTGAAGTCCTCCCCACTTGTGCCAAGAGGTCCTGGGTTCGAACCAGCCTCTCTGCATTGCACTTTGCAGGGGTAAGACTAGGTTCCTATAATCCTTCCCCAGACCCCACCTTGTGTGGGAGCTTCTATGCACTGGGTCTGTCCTTTTTCATGTGATATCCTATGCATGTCCAAAATGCCCTATTTATTTATTTATTTAAATAAAAATAAGTTTCATTATTTATTCATAT…	chr1B	NA	86.391	338	12	9	3	315	270618249	270618577	2.57E-90	339	chr1B	NA	86.686	338	11	9	3	315	271265172	271265500	5.50E-92	344
195	Assemblytics_b_12228	204	chr1A	252016253	252016430	176	+	Deletion	177	1	chr1A:243734201-243734202:+	between_alignments	Intergenic	-46760	gene_id TRIDC1AG021860; transcript_id TRIDC1AG021860.1; confidence_class HC_G	AGAGTAAAGTCCTGTAAGATAGAAAAATAACAAAGCGGGAAGCCCCTAGTGCGGTTGAGTCGCGTCTTGGGGCATGCCGTAGTCGTGCCCCCCTCCCCACCTGTGCCCATGGTATTTTCAATGCGTAATTATGTACGCGTGGCACGGATTTCGCCGTTTGGCTGGGACTGGGGTGCG	TCCAAGGGCAACCTGAGGAATGGTATTTTAAGCAAGTATTTCACTCATTATCAGAGACCACCTGGGAGTTCCATGGTGTGACGTAGCTTTCTGCCTCCTCGGTTGTTGCATCGTGTGTCCGGCAATCATACTGCCAGACGGGGTTTCCAGAGAGTAAAGTCCTGTAAGATAGAAAAATAACAAAGCGGGAAGCCCCTAGTGCGGTTGAGTCGCGTCTTGGGGCATGCCGTAGTCGTGCCCCCCTCCCCACCTGTGCCCATGGTATTTTCAATGCGTAATTATGTACGCGTGGCACGGATTTCGCCGTTTGGCTGGGACTGGGGTGCGGGCCTTATTACTATGCGAGCTCGGAACGTGCCAGGAGGTCTTGTTGCCGATTACTCCGGGCGCGGTTGAAGG…	TCCAAGGGCAACCTGAGGAATGGTATTTTAAGCAAGTATTTCACTCATTATCAGAGACCACCTGGGAGTTCCATGGTGTGACGTAGCTTTCTGCCTCCTTGGTTGTTGCATCGTGTGTCCGGCAATCGTACTGCCAGACGGGGTTTCCAGGGGCCTTATTACTATGCGAGCTCGGAACGTGCCAGGAGGTCTTGTTGCCGATTACTCCGGGCGCGGTTGAAGGTGTCCATGTTTTTAATCGCCGAACTAGTGGATTGCCTTAAGAGGCTGCTTTGCGCTTCTGCTGCGAGGGCCGCAGTGT	chr2A	NA	94.34	477	21	4	1	477	676067782	676067312	0	726	chr1A	NA	93.711	477	29	1	1	477	306540949	306540474	0	713
196	Assemblytics_b_12233	205	chr1A	252133738	252133874	135	+	Deletion	136	1	chr1A:243851171-243851172:+	between_alignments	Intergenic	45737	gene_id TRIDC1AG021880; transcript_id TRIDC1AG021880.1; confidence_class HC_G	GACAACGGGATCGTCTGACGTGTTGCGGCGAAATTAGATCGGAGTGCCTGCCTTGCTTTTGTGCAGCGGCTGCAGCCGCTGGTTTGATCGTCGGAGAACAATCAGCTGATCACGTACTCGTACTGGCCTTGTACAT	ATCCATCTCGGTCATATCGTAACGGTGCTTAGGCGAAGCCCTGCTCTGGTAGCATCATCATCACCACTGAGGTATGCTGTACATCGAGCCTTCCGCCTAGGCATATACTCCGGCGAAATTAGCATCACCACTGGGATGCGCGTCGCTTGTGACAACGGGATCGTCTGACGTGTTGCGGCGAAATTAGATCGGAGTGCCTGCCTTGCTTTTGTGCAGCGGCTGCAGCCGCTGGTTTGATCGTCGGAGAACAATCAGCTGATCACGTACTCGTACTGGCCTTGTACATGGTGATTTCCTCCGGGCCTAAAATACTGTCCGAGCAAGGGTCGATCCACTACGTACAGTCGTGAACATGAGAAGAAAACACACGGGTTTCAGCAAGTAGAGTTTTGTATTTGT…	ATCCATCTCGGTCATATCGTAACGGTGCTTAGGCGAAGCCCTGCTCTGGTAGCATCATCATCACCACTGAGGTATGCTGTACATCGAGCCTTCCGCCTAGGCATATACTCCGGCGAAATTAGCATCACCACTGGGATGCGCGTCGCTTGTTGGTGATTTCCTCCGGGCCTAAAATACTGTCCGAGCAAGGGTCGATCCACTACGTACAGTCGTGAACATGAGAAGAAAACACACGGGTTTCAGCAAGTAGAGTTTTGTATTTGTTTTGTGTGTCTTCCAATTTTTCCCCATGAACCAAAAA	chr2A	NA	94.751	362	17	2	75	436	23303044	23303403	1.99E-157	562	chrUn	NA	94.475	362	18	2	75	436	318894535	318894894	9.22E-156	556
197	Assemblytics_b_12241	206	chr1A	252304066	252304067	108	+	Insertion	0	108	chr1A:244014930-244015038:+	between_alignments	Intergenic	-74291	gene_id TRIDC1AG021940; transcript_id TRIDC1AG021940.1; confidence_class HC_TE?	G	ATGGTAACAATGGATTTATGAAGATGTGCCGAAGAGTGACTCACCCATAGTGGAGTATGGGGGAGCAATCAACTAGTCTTCATCGAGCCAACACAATCAAGAAAGGTGGTCCAACTTGAGGAAGTCAAGATCGTCATCATCTAGCTCAAGGGGGGCTCTCGATGAGTAGCTTGATCGTATCGTTCGTAGAGAGCTCAAACCATTCCATCCTTGCATCATCTTTCTTGGTTCTTTTTTGGTTCTCTTTGTGAGTCTTAGAGCTTATGGTCATCTTGATGACAAGCTCGAGTTCATCGAAAAC	ATGGTAACAATGGATTTATGAAGATGTGCCGAAGAGTGACTCACCCATAGTGGAGTATGGGGGAGCAATCAACTAGTCTTCATCGAGCCAACACAATCAAGAAAGGTGGTCCAACTTGAGGAAGTCAAGATCGTCATCATCTAGCTCAAGTGGACTTTGTGCAAGACAAAGGTTTGTCCTTGATAGGTTTTCTATTTTACCGGTCTCATAGTGTTGGTTGGGAGACCGGGTTATAGGATCGATTGCCGTACTATCAAGGGGGGCTCTCGATTAGTAGCTTGATCGTATCGTTCGTAGAGAGCTCAAACCATTCCATCCTTGCATCATCTTTCTTGGTTCTTTTTTGGTTCTCTTTGTGAGTCTTAGAGCTTATGGTCATCTTGATGACAAGCTCGAGTT…	chr7A	NA	98.718	156	2	0	146	301	112890180	112890025	5.40E-72	278	chr4B	NA	89.899	297	27	3	8	301	15952280	15951984	1.43E-102	379
198	Assemblytics_b_12247	207	chr1A	252423743	252423898	158	+	Deletion	155	-3	chr1A:244134826-244134829:-	between_alignments	Intergenic	-154020	gene_id TRIDC1AG021960; transcript_id TRIDC1AG021960.1; confidence_class HC_u	AGGGTAAGTGGCTGTGAAATTCTCCCACCATGCTGCTGCGGGTCCGTCAAGCTGGTGTGCAGCAAACTTCACCTTCTCACCATCTGTGCATCCTGCAGTGGTCAACTCCCTTCCTATCTTGCGGAGTCAATCATCTGCTACAATCGGCTCGGTGC	TAACTTACTAAAGTCATCCACATACTGGCCAACAGTCCTTCCTCCTTGGCGTAAGTTGCGAAACTCACGCTTCTTCATGGCCATAGCTCCTGCTGAAACATGGGCAGTGCGGAAAGCTTGCTGAAACTGATCCCATGTGACAGTGTCTACAGGGTAAGTGGCTGTGAAATTCTCCCACCATGCTGCTGCGGGTCCGTCAAGCTGGTGTGCAGCAAACTTCACCTTCTCACCATCTGTGCATCCTGCAGTGGTCAACTCCCTTCCTATCTTGCGGAGTCAATCATCTGCTACAATCGGCTCGGTGCTACTAGAATACACCGGTGGATGCAGCCTAAGGAAATGAGTCAAGTGATCCGCAGGTGGTGGTGGTGGTGGGTTGTTGTTGTTGTTGTTGCCTTG…	TGCTAACTTACTAAAGTCATCCACATACTGGCCAACAGTCCTTCCTCCTTGGCATAAGTTGCGAAACTCACGCTTCTTCATGGCCATAGCTCCTGCTGAAACATGGGCAGTGCGGAAAGCTTGCTGAAACTGATCCCATGTGACAGTGTCTACTAGAATACACCGGTGGATGCAGCCTAAGGAAATGAGTCAAGTGATCCGCAGGTGGTGGTGGTGGTGGGTTGTTGTTGTTGTTGTTGTTGCCTTGATTCTGTACCAATGTCTGAATCAAAGTGTTCTGCTGCTGGATCAACTGGGTGATCT	chr1A	NA	99.341	455	3	0	1	455	257508982	257509436	0	824	chr1A	NA	98.462	455	7	0	1	455	229037413	229037867	0	802
199	Assemblytics_b_1225	208	chr1A	33025851	33025852	141	+	Insertion	0	141	chr1A:27805041-27805182:+	between_alignments	Intergenic	-181290	gene_id TRIDC1AG006570; transcript_id TRIDC1AG006570.1; confidence_class HC_G	C	GCTCCTCCTCCGCCGCCCGCCTCGCCTCGCCACGCCACGCCACGCCACGCCTCGTCACGACGCGCCTCTTCGTAAGCTGCCTGTTCGCTTCGTCTCCCTTCGTTGCTTCACCTCCCGCAGCAGCCTCTTCGCGTCCTTCTCCTGTGCCTACGGGAGAAGGGTGATAAGGTTTTTAGGGAGCGCTCCGCGCGACTACTGGCTTCTTCATCACGGACTCCGATGACTACTTCCCCGACGTCCACGACCTCCTCGACGACATGGCAGGCGAGGACACCGACCCCAAGTCCAGCGCTTCTGCTGC	GCTCCTCCTCCGCCGCCCGCCTCGCCACGCCACGCCACGCCACGCCACGCCTCGTCACGACGCGCCTCTTCGTACGCTGCATGTTCGCTTCGTCTCCCTTCGTTGCTTCACCTACCGCCGCAGCCTCTTCGCGTCCTTCTCCTGTGCCTATATAAGAGATGTCGCTCCTCTTCCTCTCGCCACAAAGTTCCGATCACTGTGCTGCTGCAATGTTCTTCCCCATCCCATCTTGCGGTGTGCACCGCAGGTCGGGATAGTAGGCCTCCGGAACCGCACCTTTTGAGTCCTGTACGGGAGAAGGGTGATAAGGTTTTTAGGGAGTGCTCCGCGCGACTACTGGCTTCTTCATCACGGACTCCGATGACTACTTCCCCGACGACGACTTCTTCCCCGACGTCC…	chr6A	NA	87.795	254	22	4	57	301	219401527	219401780	2.50E-75	289	chr6A	NA	87.402	254	23	4	57	301	218433207	218433460	1.16E-73	283
200	Assemblytics_b_12251	209	chr1A	252504609	252504701	92	+	Deletion	92	0	chr1A:244196756-244196756:+	between_alignments	Intergenic	-73186	gene_id TRIDC1AG021960; transcript_id TRIDC1AG021960.1; confidence_class HC_u	GTGGCTATCGTTATGTTCTCACCCTCACTGATGACTTAAGTAGATATGGGTATGTCTACTTAATGAAACACAAGTCTGAGACCTTTGAAAAG	CTCTTGATTATGAATCATTTGACACATGCGAACTATGCCTCATGGGCAAAATGACCAAGACTTCTTTCTCCGGAACAATGGAGCGAGCAACTAACTTATTGGAAATCATACATACTGATGTGTGCGGTCCAATGAGCGTTGAGGCTCGCGGTGGCTATCGTTATGTTCTCACCCTCACTGATGACTTAAGTAGATATGGGTATGTCTACTTAATGAAACACAAGTCTGAGACCTTTGAAAAGTTCAAGGAATTTCAGCGTGAGGTAGAGAGTGAATGTGACAGTAAAATAAAGTTCTTATGATCAGATTGTGGAGGAGAATACTTGAGTCACGAGTTTGGTACGCACTTAAGGAAATGTGGAATTGTTTCACAACTCACGCCGCCTGGAACA	CATTTGATTATGAATCATTTGACACGTGCGAACTATGCCTCATGGGCAAAATGACCAAGACTTCTTTCTCCGGAACAATGGAGCGAGCAACTAACTTATTGGAAATCATACATACTAATGTGTGCGGTCCAATGAGTGTTGAGGCTCGCGTTCAAGGAATTTCAGCGTGAGGTAGAGAGTGAACGTGACAGTAAAACAAAGTTCTTATGATCAGATTGTGGAGGAGAATACCTGAGTCACGAGTTTGGTACGCACTTAAGGAAATGTGGAATTGTTTCACAACTCACGCCGCCTGGAACA	chr1B	NA	95.663	392	17	0	1	392	592036480	592036089	4.80E-178	630	chr5A	NA	95.663	392	17	0	1	392	545329882	545329491	4.78E-178	630
201	Assemblytics_b_12259	210	chr1A	252686373	252686556	155	+	Deletion	183	28	chr1A:244370435-244370463:+	between_alignments	Intergenic	108395	gene_id TRIDC1AG021960; transcript_id TRIDC1AG021960.2; confidence_class HC_u	NNNNNNNNNNNNNNNNNNNNNNNNNNNNNNNNNNNNNNNNNNNNNNNNNNNNNNNNNNNNNNNNNNNNNNNNNNNNNNNNNNNNNNNNNNNNNNNNNNNNNNNNNNNNNNNNNNNNNNNNNNNNNNNNNNNNNNNNNNNNNNNNNNNNNNNNNNNNNNNNNNNNNNNNNNNNNNNNNNNNNNC	ATTTTGACCTGAAACTTGATATAATGCTTTCGTTGAGCCATCAAGTACAAGAGGAGGGGGTACATATAGGTTCCTGGCGCAACAAGACTAGTGTCGTGGAGCAGATCGTGTTGCTCGATCGTGGGGAGATGGGAGGAGACCGAGTCCAGCNNNNNNNNNNNNNNNNNNNNNNNNNNNNNNNNNNNNNNNNNNNNNNNNNNNNNNNNNNNNNNNNNNNNNNNNNNNNNNNNNNNNNNNNNNNNNNNNNNNNNNNNNNNNNNNNNNNNNNNNNNNNNNNNNNNNNNNNNNNNNNNNNNNNNNNNNNNNNNNNNNNNNNNNNNNNNNNNNNNNNNCGGCGGCGTCGACGACGTTGGGACTGGAGCGAATGTCTATGAAGGATGCAGACGGTAGTCCCTTGGT…	ATTTTGACCTGAAACTTGATATAATGCTTTCGTTGAGCCATCAAGTACAAGAGGAGGGGGTACATATAGGTTGCTGGCGCAACAAGACTAGAGTCGTGGAGCAGATCGTGTTGCTCGATCGTGGGGAGATGGGAGGAGACCGAGTCCAGCGGTCTAACACCCCCTCCGTAGTGTCAGCGGCGGCGTCGACGACGTTGGGACTGGAGCGAATGTCTATGAAGGATGCAGACGGTAGTCCCTTGGTGAAGATGTCAGCGAACTGCACCGTAGTTGGTACATGGAGAACACGAACTTAACCTAAAGCGACCTTCTCTCGTACAAAGCGTAT	chr1A	NA	95.862	145	5	1	7	150	252691403	252691547	1.98E-58	233	chr1A	NA	98.667	150	2	0	1	150	244370286	244370435	1.94E-68	267
202	Assemblytics_b_12290	211	chr1A	253291631	253291749	118	+	Deletion	118	0	chr1A:245000105-245000105:+	between_alignments	Intergenic	17362	gene_id TRIDC1AG022010; transcript_id TRIDC1AG022010.3; confidence_class HC_U	TAACGGCCCTACGTATCGGTTCCCGGAGGCGGTCGACTGGATTATGTATGTGTGTGTGTTTACAGGGGGTGCGACCCTTGTGCCATTGGAGGGGGGTGGCTTATAGAGTGCCCCAGGA	AAAGTCACTAAGACACCTGCCCCACGATGGGCGCCAACTGTCGTGGATCTAAGACTGACAGTAGAATGGGGGTAGGTATGAGGAGGCAAGATCCTAGCTATGGCGAAGTTGTACACACGAGTTTTACGAGTTCAGACCCTTCATGGAGGATAACGGCCCTACGTATCGGTTCCCGGAGGCGGTCGACTGGATTATGTATGTGTGTGTGTTTACAGGGGGTGCGACCCTTGTGCCATTGGAGGGGGGTGGCTTATAGAGTGCCCCAGGACCCCAGCCAGCCTACGTTACAAGGGGTTTAAGGTACATCAAGAGGGGGGCGTTACTGGTAATGCTAGCAATTAAGTGACATAAATGCTTATTAAGTCTATGGAGTAAACGTCCGACCGTTGTCGTGCAAAG…	AAAGTCACTAAGACACCTGCCCCACGATGGGCGCCAACTGTCGTGGATCTAAGACTGACAGTAGAATGGGGGTAGGTATGAGGAGGCAAGATCCTAGCTATGGCGAAGTTGTACACATGAGTTTTACGAGTTCAGACCCTTCATGGAGGACCCTAGCCAGCCTACGTTACAAGGGGTTTAAGGTACATCAAGAGGGGGGCGTTACTGGTAACGCTAGCAATTAAGTGACATAAATGCTTATTAAGTCTATGGAGTAAACGTCCGACCGTTGTCGTGCAAAGTGACTTTAGGTCTTCTGTC	chr2A	NA	92.217	424	25	6	1	418	62549812	62550233	6.75E-167	593	chr7A	NA	92.453	424	24	5	1	418	615269603	615269182	1.44E-168	599
203	Assemblytics_b_12307	212	chr1A	253561049	253561051	165	+	Insertion	-2	163	chr1A:245280031-245280194:+	between_alignments	Intergenic	193970	gene_id TRIDC1AG022030; transcript_id TRIDC1AG022030.6; confidence_class HC_U	AA	AAGCTTATGAAAATGCAAAGTTATTCAAAGAAAAAGTTAAAAGATGGCATGACAAAAGAATTCAAAAGTGTGAGTTTAAAGTTGGAGAATATGTTCTTTTGTACAACTCTTGTTTAAGATTTTTTGCAGGAGAACTCCTCTCGAAATGGGAACACATAAAAGAGTCCATCCGGGACACTCCAGAATCGTGAAAATAAGGAGGTACGTGATATGGTAAGTAAACGGACTCCGAAAAATCTGCAAAAATATTTTTTATCAGTTTTGGAATATTTTAGAATTTTGGAAATAAAGAAACTTATAGG	GCTTATGAAAATGCAAAGTTATTCAAAGAAAAAGTTAAAAGATGGCATGACAAAAGAATTCAAAAGTGTGAGTTTAAAGTTGGAGAATATGTTCTTTTGTACAACTCTTGTTTAAGATTTTTTGCAGGAGAACTCCTCTCGAAATGGGAAGGCCCATATGTCATTGAGGAAGTTTACTGGTCTGGTGCCATCAAAATAAATAATTCCGAAGGTACTAACCCGAAGGTTGTCAATGGACAACGAATAAAGCATTATATCTCAGGTACGCCTATTAATGTTGAAAGTAATATTATCCAAACTTTGACACCAGAAGAACACATAAAAGAGTCCATCCGGGACACTCCAGAATCGTGAAAATAAGGAGGTACGTGATATGGTAAGTAAACGGACTCCGAAAAA…	chr5A	NA	96.732	153	3	2	1	152	289827735	289827886	9.14E-65	254	chr1A	NA	100	153	0	0	150	302	245280194	245280346	1.16E-73	283
204	Assemblytics_b_12310	213	chr1A	253614760	253614967	180	+	Deletion	207	27	chr1A:245331341-245331368:+	between_alignments	Intergenic	-228223	gene_id TRIDC1AG022040; transcript_id TRIDC1AG022040.1; confidence_class HC_G	NNNNNNNNNNNNNNNNNNNNNNNNNNNNNNNNNNNNNNNNNNNNNNNNNNNNNNNNNNNNNNNNNNNNNNNNNNNNNNNNNNNNNNNNNNNNNNNNNNNNNNNNNNNNNNNNNNNNNNNNNNNNNNNNNNNNNNNNNNNNNNNNNNNNNNNNNNNNNNNNNNNNNNNNNNNNNNNNNNNNNNNNNNNNNNNNNNNNNNNNNNNNCCC	TCCCCCTCTCCGGAGCCCCGAACGGACTCCAGATCAGCCCTCCCAAGAGGTTTTAGGGCTTGGCGGCGGCTCCGTATTGTAAAACACGATGATTTCTTCTCTCTGATTTTTTTCTCCCCGAAAGCAGTTATATAGAGTTAGAGTTGGAGTNNNNNNNNNNNNNNNNNNNNNNNNNNNNNNNNNNNNNNNNNNNNNNNNNNNNNNNNNNNNNNNNNNNNNNNNNNNNNNNNNNNNNNNNNNNNNNNNNNNNNNNNNNNNNNNNNNNNNNNNNNNNNNNNNNNNNNNNNNNNNNNNNNNNNNNNNNNNNNNNNNNNNNNNNNNNNNNNNNNNNNNNNNNNNNNNNNNNNNNNNNNNCCCACGAGGTAGGGGGCGCACCCCCCACCCTCGTGAGAAGGGTGT…	TCCCCCTCTCCAGAGCCCCGAACGGACTCCAGATCAGCCCTCCCAAGAGGTTTTAGGGCTTGGCGGCAGCTCCGTATCGTAAAACACGATGATTTCTTCTCTCTGATTTTTTTCTCCCCGAAAGTAGTTATATAGAGTTAGAGTTGGAGTCGGGGGGGGGGGGTCTCCAGGGGGCTCACGAGGTAGGGGGCGCACCCCCCACCCTCGTGAGAAGGGTGTGGGCCCCCTGGTCTTCATCTTTGGCGAGGATTTTTTATTATTTATTGTAAGATATCCCGTGGAGTTTCAGGTCATTCCGAGAACTTTTGCTTTCTGCACATAAAACAA	chr4A	NA	98.701	154	1	1	355	507	57776621	57776468	4.42E-70	272	chr1A	NA	100	151	0	0	357	507	245331368	245331518	2.63E-72	279
205	Assemblytics_b_12335	214	chr1A	254388964	254389150	140	+	Deletion	186	46	chr1A:246064143-246064189:+	between_alignments	Intergenic	9208	gene_id TRIDC1AG022140; transcript_id TRIDC1AG022140.1; confidence_class HC_u	NNNNNNNNNNNNNNNNNNNNNNNNNNNNNNNNNNNNNNNNNNNNNNNNNNNNNNNNNNNNNNNNNNNNNNNNNNNNNNNNNNNNNNNNNNNNNNNNNNNNNNNNNNNNNNNNNNNNNNNNNNNNNNNNNNNNNNNNNNNNNNNNNNNNNNNNNNNNNNNNNNNNNNNNNNNNNNNNNNNACCCGGA	GAAGTGGGGAGGGAGAGGGAAAGGGGGGGCGCCGCCCCCCTCTCCTAGTCCAATTCGGACCAGGGGGGAGGAGGCGCGCAGCCCACCTCTGGCTGCCCCTCTCTCTCTCTCCACTAAGGCCCATATGGCCCATTACTTCTCCCGGGGGGGNNNNNNNNNNNNNNNNNNNNNNNNNNNNNNNNNNNNNNNNNNNNNNNNNNNNNNNNNNNNNNNNNNNNNNNNNNNNNNNNNNNNNNNNNNNNNNNNNNNNNNNNNNNNNNNNNNNNNNNNNNNNNNNNNNNNNNNNNNNNNNNNNNNNNNNNNNNNNNNNNNNNNNNNNNNNNNNNNNNACCCGGAACACTTCCGGTGTCCGAATATAGCCGTCCAATATATCAATCTTTATGTCTCGACCATTTCGAG…	AAGAAGTGGGGAGGGAGAGGGAAAGGGGGGGCGCCGCCCCCCTCTCCTAGTCCAATTCGGACCAGGGGGGAGGAGGCGCGCAGCCCACCTCTGGCTGCCCCTCTCTCTCTCCACTAAGGCCCATATGGCCCATTACTTCTCCCGGGGGGGTTCCGGTAACCCTCCAGCTCTCCGGGTTTCTCCGAAATCACGCGAAACACTTCTGGTGTCCGAATATAGCCGTCCAATATATCAATCTTTATGTCTCGACCATTTCGAGACTCCTCGTCATGTCCGTGATCACATCCGGGACTCCGAACTAACTTTGGTACATCAAAACTCATAAACTCATAATATAACTGTCATC	chr7A	NA	99.363	157	1	0	330	486	165379457	165379301	5.42E-74	285	chr6A	NA	100	157	0	0	330	486	454318699	454318543	1.16E-75	291
206	Assemblytics_b_12354	215	chr1A	254897747	254897748	181	+	Insertion	0	181	chr1A:246573505-246573686:+	between_alignments	Intergenic	117391	gene_id TRIDC1AG022190; transcript_id TRIDC1AG022190.1; confidence_class HC_G	G	gAAGAAGAAGAAGAAGAAGAAGAAGAAGAAGAAGAAGAAGAAGAAGAAGAAGAAGAAGAAGAAGAAGAAGAAGAAGGAGAAGAAGAAGAAGAAGAAGAAGAAGAAGAAGAAGAAGAAGAAGAAGAAGAAGAAGAAGAAGAAGAAGAAGAAGAAGAAAAGGCTGCACCATCAGGAGGGCATTATGGATGGATGAACTATTTCCTCTCTTGTAAAAAAATTATTCCCTCTCGGTGTATATTGATATAGATGGACTATTTCGATGGTGTGCATGTCTTTGGAACAGAGTAGTAGCGTGGGTCTG	GAAGAAGAAGAAGAAGAAGAAGAAGAAGAAGAAGAAGAAGAAGAAGAAGAAGAAGAAGAAGAAGAAGAAGAAGAAGAAGAAGAAGAAGAAGAAGAAGAAGAAGAAGAAGAAGAAGAAGAAGAAGAAGAAGAAGAAGAAGAAGAAGAAGAaNNNNNNNNNNGCTTGTTGCGAAGCCGTCTCCCACAAAGAATGAGAACAAGAAGAAGAAGAAGAAGAAGAAGAAGAAGAAGAAGAAGAAGAAGAAGAAGAAGAAGAAGAAGAAGAAGAAGAAGAAGAAGAAGAAGAAGAAGAAGAAGAAGAAGAAGAAGAAGAAGAAGAAGAAGAAGAAGAAGAAGAAAAGGCTGCACCAGCAGGAGGGCATTATGGATGGATGAACTATTTCCTCTCTTGTAAAAAAAT…	chr2A	NA	99.331	299	2	0	1	299	152741096	152740798	1.74E-151	542	chr2A	NA	99.331	299	2	0	1	299	148341504	148341206	1.73E-151	542
207	Assemblytics_b_12413	216	chr1A	256046193	256046194	168	+	Insertion	1	169	chr1A:247808977-247809146:+	between_alignments	Intergenic	22558	gene_id TRIDC1AG022290; transcript_id TRIDC1AG022290.5; confidence_class HC_G	A	TGAGAGAGGCTTCGCGATCTTAGAAAAGTTTTCAACGAATCTTCGGCAATAGCTTGCGAGACCGAGGAAGCTACGGAGTTGCTTCACGTTCTGAGGAGGTTCCCAATTCACAATTGCAGACACCTTCTCAGGATTCACCAAAATGCCCTTAACGAAGTCATTGGTGTAGGCGTTGAAGATGAAGTTCATCATGCAAGAGAAAGTCGGAGGAGCGTTGACGAGGCCAAAAGACATGACAGTGTATTCATATGAACCATAGCTTGTCCTGAAAGCCATCTTGGGAATATCTTGCTCACGGATT	TGAGAGAGGCTTCGCGATCTTAGAAAAGTTTTCAACGAATCTTCGGCAATAGCTTGCGAGACCGAGGAAGCTACGGAGTTGCTTCACGTTCTGAGGAGGTTCCCAATTTACAATTGTAGACACCTTCTCAGGATTCACCGAAATGCCCTTGGCAGAGATGATATGACCAAGATAAAGAACCTCATCGAGCCAAAATTCGCACTTGGAGAACTTGGCGTAGAACTTGTGTTCTCTGAGCTTATCGAGCACCAAACGCAAGTTCTTGGCATGATCTTCCTTGTTCTTCGAAAAGACCAGAATGTCGTCGAGATAGACCAAAACGAAGTCATTGGTGTAGGCGTTGAAGATGAAGTTCATCATGCAAGAGAAAGTCGGAGGAGCGTTGACGAGGCCAAAAGA…	chr4A	NA	99.338	151	1	0	151	301	176221707	176221857	6.99E-71	274	chr6A	NA	94.684	301	15	1	2	301	374516333	374516033	1.07E-128	466
208	Assemblytics_b_12424	217	chr1A	256226346	256226347	94	+	Insertion	0	94	chr1A:247988892-247988986:+	between_alignments	Intergenic	-122234	gene_id TRIDC1AG022320; transcript_id TRIDC1AG022320.8; confidence_class HC_G	G	TGTAAGGTATTTCTTACCCTTTTTCTCCTCGAGCTGTCGCTTGGCAAGGCCAAGCTCTTGCTCGGTCCGCTCGAGGTCCTGCTTCAGGACACCCACCTCCGCAGTCAGTGCGGCGGTGGATAGCAGCGAAGCCTGCATACGCATATTGACGGTAATATTTTTATATATTTTTACTTACCTTGAAGCCTGTTAGGAGGCTAGCGCGCTTCACTCAGTCCGCTCTTGGCGGACTGGACCTTCTGGATCACCATACTCATAACAGTACGGTGCTCCTCGTTGATGGAGGCGCCGTCAAGCACCT	TGTAAGGTATTTCTTACCCTTTTTCTCCTCGAGCTATCGCTTGGCAAGGCCAAGCTCTTGCTCGGTCCGCTCGAGGTCCTGCTTCAGGACACCCACCTCCGCAGTCAGTGCGGCGGTGGATAGCAGCGAAGCCTGCATACGCATATTGACTCTTTTTTGTTAGACTCTTGCGAAATTTAATAGATCCTCTATTCGGCTTTTCTTTCCGAACGCCAAACAGAGCATCAGGGGCTACTGTCTATGCGGTAATATTTTTATATATTTTTACTTACCTCGAAGCCTGTTAGGAGGCTAGCGCAAGCTTCACTCAGTCCGCTCTTGGCGGACTGGACCTTCTGGATCACCATACTCATAACAGTACGGTGCTCCTCGTTGATGGAGGCGCCGTCAAGCA	chr5A	NA	88.103	311	25	6	1	301	450827004	450826696	1.88E-96	359	chr1A	NA	99.333	150	1	0	1	150	247988743	247988892	2.50E-70	272
209	Assemblytics_b_12426	218	chr1A	256287459	256287608	147	+	Deletion	149	2	chr1A:248049817-248049819:+	between_alignments	Intergenic	-138671	gene_id TRIDC1AG022330; transcript_id TRIDC1AG022330.1; confidence_class HC_G	AGGCACAAAAACGGTATTGCAATGCTTAAAAACAAGGCCTTGGGTTCGTACTTTCGCTAGTGCAATCTCTCAACAGTGCTACTATAATTTGATCATATAACTGTCCCTCAACGTGCAACAAAGAATCACTCCAAAGTTCCTATCTAGCG	CTTTTGTGTCCCCAACACACCCAATACAATGGCAAATTGTATAGGTGCACTAGTTCGACGAAGAGATGATGATAAAAGTGTAAGATTGATGGTAGAAATATATTTTTATAATCTGAATAAATAAAAATATCAAGGTAGAAAATTGTAAACAGGCACAAAAACGGTATTGCAATGCTTAAAAACAAGGCCTTGGGTTCGTACTTTCGCTAGTGCAATCTCTCAACAGTGCTACTATAATTTGATCATATAACTGTCCCTCAACGTGCAACAAAGAATCACTCCAAAGTTCCTATCTAGCGGCACAAAAACGGTATTGCAATGCTTAAAAACAAGGCCTTGGGTTCGTACTTTCGCTAGTGCAATCTCTCAACAGTGCTACTATAATTTGATCATATAACT…	CTTTTGTGTCCCCAACACACCCAATACAATGGCAAATTGTATAGGTGCACTAGTTCGACGAAGAGATGATGATAAAAGTGTAAGATTGATGGTAGAAATATATTTTTATAATCTGAATAAATAAAAATATCAAGGTAGAAAATAGTAAACGGGCACAAAAACGGTATTGCAATGCTTAAAAACAAGGCCTTGGGTTCGTACTTTCGCTAGTGCAATCTCTCAACAGTGCTACTATAATTTGATCATATAACTGTCCCTCAACGTGCAACAAAGAATCACTCCAAAGTTCCTATCTAGAGGAG	chr1A	NA	94.949	297	15	0	4	300	256199824	256200120	1.66E-128	466	chr1A	NA	99.327	297	2	0	1	297	248049668	248049964	3.45E-150	538
210	Assemblytics_b_12433	219	chr1A	256572281	256572423	142	+	Deletion	142	0	chr1A:248323521-248323521:+	between_alignments	Intergenic	-138020	gene_id TRIDC1AG022340; transcript_id TRIDC1AG022340.3; confidence_class HC_G	CTTGCGAAACAGACAGGTTAGCATGATGATGTTCATATGAGGACTTTGATCCATATGAGGAATTTGGTCCGTATGAGGAATTTGATCTAGGGTTCCTATTCTTCACAGGTGGCATCATGATGACATTCACCTGAAGATTTTC	CATATGAGAAGGATGGCATAGAAGCCAATCCATTTCGTTTCACATAAGATGGGTTAGAGTAAGCATATGAGTAAGCAAAGAAATTCTTCGAGGACTTATGGACATAATGATTTGAAGAATAATGCACATATCCATAATCCTTAGATCTTCCTTGCGAAACAGACAGGTTAGCATGATGATGTTCATATGAGGACTTTGATCCATATGAGGAATTTGGTCCGTATGAGGAATTTGATCTAGGGTTCCTATTCTTCACAGGTGGCATCATGATGACATTCACCTGAAGATTTTCAAGGCATCTTTTGGGAACCCAGATTTTCTGCATAGGGGAGTCGTTCCAGCAGTTAGTGCCAACATATCTAGCAAATACTTCACCATTCTGATTTTTGAATAGCTTAT…	CCATATGAGAAGGATGGCATAGAAGCCAATCCATTTCGTTTCAATAAGATGGGTTAGAGTAAGCATATGAGTAAGCAGAGAAATTCTTTGAGGACTTATGGACATAATGATTTGAAGAATAATGCACATATCCATAATCCTTAGATTTTCAAGGCATCTTTTGGGAACCCAGATTTTCTGCATAGGGAGTCGTTCCAGCAGTTAGTGCCAACATAACTAGCAAATACTTCACCATTCTGATTTTTGAATAGCTTATAGTTGGAGTCAATTGACTCATCATCGGAATGAGGAGATTCACAT	chr4A	NA	97.738	442	10	0	1	442	60301198	60300757	0	761	chr4A	NA	97.511	442	11	0	1	442	59310890	59310449	0	756
211	Assemblytics_b_12436	220	chr1A	256652512	256652617	105	+	Deletion	105	0	chr1A:248403585-248403585:+	between_alignments	Intergenic	-218233	gene_id TRIDC1AG022340; transcript_id TRIDC1AG022340.3; confidence_class HC_G	CTGGAAAGGCTAACATAGTAGCTGACGCGTTGAGCCGTAAAAGCCATGTCAACACCTTAATGACGGGAGATTTACCAAGGGAGTTAGCCGAGAATCTTTGTGAGC	GGTTGGAGCTCATCAAGGATTATGATATGAGATTGCATTATCACCCTGGAAAGGCTAACATAGTAGCTGACGCGTTGAGCCGTAAAAGCCATGTCAACACCTTAATGACGGGAGATTTACCAAGGGAGTTAGCCGAGAATCTTCGTGAGCCTGGAAAGGCTAACATAGTAGCTGACGCGTTGAGCCGTAAAAGCCATGTCAACACCTTAATGACGGGAGATTTACCAAGGGAGTTAGCCGAGAATCTTTGTGAGCTATGTTTGGAGATAGTTCCGAGAGGCTATGTAGCCGCATTGGAGATTCAGTCTACTTTGATGGATAAGATCAGAGAAGCTCAAAGGACTAACAAGGAGATCGCTTCTATTAAGGAGAAAATGAGCAAGGGAAAAGCTAAAGGAT…	GGTTGGAGCTCATCAAGGATTATGATATGAGATTGCATTATCACCCTGGAAAGGCTAACATAGTAGCTGACGCGTTGAGCCGTAAAAGCCATGTCAACACCTTAATGACGGGAGATTTACCAAGGGAGTTAGCCGAGAATCTTCGTGAGCTATGTTTGGAGATAGTTCCGAGAGGCTATGTAGCCGCATTGGAGATTCAGTCTACTTTGATGGACAAGATCAGAGAAGCTCAAAGGACTAACAAGGAGATCGCTTCTATTAAGGAGAAAATGAGCAAGGGAAAAGCTAAAGGATTTCGTG	chr1A	NA	97.61	251	6	0	155	405	84698269	84698019	5.41E-118	431	chr1A	NA	99.219	256	2	0	150	405	248403480	248403735	1.91E-127	462
212	Assemblytics_b_1245	221	chr1A	33232185	33232186	146	+	Insertion	0	146	chr1A:28041903-28042049:+	between_alignments	Intergenic	6170	gene_id TRIDC1AG006620; transcript_id TRIDC1AG006620.1; confidence_class HC_G	T	TGAACCAAACAGGGCCTTAATAGTCAGAGATCTGCTTACACGGACCCGGATCATAGATACATGGTACAGAGATTAGACGCACATCAGCCTGGTTACAACCGTATGTGGTTCGAACTAGAGCACCAGCTGTACAGTTGTTTGCCTTCTTAATTATCTCTACATTCTGGCAAACCACGCACTCTGACAACTCTAGCTCATCTGTGCACAACAACATTCTTCTTCTTATTCTCCTCTTCCTCCCATGTCGATTCTGTTCATTTCTATGCTGCGCCAGCTTGGAGTTGGAAGAACCGAGCAGTAT	TGAACCAAACAGAGCCTTAATAGTCAGAGATCTGCTTACACGGACCCGGATCATAGATACATGGTACAGAGATTAGACGCACATCAGCCTGGTTACAACCGTATGTGGTTCGAACTAGAGCCCCAGCTGTACAGTTGTTTGCCTTCTTAAAAGTCTTCAATTTGACGTGATGGGTCAATTTAATTTAATTGCCAGAGATCTGTTTATACGGACCCGGGTCATAGATTACATTGCAGTACAGAGATTAGACACGCATCAGCCCCAGCTGTACAGTTGTTTGCCTTCTTAAATCTTAATTATCTCTACATTCTGGCAGACTACGCACTCTGACAGCTCTAGCTCATCTGTACAGTACACAACAACATTCTTCTTCTTATCCTCCTCCTCCCATGTCGATTC…	chr1B	NA	86.111	288	30	6	17	297	6597968	6597684	3.21E-79	302	chr1B	NA	86.159	289	30	6	17	298	44963589	44963874	8.88E-80	303
213	Assemblytics_b_12450	222	chr1A	256882924	256882925	88	+	Insertion	0	88	chr1A:248647122-248647210:+	between_alignments	Intergenic	-2786	gene_id TRIDC1AG022400; transcript_id TRIDC1AG022400.1; confidence_class HC_G	G	TGGTTCCAGCAAAAAAGCCAGCCAGTTTTAGCACTGGGAGCGCGTCGTCTCCGTCGCTGGCAAAGTTGGCTGCAACTTTTCGCCGCCATGGTTCCAGCAAAAAAGCTAGTCGGTTGTAGCACCGGAGCGCGTTCGTCTCCATCACCGGCAGCTGCTAGTTTGCAGCACCGATGGATTGCTGGTCAGCGCCATGGCTATTTCATCTGTGCCTCAAAGCACCACCAATTAAGAAACTGTCCCATGGCCGCCAGCCCTCTCGCGTCCATGGGGAAGGTAGGACATAATCTGTAGGGGAAGTAGG	TGGTTCCAGCAAAAAAGCCAGCCAGTTTTAGCACTGGGAGCGCGTCGTCTCCGTCGCTGGCAAAGCTGGTTGCAGCTTTTCGCCGGCATGGTTCCAGCAAAAAAGCCAGCCAGTTTTAGCACTGGGAGCGTGTCGTCTCCGTCGCTGGCAAAGCTGGCTGCAACTTTTCGCCGGCATGGTTCCAGCAAAAAAGCTAGTCGGTTGTAGCACCGGAGCGCGTTCGTCTCCATCACCGGCAGCTGCTAGTTTGCAGCACCGGTGGATTGCTGGTCAGCGCCATGGCTATTTCATCTGTGCCTCGAAGCACCACCAATTAAGAAACTGTCCCATGGCCGCCAGCCCTCTCGCGTCCGTGGGGAAGGTAGGACATAATCTGTAGGGGAAGTAG	chr6B	NA	89.362	282	26	4	1	281	589930695	589930973	3.14E-94	351	chr1A	NA	98.007	301	6	0	1	301	248647061	248647361	6.26E-146	523
214	Assemblytics_b_12453	223	chr1A	256925719	256925852	133	+	Deletion	133	0	chr1A:248690169-248690169:+	between_alignments	Intergenic	35217	gene_id TRIDC1AG022400; transcript_id TRIDC1AG022400.3; confidence_class HC_G	ACTCGGGCCCTAGTGACAAGCATTAAGCATAGCAAAGTCATAGCAACATCAATCTCAGAACATAGTGGATACTAGGGATCAAACCCTAACAGAACTAACTCGATTACATGATAAATCTCATCGAACCCATCAC	CTATGGTCATCACCGGGAGTGGTCCCGATTATTGTCACTTCCGGGTTGCCGGATCATAACACATAGTAGGTGACTATAGACTTGCAAGATAGGATCAAGAACTCACATATATTCATGAAAACATAATAGGTTCAGATCTGAAATCATGGCACTCGGGCCCTAGTGACAAGCATTAAGCATAGCAAAGTCATAGCAACATCAATCTCAGAACATAGTGGATACTAGGGATCAAACCCTAACAGAACTAACTCGATTACATGATAAATCTCATCGAACCCATCACCGTCCAGCAAGCCTACGATGGAATTACTCACGCACGGCGGTGAGCATCATGAAATTGGTGATGGAGGATGGTTGATGATGACGACGACGACGAATCCCCCTCTCCGAAGCCCCAAA…	CTATGGTCATCACTGGGAGTGGTCCCGATTATTGTCACTTCCGGGTTGCCGGATCATAACACATAGTAGGTGACTATAGACTTGCAAGATAGGATCAAGAACTCACATATATTCATGAAAACATAATAGGTTCAGATCTGAAATCATGGCCGTCCAGCAAGCCTACGATGGAATTACTCACGCACGGCGGTGAGCATCATGAAATTGGTGATGGAGGATGGTTGATGATGATGACGACGATGAATCCCCCTCTCCGGAGCCCCAAACGGACTCCAGATCAGCCCTCCCGAGAGGTTTTAG	chr6A	NA	98.383	433	7	0	1	433	150111262	150110830	0	761	chr5A	NA	98.614	433	6	0	1	433	624437076	624437508	0	767
215	Assemblytics_b_1246	224	chr1A	33235490	33235633	125	+	Deletion	143	18	chr1A:28045356-28045374:+	between_alignments	TTS ( gene_id TRIDC1AG006620; transcript_id TRIDC1AG006620.1; confidence_class HC_G)	2794	gene_id TRIDC1AG006620; transcript_id TRIDC1AG006620.1; confidence_class HC_G	CTTACCCCCTCTTTTCATATGAGAGGTAAGAGTATAAAATAGATCTTAGCTGTTGATCTCATCAATGAATGGCTTGATTGACTCTTACCTTCTTACCTCACATGTAAAAAAAGAGGTAAGAGGGACCATGTTAAAATTTGCCC	TTTTTACAGTAAATATTTATTTTTATCAATATAATATCCGTAGAACTATTGTTCTACGGTCTCTTCCTCAAAAAAGAAAAAAGAAAAGACGGAGTACAAGATACAAGATAGCAGCTACGGTTGCAGAGTTTTCTTACAGTCTCGTTGTCTCTTACCCCCTCTTTTCATATGAGAGGTAAGAGTATAAAATAGATCTTAGCTGTTGATCTCATCAATGAATGGCTTGATTGACTCTTACCTTCTTACCTCACATGTAAAAAAAGAGGTAAGAGGGACCATGTTAAAATTTGCCCTGTCAAAAATAAAAGTGCAGTGATTTTTTGGATTTGCTGAGGCTTGCGAATCTAGATGGTTCAGGAAGATTTGTTTATGATCTGTGGCAGTACGATTCAGGAAGTT…	TTTTTTTACAGTAAATATTTATTTTTATCAATATAATATCAGTAGAACTATTGTTCTACGGTCTCTTCCTCAAAAAAAAAAAAAAAAGACGGAGTACAAGATACAAGATAGCAGCTACGGTTGCAGAGTTTTCTTACAGTCTCGTTGTCTGACGGAAAACTCTTTCACTGTCAAAAATAAAAGTGCAGTGATTTTTTGGATTTGCTGAGGCTTGCGAATCTAGATGGTTCAGGAAGATTTGTTTATGATCTGTGGCAGTACGATTCAGGAAGTTCGGTTGCCTAATTTCGTCAGATGCTTCCAAGGTTCTTGCCTCAT	chr2A	NA	97.945	146	2	1	149	293	330398292	330398437	4.98E-64	252	chr1A	NA	100	151	0	0	293	443	28045374	28045524	2.27E-72	279
216	Assemblytics_b_12460	225	chr1A	257075600	257075602	84	+	Insertion	-2	82	chr1A:248849698-248849780:+	between_alignments	promoter-TSS ( gene_id TRIDC1AG022420; transcript_id TRIDC1AG022420.3; confidence_class HC_G)	-421	gene_id TRIDC1AG022420; transcript_id TRIDC1AG022420.1; confidence_class HC_G	TA	GAGCGGCACCACTGCACCTTCAGAGGCAAGTGGCGCAAAGGACCGACATATTGGCTGCGATCAGGCGTAACATTGAATTGTGGCGGCAAGCGGGAACCCAGTGTCTAGCACAATCATTCGCAGAGCCACCATCAGGGATCGGCTAAGACGTAGCTCTCTGTCTCTCTCTTTTGGCCAGCTGCGCCTTTTCCTTTCCCTTCTTTTGTTTTTCTTCTCTTGATCCTAGGATCACCTCTCCATGTTTCATTTTCCCGCTTCTACCTGCTTAATACTCCGTATATGAATGCCAGCAATTTGCTGGA	GCGGCACCACTGCACCTTCAGAGGCAAGTGGCGCAAAGGACCGACATATTGGCTGCGATCAGGCGTAACATTGAATTGTGGCGGCAAGCGGGAACCCAGTGTCTAGCACAATCATTCGCAGAGCCACCATCAGGGATCGGCTAAGACGTACTCCCTCCGTTCCAAAATAGATGACTCAACTTTGTACTAACTTTAGTATAAAGTTGAGTCATCTATTTTGGAACGGAGGGAGTAGCTCTCTGTCTCTCTCTTTTGGCCAGCTGCGCCTTTTCCTTTCCCTTCTTTTGTTTTTCTTCTCTTGATCCTAGGATCACCTCTCCATGTTTCATTTTCCCGCTTCTACCTGCTTAATACTCCGTATATGAATGCCAGCAATTTGCTG	chr5A	NA	84.818	303	23	12	1	302	26526159	26526439	1.17E-73	283	chr1A	NA	85.479	303	21	12	1	302	366789060	366789340	5.36E-77	294
217	Assemblytics_b_12462	226	chr1A	257086292	257086424	129	+	Deletion	132	3	chr1A:248860227-248860230:+	between_alignments	promoter-TSS ( gene_id TRIDC1AG022430; transcript_id TRIDC1AG022430.3; confidence_class HC_G)	-126	gene_id TRIDC1AG022430; transcript_id TRIDC1AG022430.3; confidence_class HC_G	ACAACAACAACAACAACAACAAAGCCTTTAGTCCCAAACAAGTTGGGGTAGGGTAGAGGTGAAACCCATAAGATCTCGCAACCAACTCATGGCTCTGGCACATGGATAGCAAGCTTCCACGCACCCCTGTCC	GCTACTGAAGCCTGCCTACAGGTAAACTGTAGCTTCTATGGAAAGCCCTAAATTATCTTTTGTTCAATTTAACATGAATTAAAAACCACAAATATATTCATAAGCAATAAAGTCAGGTAGACATGAATTTAATATGTGTCATTAACCACAACAACAACAACAACAACAACAAAGCCTTTAGTCCCAAACAAGTTGGGGTAGGGTAGAGGTGAAACCCATAAGATCTCGCAACCAACTCATGGCTCTGGCACATGGATAGCAAGCTTCCACGCACCCCTGTCCATAGCTATTTGAAATTACTAAATTAATGCAAGCTCTCTAAACAATATCCGTGACTCGATCCAAAGTCACAGATATACATCCAACGAAATCAGCACAAGATGGTCATGCATAGTAGTA…	GCTACTGAAGCCTGCCTACAGGTAAACTGTAGCTTCTATGGAAAGCCCTAAATTATCTTTTGTTCAATTTAACATGAATTAAAAACCACAAATATATTCATAAGCAATAAAGTCAGGTAGACATGAATTTAATATGTGTCATTAACCACATTCATAGTATTTGAAATTACTAAATTAATGCAAGCTCTCTAAACAATATCCGTGACTCGATCCAAAGTCACAGATATACATCCAACGAAATCAGCACAAGATGGTCATGCATAGTAGTACAAAGCATTTCATCTCCATACACAGTGTCAAACA	chr7A	NA	98.013	151	1	2	141	289	35356761	35356911	8.05E-67	261	chr1A	NA	100	150	0	0	1	150	248860078	248860227	7.96E-72	278
218	Assemblytics_b_12466	227	chr1A	257313803	257313804	130	+	Insertion	0	130	chr1A:249100477-249100607:+	between_alignments	Intergenic	-226282	gene_id TRIDC1AG022430; transcript_id TRIDC1AG022430.8; confidence_class HC_G	C	AAAAGTGTGTGTGCTTAGATAATCTTTCAAGCATTTGATCAATAAAAGGCAAAGGGTAATGATCTTTTCTAGTTGCTTTATTTAATTTTCTAAAATCTATTACCATTCTATAGCCCGTAACAATTCTTTGTGGAATAAGTTCGTTCTTATCATCTTTGAATTTAACCGACGTTGGTGATCAACAACGGGTTTAGGGTTAGGTTCCATATTAATTTTGTGCTGACATAGAGTGGGACTAATGCCCTTTAAATCATCAAGAGTATATCCAATAGTAGCTTGGTGCTTCCTTAGAACTTTCAAT	AAAAGTGTGTGTGCTTAGATAATCTTTCAAGCATTTGATCAATAAAAGGCAAAGGGTAATGATCTTTTCTAGTTGCTTTATTTAATTTTCTAAAATCTATTACCATTCTATAGCCCGTAACAATTCTTTGTGGAATAAGTTCGTTCTTATCATTAGGAACAACAGTTATACCTCCTTTCTTAGGAACACAGTGAACAAGGCTTACCCATCTACTATCAACTATGTGATAGATTATACCTGCTTCCAGAAGTTTTAATATTTCCGTTCTTACCACTTCTTTCATCTTTGAATTTAACCGACGTTGGTGATCAACAACGGGTTTAGGGTTAGGTTCCATATTAATTTTGTGCTGACATAGAGTGGGACTAATGCCCTTTAAATCATCAAGAGTATATCCTA…	chr5A	NA	98.039	153	3	0	1	153	280406533	280406685	1.17E-68	267	chr1A	NA	84.641	306	30	10	1	301	138232164	138231871	2.49E-75	289
219	Assemblytics_b_12468	228	chr1A	257365284	257365285	129	+	Insertion	1	130	chr1A:249152849-249152979:+	between_alignments	Intergenic	-277763	gene_id TRIDC1AG022430; transcript_id TRIDC1AG022430.8; confidence_class HC_G	C	CGATGAAGATCTTGATCGTTGTTATGTGCCTTTTCTGGATGATCAGTAGTGGTGCCCAGTTGGGATGATCGGGGATCTAGCATTTGGGCTTGTCTTCTTTTATTTTGGTTCCGTAGTGGAACCTTGATTGTATTCTGGATGGTGTATGTTCCCCGACACGTGGGAGATATAGCCTCATTGTGGGTGTGACATGCCTGATTTGAATACATTATGTGGTGAAGATGGAGCATAGCCAGACCATAAGATTTTGCAGGGATAACTTTCTTTGGCCATGGTATTTTGGAAAGACATGATTGCTTTA	CGATGAAGATCTTGATCGTTGTTATGTGCCTTTTCTGGATGATCAGTAGTGGTGCCCAATTGGGATGATCGGGGATCTAGCATTTGGGCTTGTCTTCTTTTATTTTGGTTCCGTAGTCAAACCTTGATTGTATTATGGATGGTGTATGTTTAACTTGTATTTGTGTGAAGTGGCGATTGTAAGCCAACTCTTTATCCCTTTCTTATTCAGTACTTGGGATTGTGTGAAGATTACCCCTCTTGCGACAAACCTACCATGAGGCTATGCCTCTAAATCGTGCCCCGACACGTGGGAGATATAGCCTCATTGTGGGTGTGACATGCCTGATTTGAATACATTATGTGGTGAAGATGGAGCATAGCCAGACCATAAGATTTTGCAGGGATAACTTTCTTTGGC…	chr4A	NA	94.595	148	8	0	1	148	465864060	465863913	1.53E-57	230	chr1A	NA	99.351	154	1	0	148	301	249152976	249153129	1.50E-72	279
220	Assemblytics_b_12471	229	chr1A	257429031	257429116	90	+	Deletion	85	-5	chr1A:249218840-249218845:-	between_alignments	Intergenic	-292238	gene_id TRIDC1AG022470; transcript_id TRIDC1AG022470.1; confidence_class HC_G	ATATACTTTGAACTTCACTGTTATTTTAATTTGAACTTGTTAGTTTTATTCTTAGGAGAAAAATATGGTCTTAGGATCATACAAT	AATAAACATCAAACCACTTCATTATTTTTGTTTGAACTTCTAGTTTTTTCAGAAACGGGAGTTTTTTAAAACTTTTTTTAGTTGTTCCTTTTATTTCAATTTGAACTTCTTCATTTTATACTATAGTAACGAGAAAAATTTGAGTTTTCTATATACTTTGAACTTCACTGTTATTTTAATTTGAACTTGTTAGTTTTATTCTTAGGAGAAAAATATGGTCTTAGGATCATACAATTTTCTTAAAATTGAACTTTGTACTTTTATTTTTCTTAGAAACGGAAGAAATTTGAGTTTTCCATATACATTGAACTACTCCGTTATTTTTCATTTGAACTTCTTGATTTTATTTCTTTTAGTACCAAGAAAATGTGAGTTTTTTATAAAC	GTTTTAATAAACATCAAACCACTTCATTATTTTTGTTTGAACTTCTAGTTTTTTCAGAAACGGGAGTTTTTTAAAACTTTTTTTAGTTGTTCCTTTTATTTCAATTTGAACTTCTTCATTTTATACTATAGTAACGAGAAAAATTTGAGTTTTCTTAAAATTGAACTTTGTACTTTTATTTTTCTTAGAAACGGAAGAAATTTGAGTTTTCCATATACATTGAACTACTCCGTTATTTTTCATTTGAACTTCTTGATTTTATTTCTTTTAGTACCAAGAAAATGTGAGTTTTTTATAAACAGCGA	chr5A	NA	94.301	386	19	3	1	385	380282717	380283100	2.87E-165	588	chr5A	NA	93.247	385	22	3	1	384	375977412	375977793	4.82E-158	564
221	Assemblytics_b_12484	230	chr1A	257828851	257828852	197	+	Insertion	0	197	chr1A:249605083-249605280:+	between_alignments	Intergenic	-97527	gene_id TRIDC1AG022480; transcript_id TRIDC1AG022480.3; confidence_class HC_G	G	GAACACCCTACACTATACAAAATGGCTTGCTGTTTTCTTCAGGCGGTGTGAGGGAGTCCTAGATTAGGGGGTCTCCGGACAGCCGGACTATCTCCATTGGCCAGACTGTTAGACTATGAAGATACAAGATTGAAGACTTCGTCTCGTGTCGTGGTAGATCAACTCTTGTAATACTCATATCATCAAGAATAAATCAAGCAGGACGTAGGGTTTTACCTCCATCAAGAGGGCCCGAACCTGGGTAAAACATCGTGTCCCCTGCCTCCTGTTACCATCCGCCTTAGACGCATAGTTCGGGAAC	GAACACCCTACACTATACAAAATGGCTTGCTATTTTCTTCAGGCGGTGTGAGGGAGTCCTAGATTAGGGGGTCTCCGGACAGCCGGACTATCTCCATTGGCCAGACTGTTAGACTATGAAGATACAAGATTGAAGACTTCGTCTCGTGTCCGGATGGGACTCTACTTGGCGTGGAAGGCAAGCTCGGTAATACAGATATGGATATCTCCTCCTTTGTAACTGACCTTGTGTAACCCTAACCCTCTCCAGTGTCTATATAAACCGAAGGGTTTTTAGTCTGTAGGACAACAACCATAACATACAATCATACCATAGGCTAGCTTCTAGGGTTTAGCCTCTCTGATCTCGTGGTAGATCTACTCTTGTACTACCCATATCATCAATATCAATCAAGCAGGA…	chr2A	NA	89.243	251	20	4	49	299	325663774	325663531	6.89E-81	307	chr2A	NA	89.243	251	20	4	49	299	379468208	379468451	6.86E-81	307
222	Assemblytics_b_12489	231	chr1A	257949018	257949028	127	+	Insertion	10	137	chr1A:249722561-249722698:+	between_alignments	Intergenic	-217698	gene_id TRIDC1AG022480; transcript_id TRIDC1AG022480.3; confidence_class HC_G	CAGAGAATGA	AGAAGGGTGACGAGATGGTGGCATTAAGGTCGTCTGGATGGGAGAATTATCCCTTGACGTACGAGGGGATAAAATATGCTGCCCTCGATGCCCGTGTAAGTTACGAGATAGCTGCAAGGTCCAAAGAGCTTGTTGTGAAGCCGTCTCCCACAGAGAATGAGAAGAAGAAGAAGAAGAAGAAGAAGAAGAAGAAGAAGAAGAAGAAGAAGAAGAAGAAGAAGAAGAAGAAGAAGAAGAAGAAGAAGAAGAAGAAGAAGAAGAAAAGGCTGCACTAGCAGGAGGGCATTATGGATGGATGAACAATTTCCTC	AGAAGGGTGACGAGATGGTGGCATTAAGGTCGTCTGGATGGGAGAATTATCCCTTGACGTACGAGGGGATAAAATATGCTGCCCTCGATGCCCGTGTAAGTTACGAGATAGCTGCAAGGTCCAAAGAGCTTGTTGTGAAGCCGTCTCCCANNNNNNNNNNNNNNNNNNNNNNNNNNNNNNNNNNNNNNNNNNNNNNNNNNNNNNNNNNNNNNNNNNNNNNNNNNNNNNNNNNNNNNNNAGAAGAAGAAGAAGAAGAAGAAGAAGAAGAAGAAGAAGAAGAAGAAGAAGAAGAAGAAGAAGAAGAAGAAGAAGAAGAAGAAGAAGAAGAAGAAGAAGAAGAAGAAGAAGAAGAAGAAGAAGAAGAAGAAGAAGAAGAAGAAGAAGAAGAAAAGGCTGCAC…	chr5A	NA	97.097	310	9	0	1	310	297998857	297999166	6.50E-146	523	chr6A	NA	97.097	310	9	0	1	310	64652368	64652677	6.47E-146	523
223	Assemblytics_b_12495	232	chr1A	258082254	258082456	195	+	Deletion	202	7	chr1A:249852702-249852709:+	between_alignments	Intergenic	-134562	gene_id TRIDC1AG022530; transcript_id TRIDC1AG022530.1; confidence_class HC_G	AAAAGCTCCGGCTTGAGGGCTTTGAGTAAATGGTACATCCCCGACGAGCACGCGGCGAGCGGCATGGTACTGAGATTGTCCACAAGAGAAACAATGAGCTTGATTACCTCTGTGGGGAGCGAATTCCAGCCACTCTTTCGGCGGACGCTGCTCGGTTCTGCCATTGTTAGTGCTTGGGTTTCGGACGAGGGGGGAGGCGCCT	CCAACCCAGTACATACCGTTAATGTAGTTGAGGCTGACGGGGATCGGATCGCAGTCAAGGGGGTTGATGCTCGCCACCCTACGATCGTTATGCTGCGTGACACGCTATTTCTGAAGATCAGGCGGCATCAGCAAGCAAGGAGTTGGCTTAAAAAGCTCCGGCTTGAGGGCTTTGAGTAAATGGTACATCCCCGACGAGCACGCGGCGAGCGGCATGGTACTGAGATTGTCCACAAGAGAAACAATGAGCTTGATTACCTCTGTGGGGAGCGAATTCCAGCCACTCTTTCGGCGGACGCTGCTCGGTTCTGCCATTGTTAGTGCTTGGGTTTCGGACGAGGGGGGAGGCGCCTTAGCGGGGATGAAAGATTGGACGAGATTACGTGCGGACAAAGATGGA…	CCGACCCAGTACATACCGTTAATGTAGTTGAGGCTGACGGGGATCGGATCGCAGTCAAGGGGGTTGATGCTCGCCACCCTACGATCGTTATGCTGCGTGACACGCTATTTCTGAAGATCAGGCGGCATCAGCAAGCAAGGAGTTGGCTTAGCGGGGTTAGCGGGGATGAAAGATTGGACGAGATTACGTGCGGACAAAGATGGAGAAGCAAATATGTGTTGCGGGAAGTGGATAGGTGATGATGACTACAGCATGCCGCTTGACTTACGAGACACATACCAGCAGTGTAGGGTCATGTCGATGCCAG	chr3A	NA	96.4	500	17	1	4	502	603397996	603397497	0	822	chr6A	NA	96.2	500	18	1	4	502	389469106	389468607	0	817
224	Assemblytics_b_12525	233	chr1A	258676662	258676707	189	+	Insertion	45	234	chr1A:250465677-250465911:+	between_alignments	Intergenic	-48277	gene_id TRIDC1AG022580; transcript_id TRIDC1AG022580.3; confidence_class HC_G	TCTCTCTCCACTAAGGCCCATATGGCCCATTACTTCTCCCGGGGG	AGGAGGAGTCCTCCTCCTAGTAGGAGTAGGACTCCTACTAGGAGGGGGAAAGAAGTGGGGAGGGAGAGGGAAAGGGGGGCGCCGCCCCCCTCTCCTAGTCCAATTCGGACCAGGGGGAGGAGGCGCCCAGCCCGCCTCTGGCTTCCCCTCTCTCTCTCCACTAAGGCCCATATGGCCCATTACTTCTCCCGGGGGGGTTCCAGTAACCCTCCGGCTCTTCGGTTTTCTCCGAAATCACCCGGAACACTTCCGGTGTCCGAATATAGCCATCCAATATATCAATCTTTATGTCTCGACCATTTCGAGACTCCTCGTCATGTCCATGATCACATCCGGGACTCCGAA	AGGAGGAGTCCTCCTCCTAGTAGGAGTAGGACTCCTACTAGGAGGGGGAAAGAAGTGGGGAGGGAGAGGGAAAGGGGGGCGCCGCCCCCCTCTCCTAGTCCAATTCGGACCAGGGGGAGGAGGCGCCCAGCCCGGCTCTGGCTTCCCCTCNNNNNNNNNNNNNNNNNNNNNNNNNNNNNNNNNNNNNNNNNNNNNNNNNNNNNNNNNNNNNNNNNNNNNNNNNNNNNNNNNNNNNNNNNNNNNNNNNNNNNNNNNNNNNNNNNNNNNNNNNNNNNNNNNNNNNNNNNNNNNNNNNNNNNNNNNNNNNNNNNNNNNNNNNNNNNNNNNNNNNNNNNNNNNNNNNNNNNNNNNNNNNNNNNNNNNNNNNNNNNNNNNNNNNNNNNGGGTTCCGGTAACCCT…	chr1A	NA	97.391	345	9	0	1	345	76268913	76268569	2.56E-165	588	chr4A	NA	97.414	348	6	2	1	345	38078619	38078966	7.07E-166	590
225	Assemblytics_b_12542	234	chr1A	259552604	259552607	48	+	Insertion	-3	45	chr1A:250728124-250728169:+	between_alignments	Intergenic	-1124	gene_id TRIDC1AG022680; transcript_id TRIDC1AG022680.1; confidence_class HC_G	GTG	CGGCCGCTCCATTCGCCTCTTGGCCGCCACCGCCGCGTGCCCCTCCTCGTTCTGCTGCTCCCCGAAGGTGGCCATCTCGCCCTCCTCCTCATCGGGCTCCTCCATGCACTCTCGTCCTCCGCCTTCGCCTTCTTCTCCCTCGGCGCCTTGGTGAAGTCACCGTGGCGGCGCGAGGGGGCGGGGCTTTGGAAGGGGAAGGGGCGGCGGCGGCTCCCCCTCCGTGAACAGGAAGAGGGAGGAAGACAATTGGGAAAAAACCCTATGGGCATTGGGCTTTTATACCCCATAGCGAAATTATGAAAA	CCGCGCCATTCGCCTCTTGGCCGCCACCGCCGCGTGCCCCTCCTCGTTCTGCTGCTCCCCGAAGGTGGCCATCTCGCCCTCCTCCTCATCGGGCTCCTCCATGCACTCTCGTCCTCCGCCTTCGCCTTCTTCTCCCTCGGCGCCTTGGTGGTCTTCTGCTGCTTCTTGCCCGCCGCCGCCTGGGTTCAGACGCCGGTGAAGTCACCGTGGCGGCGCGAGGGGGCGGGGCTTTGGAAGGGGAAGGGGCGGCGGCGGCTCCCCCTCCGTGAACAGGAAGAGGGAGGAAGACAATTGGGAAAAAACCCTATGGGCATTGGGCTTTTATACCCCATAGCGAAATTATGA	chr7A	NA	96.774	155	4	1	150	303	702650188	702650034	7.09E-66	257	chr1A	NA	100	154	0	0	150	303	250728169	250728322	3.24E-74	285
226	Assemblytics_b_12592	235	chr1A	260587301	260587302	112	+	Insertion	0	112	chr1A:251800188-251800300:+	between_alignments	Intergenic	-131963	gene_id TRIDC1AG022820; transcript_id TRIDC1AG022820.2; confidence_class HC_G	A	CTGCGGCTGGACACATCATCATTGAAGCCTGGTTTAGGGGCTATTGAGGGAGTCCTGGATTAAGGGGTCCTCAAGCGTCCGGACTATGTGACGTGGGCCGGACTGATGGGCCATGAATATACGAGATAGAAGACTTCCTCTCGTGTCCGGAGGGTTTAGTCCATAGAGGCAATCACAATCATACTGGCTGGACATCTAGGGTTTAGCCATTACGATCTTGTGGTAGATCAACTCTTGTAATCCTTTCATCAAGATCAATCAAGCAGGAAGTAGGGTATTACCTCCATCAAGAGGGCTCGAA	TCTGCGCTGGACACATCATCATTGAAGCCTGGTTTAGGGGCTATTGAGGGAGTCCTGGATTAAGGGGTCCTCAAGCGTCCGGACTATGTGACGTGGGCCGGACTGATGGGCCATGAATATACGAGATAGAAGACTTCCTCTCGTGTCCGGATGGGACTCTCCTTTGCGTGGAAGGCAAGCTTGGTGTTCGGATATGAAGATTCCTTCCTTTGTAAACCGACTCTGTACAACCCTAGGCCCCTCTGGTGTCTATATAAACCAGAGGGTTTAGTCCATAGAGGCAATCACAATCATACTGGCTGGACATCTAGGGTTTAGCCATTACGATCTTGTGGTAGATCAACTCTTGTAATCCTTTCATCAAGATCAATCAAGCAGGAAGTAGGGTATTACCTCCAT…	chr4A	NA	85.57	298	36	6	9	301	495665747	495666042	2.48E-80	305	chr4A	NA	85.342	307	37	7	1	301	494268026	494268330	5.31E-82	311
227	Assemblytics_b_12598	236	chr1A	260820730	260820733	185	+	Insertion	3	188	chr1A:252018455-252018643:+	between_alignments	Intergenic	-14481	gene_id TRIDC1AG022830; transcript_id TRIDC1AG022830.1; confidence_class HC_G	CGG	GAGTGAATCCTTTCACGACTGTAAGAATAAGCCTCCTGCTGCACCAATGATGTCTGAAGAAGCTCTCTAGCCCTCCTTATTTCAGCCGCAACTGGAGACTCGCCTTCAACTGGTCGCCAATCGCGTCGCCGCTGTGATCATATTATCCAACGGGTTAGAATAATGACCCGGTGGCGTCGGTACATACTGTGGCGGGGTATTATATAAACGAAGCGGATCTGTTGTGTGTGGTTGAGCCGGTGCTCCAGTCCTAGGCATGGCCACCACCCGGTTTACCTCCGGCGGGTCACTGGTCCCTGCACC	GAGTGAATCCTTTCACGACTGTAAGAATAAGCCTCCTGCTGCACCAATGCTGTCTGAAGAAGCTCTCTAGCCCTCCTTATTTCAACCGCAACTGGAGACTCGCCTTCAACTGGTCGCCAATCGCGTCGCCGCTGCTATCATATTATCCAATGGTCAATCAATGACAATGATAAGCTCTATAAAAAAAGAGTCTATTGCTCTTCGACACGTTTTATATCTACTTCAGTCATGCTTTATTGGAGTTATCTGACGCCAAGGAGGAAGGAATAGAGATTAGGATCCTAGCCTTGTTCCGTTTGAAGTTCCTAAGAGAGGTTACAAAAGAAAGGGATGCTCAGGTTAGAATAATGACCCGGTGGCGTCGGTACATACTGTGGCGGGGTATTATATAAACGAAGC…	chr6A	NA	91.06	302	22	1	1	297	222232571	222232872	8.61E-110	403	chr6A	NA	91.148	305	22	1	1	300	221404429	221404733	1.84E-111	409
228	Assemblytics_b_12607	237	chr1A	260984425	260984576	151	+	Deletion	151	0	chr1A:252172225-252172225:+	between_alignments	Intergenic	-59054	gene_id TRIDC1AG022840; transcript_id TRIDC1AG022840.1; confidence_class HC_G	TCAAGTCTAGCAACAGTCTAGCAACGGGTGCAAAAGTTTCATCGAAATCAATTCCTTCAACCTGTGTGTAGCCTTGAGCTATGACTCGTGCCTTATTCCTCACCACAAGGCCAGTTTCATCTTACTTGTTGCAGTACATCCACTTTGTGCC	GCAAATAGCCTCAAGTCTAGCAATGGGTGCAAAAGTTTCATCGAAATCAATTCCTTCAACCTGTGTGTAGCCTTGAGCTATGACTCGTGCCTTATTCCTCACCACAAGGCCAGTTTCATCTTACTTGTTGCAGTACATCCACTTTGTGCCTCAAGTCTAGCAACAGTCTAGCAACGGGTGCAAAAGTTTCATCGAAATCAATTCCTTCAACCTGTGTGTAGCCTTGAGCTATGACTCGTGCCTTATTCCTCACCACAAGGCCAGTTTCATCTTACTTGTTGCAGTACATCCACTTTGTGCCAATGATATTGTGCTTGTGAGGATCTGGACGTTTGACCAGTTCCCAGACATTGTTGAGCTCGAACTGATGTAGTTCTTATTGCATGGCCTGGATTCACT…	GCAAATAGCCTCAAGTCTAGCAACAGGTGCAAAAGTTTCATCGAAATCAATTCCTTCAACCTGTGTGTAGCCTTGAGCTATGACTCGTGCCTTATTCCTCACCACAAGGCCATTTTCATCTTGCTTGTTGCAGTACATCCACTTTGTGCCAATGATATTGTGCTTGCGAGGATCTGGACGTTTGACCAGTTCCCAGACATTGTTGAGCTCGAACTGATGTAGTTCTTATTGCATGGCCTGGATCCACTCAGGCTCCAGAAATGCTTCATCTACCTTAGTGGGCTCTGTGATAGAGACAAA	chr1A	NA	95.819	287	12	0	165	451	459528954	459528668	5.99E-128	464	chr1A	NA	98.258	287	5	0	165	451	252172089	252172375	1.26E-139	503
229	Assemblytics_b_12622	238	chr1A	261229214	261229350	136	+	Deletion	136	0	chr1A:252444174-252444174:+	between_alignments	Intergenic	-161174	gene_id TRIDC1AG022860; transcript_id TRIDC1AG022860.3; confidence_class HC_G	ACATCCCAAATTTTCAATTTGGAATGTTATACATAGATCATTCATGCATATCATATTTTATTGCATTTTCGTTTCGCGATCCTCGAAATCCTAAGCAACTCAAGGACCCTCGGAGAGAGTTGGGGATTTCCCAGTA	TTAAGTTTTGCAAAGTTCAGTGGAGCCACCATACCGAGGATGAAGCCACCTGGGAACGAGAGGATGATCTCCGCAAAGACCACCCACACCTATTTGCTAGCCAACCTGAATCTCGAGGGCGAGATTCATCTTAACGGGGGTAGGTTTGTAACATCCCAAATTTTCAATTTGGAATGTTATACATAGATCATTCATGCATATCATATTTTATTGCATTTTCGTTTCGCGATCCTCGAAATCCTAAGCAACTCAAGGACCCTCGGAGAGAGTTGGGGATTTCCCAGTATTCATATTTGATTTTTATCAAATATTGAAACGAGGATTTTGGTTTCAGTTATTTTTTTCTCTCCCCGAGAATATTTCATATTAAAATATATGAGAGGAGATAATATGACTTCT…	TTAAGTTTTGCAAAGTTCAGTGGAGCCACCATACCGAGGATGAAGCCACCTGGGAACGAGAGGATGATTTCCGCAAAGACCACCCACACCTATTTGCTAGCCAACCTGAATCTCGAGGGCGAGATTCATCTTAAGGGGGGTAGGTTTGTATTCATATTTGATTTTTATCAAATATTGAAACGAGGATTTTGGTTTTAGTTATTTTTTTCTCTCTCCGAGAATATTTCATATTAAAATATATGAGAGGAGATAATATGACTTCTCCAAAATAATTGAAATATTCGAGGAAAAAAATACTAA	chr4A	NA	94.872	429	16	5	3	431	135962708	135963130	0	665	chr6A	NA	94.896	431	16	4	3	431	214867305	214866879	0	669
230	Assemblytics_b_12646	239	chr1A	261756046	261756222	177	+	Deletion	176	-1	chr1A:252959697-252959698:-	between_alignments	exon ( gene_id TRIDC1AG022890; transcript_id TRIDC1AG022890.1; confidence_class HC_G, exon 21 of 23)	1126	gene_id TRIDC1AG022890; transcript_id TRIDC1AG022890.2; confidence_class HC_G	CTCCCTCCGTCCGAAAATACTTGTCATCAAAATGGATGGAAAGGGATGTATCTAGAACTATATATAGTTCTAGATACATCCCTTTTCATCCATTTTGATGACAAGTATTTTCGGATAGTTCTAGATACATCCATTTTCATCCATTTTGATGACAAGTATTTTCGGACGGAGGGAGT	GTTTAGTGAGGGTCACGTTAGAAAAAAGCATGTTAAGTGAGGGCGTGAGGGGAGGGGGAGGCTCTGGTATGATCACGCTATGGCAATGGAATCCCACGCAATCCGAGATGGGGTCTGGCTGGCATGTGACTTAGCATGCGTAAGGTGATACTCCCTCCGTCCGAAAATACTTGTCATCAAAATGGATGGAAAGGGATGTATCTAGAACTATATATAGTTCTAGATACATCCCTTTTCATCCATTTTGATGACAAGTATTTTCGGATAGTTCTAGATACATCCATTTTCATCCATTTTGATGACAAGTATTTTCGGACGGAGGGAGTAGTTGAGACCGACGCTCAAGAGGTGGTGAATATGTGGAACGCTAGAAACTTTGAACGTTCCCAGATAGCTGCT…	TGTTTAGTGAGGGTCACGTTAGAAAAAAGCATGTTAAGTGAGGGCGTGAGGGGAGGGGGAGGCTCTGGTATGATCACGCTATGGCAATGGAATCCCACGCAATCCGAGATGGGGTCTGGCTGGCATGTGACTTAGCATGCGTAAGGTGATAGTTGAGACCGACGCTCAAGAGGTGGTGAATATGTGGAACGCTAGAAACTTTGAACGTTCCCAGATAGCTGCTACTGTGCATGGAATACAAAAGCTTTGTTGGAATTTAGAGGAATTTCATCTAAAGTTTACGGCAGGAGAAGCCAATGAG	chr7B	NA	94.017	117	6	1	149	265	75884600	75884715	3.33E-41	176	chr1A	NA	100	150	0	0	1	150	252959549	252959698	8.84E-72	278
231	Assemblytics_b_12652	240	chr1A	261855543	261855549	103	+	Insertion	6	109	chr1A:253040566-253040675:+	between_alignments	Intergenic	-79145	gene_id TRIDC1AG022900; transcript_id TRIDC1AG022900.2; confidence_class HC_G	GCACAT	CGGGTCACAAACGTCATGAACAACATGACCGTGCAATTGTCCGCAAACATCCGTGTAATCGCGAGGGTTGGCTCTGATACCAACTTGTAACGCCCCGAACACACCTATCGGTGGTCGTTACTCGTCGGGCCACCGGAACGCTCCCTCTTGGCACATATGTCTGTGCATCCAGTCCGGTACATGTGCCATGTCGGGTGCCACGACGGGTCACAAACGTCATGAACAACATGACCGTGCACCTGTCCGCAAACATCCGTGTAACCGTGAGGGTTGGCTCTGATACCAACTTGTAACGCCCCGGACACA	CGGGTCACAAACGTCATGAACAACATGACCGTGCACCTGTCCGCAAACATCCGTGTAACCGCGAGGGTTGGCTCTGATACCAACTTGTAACGCCCCGGACACACCTGCCGGTGGTCGTTACTCGTCAGGCCACCGGAACGTTCCCTCTTGNNNNNNNNNNNNNNNNNNNNNNNNNNNNNNNNNNNNNNNNNNNNNNNNNNNNNNNNNNNNNNNNNNNNNNNNNNNNNNNNNNNNNNNNNNNNNNNNNNNNNNNNNNNNTATGTCTGTGCATCCAGTCCGGTACATGTGCCATGTCGGGTGCCACGACGGGTCACAAACGTCATGAACAACATGACCGTGCACCTGTCCGCAAACATCCGTGTAACCGCGAGGGTTGGCTCTGATACCAACTTGTAACGC…	chr5B	NA	88.235	306	23	6	1	306	289665424	289665132	8.89E-95	353	chr5B	NA	88.889	306	21	6	1	306	286438246	286438538	4.09E-98	364
232	Assemblytics_b_12672	241	chr1A	262462064	262462196	132	+	Deletion	132	0	chr1A:253288147-253288147:+	between_alignments	Intergenic	473077	gene_id TRIDC1AG022980; transcript_id TRIDC1AG022980.1; confidence_class HC_G	TTTGGCCGCGTTCGGACTCCCTCCGCTCCGCGGCTCCGCGCCGGAGCGGAGTGGCTTGCTAGGTATAATACGCAGAGCTGCTAAAAGGGCGCTCCGCCGGCTCCGCTCCGCGGAGAGCGGCCGAACAGGCCC	TTATGTAGCCCTAGAATTCACTGTTTTGTCGAGTAATTTTTCTGGAGGTTGAAGTTAGCAGTGAGTTACTAAAAAGGAAAGATGTCAACAGTAAAGAACCATACAACTTCAACTCGACACCGTAAAGAATAGTGTAATGTTGGATGTCACTTTGGCCGCGTTCGGACTCCCTCCGCTCCGCGGCTCCGCGCCGGAGCGGAGTGGCTTGCTAGGTATAATACGCAGAGCTGCTAAAAGGGCGCTCCGCCGGCTCCGCTCCGCGGAGAGCGGCCGAACAGGCCCTTTAGCACTTCGTATCGGCTCGCGTATGCCCGCGTTCCTGTTTAGTGAAGTCACCAAAGCATTGCGCTTCCTGCTGATTCCTTGTCCTTCACTGAAACTAAAGAAATGGACGCCCCC…	ACCCCTCTTTTCAATTGGAATGGGTGGACAATGGGGGCGTCCATTTCTTTAGTTTCAGTGAAGGACAAGGAATCAGCAGGAAGCGCAATGCTTTGGTGACTTCACTAAACAGGAACGCGGGCATACGCGAGCCGATACGAAGTGCTAAAGTGACATCCAACATTACACTATTCTTTACGGTGTCGAGTTGAAGTTGTATGGTTCTTGACTGTTGACATCTTTCCTTTTTAGTAACTCACTGCTAACTTCAACCTCCAGAAAAATTACTCGACAAAACAGTGAATTCTAGGGCTACATAAC	chr7B	NA	98.561	139	2	0	146	284	620939685	620939823	2.26E-62	246	chr1A	NA	100	151	0	0	282	432	253288147	253287997	2.21E-72	279
233	Assemblytics_b_12687	242	chr1A	262239713	262239722	94	+	Insertion	9	103	chr1A:253517405-253517508:+	between_alignments	Intergenic	-272853	gene_id TRIDC1AG022940; transcript_id TRIDC1AG022940.4; confidence_class HC_G	ATTCACGTG	CGGTGGGTATCATTATTTTCTGACCTTCACAGATGATTTGAGCAGATATGGGTGTATCTACTTGATGAACCACAAGTCTGAAACATTTTAAAAGTTCAATGAATTTCCGAGTGAAGTTAGAGAATCATCGCAACAAGAAAATAAAGTTTCATTCACGTGTAATGGTGTGTTTGAACGTTGTAACCGTACTTTATTAGATATGATGCGATCTATGATGTCTTACCGATTTACCACTATCATTTTGGGGTTATGCATTAGAGACAGTTGCATTCACGTTAAATAGGGAAACATCTAAATCCATTGAGACGA	CGTCTCAATGGATTTAGATGGTTCCCTATTTAACGTGAATGCAACTGTCTCTAATGCATAACCCCAAAATGATAGTGGTAAATCGGTAAGACATCATAGATCGCATCATATCTAATAAAGTACGATTACAACGTTCAAACACACCATTACGCTGTGGTGTTTCAGGTGGCGTGAGTTGTGAAACTATTCCACATTGTTTTAAATGAAGGCCAAACTCGTAACTCAAATATTTGCCTCCGCGATCAGATAGTAGAAACTTTATTTTCTTGTTGCGATGATTCTCTAACTTCACTCGGAAATTCATTGAACTTTTAAAATGTTTCAGACTTGTGTTTCATCAAGTAGATACACCCATATCTGCTCAAATCATCTGTGAAGGTCAGAAAATAATGATACCCA…	chr5B	NA	85.312	320	31	7	2	306	706319039	706319357	1.18E-83	316	chr2A	NA	84.802	329	25	16	5	309	461714883	461715210	7.07E-81	307
234	Assemblytics_b_12700	243	chr1A	262039415	262039416	151	+	Insertion	0	151	chr1A:253686565-253686716:+	between_alignments	Intergenic	-72551	gene_id TRIDC1AG022940; transcript_id TRIDC1AG022940.4; confidence_class HC_G	T	GAAGTAGGCGATCTCCTTGCCCTTACAAACTCCTTGGTTCAACTCCACAATCTTGACGGAGGCTCCCAAGTGGCACCTAACCAATCTAGGAGACACCACTCTCCAAAAGGTAATAGATGGTGTGTTGATGATGAACTCCTTGCTCTTGTGTGGTTCTCTCTCAGAAAATGAATGCTGGAAGTGTAGGCATATTCTGATGGCTCTCTCATGAATGAAGAGTGGGTGGAGGGGTATATATAGCCTCCACACAAAATCTAACCGTCACACACAATTCATCAAACTCGATGGGACCGAATCATGA	TGATTCGGTCCCATCGAGTTTGGTGAATTGTGTGTGACGGTTAGATTTTGTGTGGAGGCTATATATACCCCTCCACCCACTCTTCATTCATGGAGAGAGCCATCATAATATGCCTACACTTCCAGCATTCATTTTCTGAGAGAGAACCACCTACTCATGTGTTTAGACCAAGATATTCCGTTCCAACCACAAGAATCTTGATCTCTAGCCTTCCCCAAGTTGCTTTCCACTCAAATCTTCTTTCCACCAATTCCAAATCTATGAGAGAGAGTTGAGTGTTGGGGAGACTATCATTTGAAGCACAAGAGCAAGGAGTTCATCATCAACACACCATCTATTACCTTTTGGAGAGTGGTGTCACCTAGATTGGTTAGGTGCCACTTGGGAGCCTCCGTCAAG…	chr3B	NA	89.404	302	27	4	1	298	401331140	401331440	1.86E-101	375	chr3B	NA	87.419	310	26	5	1	297	543047073	543046764	5.23E-92	344
235	Assemblytics_b_12704	244	chr1A	262568786	262568790	151	+	Insertion	4	155	chr1A:253758960-253759115:+	between_alignments	Intergenic	366419	gene_id TRIDC1AG022980; transcript_id TRIDC1AG022980.1; confidence_class HC_G	ACAG	ATTACATTGAGTGTCTCAAAAGAGAACTTATTACAATAAGTATGGCTTAAAGCCATCTAATAACGATAACAGTGGAAGGCTTGGAAGATAAGTGAGTCCATCAACTCCAACGGCATCACTGAGTATAGAACCATGACCTAAACTCCTTAAACAGCGTAAAGCCAATTTTTCCCTACTTCAAAGGAATAAAATTTAATTACTATCATAGTAGTTGTTAAACATTGAGAATGGTTGACAGCATTCTCAATCCCAATTAAGTAACATCATTAAACATAACCCAACAAAATTAATTTAGAGTAACATG	ATTACATCGAGTGTCTCAAAAGAGAACTTATTACAATAAGTATGGCTTAAAGCCATCTAATAATGATAACATCAGAAGGCTTGGAAGATAAGTGAGTCGATCAACTCCATCGGCATCACTGAGTATAGAACCATGACCTAAACTCCTTAATCGTCATCTGAAAAGTCTGCAACATTAACGTTGCAGCCAGAAAACGGGTCAGCACATGGAATATGCTGGCAAGGTAACACATAGAGAGTAATGGAATGAAACAGCTATACTATATGCATATTTGGCTGGTGGAAAGCTCTATGGTTATAGTTTTGCGTAAAGCCAATTTTTCCCTACTTCAAAGGAATAAAATTTAATTACTATCATGGTAGTTGTTAAACATTGAGAATGGTTGACAGCATTCTCAAT…	chr4A	NA	86.601	306	26	7	1	304	350102918	350103210	6.92E-86	324	chr1A	NA	99.338	151	1	0	154	304	253759115	253759265	7.04E-71	274
236	Assemblytics_b_12713	245	chr1A	262772935	262772936	87	+	Insertion	0	87	chr1A:253966669-253966756:+	between_alignments	Intergenic	162271	gene_id TRIDC1AG022980; transcript_id TRIDC1AG022980.1; confidence_class HC_G	C	CAGCCGGGCGCTGCACTCAACTATGCAGCGCCCTTGACTTAGGCACCGCACGCCCGACCAGCATGGCAGCCCGGGGCCAGGCACGGCCCCACAGCCAGCCATGCAACGCCTAAGCGCTAGGCGCCCCACAGTATAATGTGCAGCGCCTAGCGCTTAGGCGCTGCACATTGACTTACGGCGGATCGGGCCAGCCCTCCCAGGCAGTTCTTTCCCCTTTCCTAGGCAGTTGCTCTTTGTACGAAGAGCAGTAGCGGCGCCCCCTAAGGGAGTCCTGGACTAAGGGGTCCTCGGGCGTCTAGCC	CAGCCGGGCGCTGCACTCAACTATGCAGCGCCCTTGACTTAGGCGCCGCACGCCCGACCAGCATGGCAGCCCGGGGCCAGGCACGGCCCCACAGCCAGCCATGCAACGCCTAAGCGCTAGGCGCCCCACAGTATAATGTGCAGCGCCTAGTGGCAGCCCGGGGCCAGGCACGGCCCCACAGCCAGCCATGCAACGCCTAAGCACTAGGCGCCCCACAGTATAATGTGCAGCGCCTAGCGCTTAGGCGCTGCACATTGACTTAGGGCGGATCGGGCAGCCCTCCCAGGCAGTTCTTTCCCCGTTCCCAGGCAGTTGCTCTTTGTACGAAGAGCAGCAGCGGCGCCCCCTGAGGAAGTCCTGGACTAAGGGGTCCTCGGGCGTCTAGCC	chr7B	NA	87.692	260	29	3	1	259	27980402	27980659	1.15E-78	300	chr1A	NA	96.639	238	7	1	64	301	253966670	253966906	5.12E-107	394
237	Assemblytics_b_12720	246	chr1A	262906979	262906980	90	+	Insertion	0	90	chr1A:254129301-254129391:+	between_alignments	Intergenic	28227	gene_id TRIDC1AG022980; transcript_id TRIDC1AG022980.1; confidence_class HC_G	T	ATCGTGTCTTTGTCTCCTGTTACCTTCGATCCTTAGACGCATAGTTCGGGACCCCCTACCTGAGATCTGTCGGTTTTGACACCGACAATGATATACTTTGCCTTTCAGATTATCCACCGGTTAACTAGTAGTAGTAGTAGTAGTAGTAGTTGACGGTGGTAGTCTGTTGTTATGCATATTAGAGCAACTCCAACAACCCCCTTAAAAAACCTCCTGTAAAACATTTGTCAGTTCCCGTAAACTTCTTCCCCTAAAATATTTTTTCATTAGACAACCCTAACTAATGCCCAGGGACACAGGT	ATCGTGTCTTTGTCTCCTGTTACCTTCGATCCTTAGACGCATAGTTCGGGACCCCCTACCTGAGATCTGTCGGTTTTGACACCGACAATGATATACTTTGCCTTTCAGATTATCCACCGGTTAACTAGTAGTAGTAGTAGTAGTAGTAGTAGTAGTAGTAGTAGTAGTAGTAGTAGTAGTAGTAGTAGTAGTAGTAGTAGTAGTAGTAGTAGTAGTAGTAGTAGTAGTAGTAGTAGTAGTTGACGGTGGTAGTCTGTTGTTATGCATATTAGAGCAACTCCAACAACCCCCTTAAAAAACCTCCTGTAAAACATTTGTCAGTTCCCGTAAACTTCTTCCCCTAAAATATTTTTTCATTAGACAACCCTAACTAATGCCCAGGGACACAGG	chr1A	NA	90.722	291	18	2	11	301	262630166	262630447	1.44E-102	379	chr1A	NA	89.073	302	23	3	1	301	253832298	253832590	1.12E-98	366
238	Assemblytics_b_12757	247	chr1A	263723735	263723911	185	+	Deletion	176	-9	chr1A:254897175-254897184:-	between_alignments	Intergenic	-60717	gene_id TRIDC1AG023020; transcript_id TRIDC1AG023020.1; confidence_class HC_G	CAGTGGCGGAGCTTAGTGGAGAGCAACCTGGGCCATTGCCCCCCCAGCCCATGAGAAAACTAGCATATATCCCCTAGTATTCAGCCCATATGCCCAATTAAAATCAGCCTAAACTCATATTTCTTGCCCCTTCAGCCCATTTGCCCCTCCATAAAATCAGCCCAAACTCCGCCACT	TGCATGCACCGTTCTCTCCCCTCTAACTCTCTGTTCGGTAAAGCTGACAATATCTGACACCAGTCTGTGTATTGCTATGTCCAATCTAATATTTGAAAATAGAGTATAAGATATGCACAGATCTTGATAAAAGTAATGGATGGTGGATTGCAGTGGCGGAGCTTAGTGGAGAGCAACCTGGGCCATTGCCCCCCCAGCCCATGAGAAAACTAGCATATATCCCCTAGTATTCAGCCCATATGCCCAATTAAAATCAGCCTAAACTCATATTTCTTGCCCCTTCAGCCCATTTGCCCCTCCATAAAATCAGCCCAAACTCCGCCACTGGTGGATTGGCTACCGGTACATACCAGCACCGGTAAAATAACTTAGTCGGATCTAGAACACCGAGAGACATGC…	ATGCATGCATGCATGCACCGTTCTCTCCCCTCTAACTCTCTCTTCGGTAAAGCTGACAATATCTGACACCAGTCTGTGTATTGCTATGTCCAATCTAATATTTGAAAATAGAGTATAAGATATGCACAGATCTTGATAAAAGTAATGGATGGTGGATTGGCTACCGGTACATACCAGCACCGGTAAAATAACTTAGTCGGATCTAGAACACCGAGAGACATGCACTTTTGTTGCTATAAAGATATGTTCACTTGCAAGCTCCTGCATGCATACAATGAAGAATACTTTTTGTTTTCCCTGCGTCCAGAA	chr6B	NA	97.802	182	4	0	150	331	659463201	659463020	6.76E-83	315	chr5B	NA	98.333	180	3	0	150	329	581768694	581768873	1.87E-83	316
239	Assemblytics_b_12767	248	chr1A	263900387	263900388	148	+	Insertion	0	148	chr1A:255104382-255104530:+	between_alignments	Intergenic	-105583	gene_id TRIDC1AG023060; transcript_id TRIDC1AG023060.1; confidence_class HC_G	G	TATCGATAGAGTCGGAGAGAGGATCAAGTGGGTGGGTGCGAGATCGGAGAAGAGAGCCATCGAAATTGTGTGTGTGTGTGTGTGCAAGTCAAAGATATAGGGTGACTGGCCTACCAGAACGTTAGAGGGCACATGTCAAGTTTGTGTGTGGCAGGGAgACATGACTAGAGCGCTCGATGTATCGGTGTGTGTGTGGAGGGGGGTGGGGGAGGGGTAGGCAGAGGCCTAACTATAGAGGTAGAACGACTCGTATATGTGTTGAGAAGGAGAGACCAAGCTATGTCTTGAGGGAGATCGGTCG	TAGCTATCGATAGAGTCGAAGAGAGGATCAAGTGGGTGGGTGCGAGATCAATGAAGAGAGCCATCAAAATTGTGTGTGTGTGTGTAAGTCAAAGATATAGGGCGACTGGCCTACCGGAACGTTAAAGGGCACATGTCAAGTTTGTGTGTGNNNNNNNNNNCGGAGAGAGGATCAAGTGGGTGGGTGCGAGATTGATGAAGAGATCCATCGAAATTGTGTGTGTGTGTGTGTGCAAGTCAAAGATATAGGGTGACTGGCCTACCGGAATGTTAGAGGGCACATGTCAAGTTTGTGTGTGGCAGGGAGACATGACTAGAGCGCTCGATGTATCGGTGTGTGTGTGTGTGTGTGGAGGGGGGTGGGGGAGGGGTAGGCAGAGGCCTAACTATAGAGGTAGAA…	chr4A	NA	96.358	302	9	2	1	301	118100441	118100141	1.37E-137	496	chr4A	NA	96.358	302	9	2	1	301	116497822	116497522	1.36E-137	496
240	Assemblytics_b_12811	249	chr1A	264732650	264732789	167	+	Deletion	139	-28	chr1A:256004381-256004409:-	between_alignments	exon ( gene_id TRIDC1AG023120; transcript_id TRIDC1AG023120.9; confidence_class HC_G, exon 34 of 36)	488	gene_id TRIDC1AG023120; transcript_id TRIDC1AG023120.2; confidence_class HC_G	AAAAGGGCAACCTGGTGCATGTAGCTCCCGCTTGCGCAGGGTCCAGGGAAGGGTCCGACCACTTTGGGTCTATAGTGCGCAGCCTTTCCCTACATTTCTGTAAGAGGCTGTTTCCAGGACTTGAACCCATGACCTCATG	ATCATATTTTCATTGATATTTAAGCTAGTTCTAGAAAAAACTCAGGTTGCATGGGTACAAATAATATAAGCAGTACTTCACCAATAAATCACAAAACCAGCTCAGCGCAATTGCCGATTAAGGTCCAGAGTTCGAACCCCGCCTGATATAAAAAGGGCAACCTGGTGCATGTAGCTCCCGCTTGCGCAGGGTCCAGGGAAGGGTCCGACCACTTTGGGTCTATAGTGCGCAGCCTTTCCCTACATTTCTGTAAGAGGCTGTTTCCAGGACTTGAACCCATGACCTCATGGTCCAGAGTTCGAACCCCGCCTGATATACATAATTCAATTTTTTTAAAGTTCTCTGCAAAAATAGTCTTTTAATCTTATTGAACCGGACAAGATGTTGGTTCGGGTTTTT…	GCTAGGATGGTTCAATGCGGATAAAACCATCATATTTTCGTTGATATTTAAGCTAGTTCTAGAAAAAACTCAGGTTGCATGGGTACAAATAATATAAGCAGTACTTCACCAATAAATCACAAAACCAGCTCAGCGCAATTGCCGATTAAGGTCCAGAGTTCGAACCCCGCCTGATATACATCATTCAATTTTTTTAAAGTTCTCTGCAAAAATAGTCTTTTAATCTTATTGAACCGGACAAGATGTTGGTTCGGGTTTTTCAGTCGGAACGCCTGCCCGGTTCAGTTTTTGAAACTACGCTCGTGACATCCAGTTCTTATACTATGCT	chr7B	NA	98.667	150	2	0	143	292	474083898	474083749	1.76E-68	267	chr1A	NA	99.333	150	1	0	1	150	256004260	256004409	3.77E-70	272
241	Assemblytics_b_12812	250	chr1A	264773783	264773915	107	+	Deletion	132	25	chr1A:256045352-256045377:+	between_alignments	Intergenic	-33921	gene_id TRIDC1AG023120; transcript_id TRIDC1AG023120.4; confidence_class HC_G	NNNNNNNNNNNNNNNNNNNNNNNNNNNNNNNNNNNNNNNNNNNNNNNNNNNNNNNNNNNNNNNNNNNNNNNNNNNNNNNNNNNNNNNNNNNNNNNNNNNNNNNNNNNNNNNNNNNNNNNNNNNNNNNNNNNC	CACCTCGCCCCCCCGTGCCTCTTTCTTTTCCCGCTTGGTGCGCTCCCGGGCCGCTTTGTTTTCGGCCTCGGACAGCGCTTGCTTCAGGGTTGCCACTTCGGTCGTGGCCCCTGGCAAATTCATAATGATCTTGTCATTTTGCAATCGCATNNNNNNNNNNNNNNNNNNNNNNNNNNNNNNNNNNNNNNNNNNNNNNNNNNNNNNNNNNNNNNNNNNNNNNNNNNNNNNNNNNNNNNNNNNNNNNNNNNNNNNNNNNNNNNNNNNNNNNNNNNNNNNNNNNNCAAGGTATTACTTACCTTTGTTCTCCTCGAGCTGCCTCTTGGCAAGACCGAGCTCTTTCTCGGACCACTCGAGGTCCTGCTTCAGTGCGGCGACCTCCGCAGTCAGTGCGGCAGAGGC…	CACCTCGCCCACCCGTGCCTCTTGCTTTTCCCGCTCGGTGCGCTCCCGGGCCGCTTTGTTTTCGGCCTCGGACAGCGCTTGCTTCAGGGTTGCCACTTCGGTCGTGGCCCCTGGCAAATTCATAATGATCCTGTCATTTTGCAATCGCATCTTATATATATATATATATGTAGACAAGGTATTACTTACCTTTGTTCTCCTCGAGCTGCCTCTTGGCAAGACCGAGCTCTTTCTCGGACCACTCGAGGTCCTGCTTCAGTGCGGCGACCTCCGCAGTCAGTGCAGCAGAGGCCAGCAGCGAAGCCTGCATACGCATATAGACATA	chr7A	NA	98.013	151	3	0	282	432	515485177	515485027	2.24E-67	263	chr1A	NA	99.338	151	1	0	282	432	256045377	256045527	1.03E-70	274
242	Assemblytics_b_12824	251	chr1A	264906988	264907209	188	+	Deletion	221	33	chr1A:256191985-256192018:+	between_alignments	Intergenic	-7680	gene_id TRIDC1AG023130; transcript_id TRIDC1AG023130.1; confidence_class HC_G	NNNNNNNNNNNNNNNNNNNNNNNNNNNNNNNNNNNNNNNNNNNNNNNNNNNNNNNNNNNNNNNNNNNNNNNNNNNNNNNNNNNNNNNNNNNNNNNNNNNNNNNNNNNNNNNNNNNNNNNNNNNNNNNNNNNNNNNNNNNNNNNNNNNNNNNNNNNNNNNNNNNNNNNNNNNNNNNNNNNNNNNNNNNNNNNNNNNNNNNNNNNNNNNNNNNNNNNNNNNNG	CCCCAAGATGGGATTCATGGATACAGAAGGTTGCGGCGGTGGAATTAGGTTTTTGGCTCTGTCTCTGATCGTTTGGGGGTACGTAGGTATATATAGGAGGAAGAAGTACGTCGGTGGAGCAACAAAGGGCCCACGAGGGTGGAGGGCGCGNNNNNNNNNNNNNNNNNNNNNNNNNNNNNNNNNNNNNNNNNNNNNNNNNNNNNNNNNNNNNNNNNNNNNNNNNNNNNNNNNNNNNNNNNNNNNNNNNNNNNNNNNNNNNNNNNNNNNNNNNNNNNNNNNNNNNNNNNNNNNNNNNNNNNNNNNNNNNNNNNNNNNNNNNNNNNNNNNNNNNNNNNNNNNNNNNNNNNNNNNNNNNNNNNNNNNNNNNNNNGGCTTCCCTGTTGGTTGCTTGACATAGGG…	GCCCCAAGATGGGATTCATGGATACAGAAGGTTGCGGCGGTGGAATTAGGTTTTTGGCTCTGTCTCTGATCGTTTGGGGGTACGTAGGTATATATGGAGGAAGAAGTACGTCGGTGGAGCAACAAAGGGCCCACGAGGGTGGAGGGCGCGCCTAGGGGGGGTAGGCGCGCCCCCTACCTCGTGGCTTCCCTGTTGGTTGCTTGACATAGGGTCCAAGTCTCCTGGATCTTGTTCGTTCCAAAAATCACGTTCCCGAAGGTTTCATTCCGTTTGGACTCCATTTGATATTCCTTTTCTTCGAAACCCTAAAGTAGGAAAAACAACAATTCTAGG	chr1A	NA	96.711	152	4	1	371	521	448543134	448543285	5.92E-64	252	chr1A	NA	99.333	150	0	1	1	150	256191837	256191985	1.63E-69	270
243	Assemblytics_b_12843	252	chr1A	265111502	265111503	118	+	Insertion	0	118	chr1A:256451197-256451315:+	between_alignments	Intergenic	-167633	gene_id TRIDC1AG023140; transcript_id TRIDC1AG023140.25; confidence_class HC_G	T	GATACTCAGAGTCATCCGGACCAGTGTCAAAGCTTGCGTCGACGTAACTCCTTACGACAAACTCTTTGCCACCTCCATAACCGAGAAACATTTCCTTAGTCCTCTTTAGGTAGCTAAGGATAATTTTGACCGCTGTCCAGTGATCTACTCTCTCTATCTTCTGTTGTGGTCGGGATTTGAGTCTTATTCAACTTCATACCTTACAACTCAGGCAATAACTCATTCTTTGACTGATCCATTTTGAACTCCTTCAAAATCTTATCAAGGTATGTACTCATCGAAAGTCTTATCAAACGTCTTA	GATACTCAGAGTCATCCGGATCAGTGTCAAAGCTTGCGTCGACGTAACTCCTTACGACGAACTCTTTGCCACCTCCATAACCGAGAAACATCTCCTTAGTCCTCTTTAGGTAGCTAAGGATAATTTTGACCGCTGTCCAGTGATCTACTCCTGGATCACTATTGTACCCCTTGCCAAACTCATGGCAAGGTACATAATAGGTCTGGCATACAACAAGGCACACTTTATAGAACCTATGGCTGAGGCATAGGGAATGACTTTCATTCTCTCTCTATCTTCTGTCGTGGTCGGGATTTGAGTCTTATTCAACTTCATACCTTACAACTCAGGCAATAACTCATTCTTTGACTGATCCATTTTGAACTCCTTCAAAATCTTATCAAGGTATGTACTCATCGA…	chr1A	NA	83.451	284	34	6	1	272	64261230	64261512	3.28E-64	252	chr1A	NA	99.351	154	1	0	148	301	256451313	256451466	1.50E-72	279
244	Assemblytics_b_12852	253	chr1A	265304673	265304873	167	+	Deletion	200	33	chr1A:256622652-256622685:+	between_alignments	Intergenic	148749	gene_id TRIDC1AG023150; transcript_id TRIDC1AG023150.1; confidence_class HC_u	NNNNNNNNNNNNNNNNNNNNNNNNNNNNNNNNNNNNNNNNNNNNNNNNNNNNNNNNNNNNNNNNNNNNNNNNNNNNNNNNNNNNNNNNNNNNNNNNNNNNNNNNNNNNNNNNNNNNNNNNNNNNNNNNNNNNNNNNNNNNNNNNNNNNNNNNNNNNNNNNNNNNNNNNNNNNNNNNNNNNNNNNNNNNNNNNNNNNNNNC	TCGAGGGGCAGTACGCAGCGTGCGGAGGTGCTTTAATAAGCAAAATGGCAGACGCTCCATGGCCAAAGGGTTCCTTTCCAGAGGTGTCCGGATTGTGGCAGCGGGAGTGGTTTTACATTACAGCCCCCCGAAGTACCAAATGGGTAGCTGNNNNNNNNNNNNNNNNNNNNNNNNNNNNNNNNNNNNNNNNNNNNNNNNNNNNNNNNNNNNNNNNNNNNNNNNNNNNNNNNNNNNNNNNNNNNNNNNNNNNNNNNNNNNNNNNNNNNNNNNNNNNNNNNNNNNNNNNNNNNNNNNNNNNNNNNNNNNNNNNNNNNNNNNNNNNNNNNNNNNNNNNNNNNNNNNNNNNNNNCTGATGTCATGGATCAGCAGGGGGCTGAGCTGGGGTCCCACCAAGGACGT…	TCGAGGGGCAGTACGCAACGTGCGGAGGTGCTTTAATAAGCAAAATGGCAGACGCTCCATGGCCAAAGGGTTCCTTTCCAGAGGTGTCCGGATTGTGGCAGCGGGAGTGGTTTTACATTACAGCCCCCCAAAGTACCAAATGGGTAGCTGCCCCCACCTTTCGCTCGGCCCCCCCGCCACAACTGATGTCATGGATCAGCAGGGGGCTGAGCTGGGGTCCCGCCAAGGACGTGCCAATACTGCAGAGCCGTATCCGAGATCTCTTCGAGGGAGACTTCAGTCTGGTTATGGTAATGCAAGTTATGCTAGTTCGCTGAGTCCACCCCTGCAAAC	chr7A	NA	96.667	150	5	0	1	150	148169510	148169659	2.04E-63	250	chr1A	NA	98.667	150	2	0	1	150	256622503	256622652	2.02E-68	267
245	Assemblytics_b_12922	254	chr1A	266662306	266662441	133	+	Deletion	135	2	chr1A:259124179-259124181:+	between_alignments	Intergenic	-34659	gene_id TRIDC1AG023200; transcript_id TRIDC1AG023200.2; confidence_class HC_G	CAAGTTCGACTACACGGCTATGACCTCGAAGTTGGACCGCAAGCGCCAAGTACCCCACCGGCAAGACCACACGGATGCCCGAACGAGTACAGAACGATTCGCAAAGACCGACAAGAACGACTTTGTGGACCGACG	GTCTGCGATGCCTGCTGCTGTCGCTGGACACCAAGACCACTACGACACCCGAACTTCGTGTCATTGTTCACTGCCCGCCTCCCGTCGTTTTCGCCAAGTACCACAAGTTCTGGGTGGATGCGCCAAGTCCCTAGCGAGACCCGTTTTCGTCAAGTTCGACTACACGGCTATGACCTCGAAGTTGGACCGCAAGCGCCAAGTACCCCACCGGCAAGACCACACGGATGCCCGAACGAGTACAGAACGATTCGCAAAGACCGACAAGAACGACTTTGTGGACCGACGAGTGCCACGGCGACCGTTGCACGCCAAGTTCCCCTCCGAACGTGAATGACTACACCCGGTGATGGGACGAGTACCCCGACAACGTGTACCACTATGCCAAGTTCCATTACCGAG…	GTCTGCGATGCCTGCTGCTGTCGCTGGACACCAAGACCACCGCGACACCCGAACTTCGTGTCGTTGTTCACTGCCCACCTCCCGTCGTTTTCGCCAAGTACCACAAGTTCTGGATGGATGCGCCAAGTCCCTAGCGAGACCCGTTTTCGTGGAGTGCCACGGCGACCGTTGCATGCCAAGTTCCCCTCCGAACGTGAATGACTACACCCGGTGATGGGACGAGTACCCCGACAACGTGTACCACTATGCCAAGTTCCATTATCGAGGGCCGCGAGTACAACTACGTCCACAACGCGCCGTGT	chr1A	NA	94.483	435	24	0	1	435	251524492	251524926	0	671	chr1A	NA	94.713	435	23	0	1	435	243237846	243238280	0	676
246	Assemblytics_b_12924	255	chr1A	266691501	266691534	58	+	Insertion	33	91	chr1A:259153447-259153538:+	between_alignments	Intergenic	-63803	gene_id TRIDC1AG023200; transcript_id TRIDC1AG023200.2; confidence_class HC_G	CGGCCCGGGTCGCCGCCGCCCGCGCCCCCGCGC	AAAAACCCTAAGTTTCGTCCTGTCCGCCACCGGACATGTCCGCTCCCGCCGGACACGCCCGCACCGCCGCCCGCGTCCAACCGGTGCCCGCCATGTGGCAGGTCGCCACCTCCCACCGCACCGGCCCGCGGGGCCcGACCGCGGCCCTCCCGGCCCGGGTCGCCGCCGCCCGCGCCCCCGCGCCGCCGGGCCGCCGTTCCCCGCCGCCCGAGCCCTCGCTGCCGTCTCACCGCTCCGCCGCGCCGCCCGACCGCCGTTCCCCGTGGTTCGCCCGCTGCCCGATCCCGTGCGCCACCCAGGAGCCGCGCCGCTGCCCAGCTCCTCCTCGCCGTG	AAAAACCCTAAGTTTCGTCCTCTCCGCCACCGGATGTGTCCGCTCCCGCCGGACACGCCTGCGCCGCCGCCCGCGTCCAACCGGTGCCCGCCACGTGGCAGGTCGCCGCCTCCCACTGCGCCGGCCCGCGGGGCCCGACCGCGGCCCTCCNNNNNNNNNNNNNNNNNNNNNNNNNNNNNNNNNNNNNNNNNNNNNNNNNNNNNNNNNNNNNNNNNNNNNNNNNNNNNNNNNNNNNNNNNNCCGCCCGGCCGCCGTTCCCCGCCGCCCGAGCCCTCGCTGCCGTCTCGCCGCTCCGCCGCGCCGCCCGACCACCGTTCCCCGCGGTTCGCCTGCTGCCCGATCCCGTGCGCCACCCAGGAGCCGCGCCGCTGCCCAGCTCCTCCTCGCCGCG	chr7A	NA	81.046	153	18	9	24	170	471155657	471155510	6.49E-22	111	chr1A	NA	96.644	149	5	0	183	331	259153538	259153686	4.72E-63	248
247	Assemblytics_b_12942	256	chr1A	267047911	267048050	136	+	Deletion	139	3	chr1A:259548692-259548695:+	between_alignments	Intergenic	160910	gene_id TRIDC1AG023210; transcript_id TRIDC1AG023210.1; confidence_class HC_G	CCCGAGCGAGGCGTTGGGCTCTAACTGAACCCGAGCGATTGCACTGCAGGCTACGCGTTACTGAACCCAAGCGATCGATCGATGGCTGTTAACTGAACCCGATCGAGTGATTCCTTTGCTACTGCTGCTAACTGAAGCC	GCCGTCCATGACGGAAAAAACCATGGTAGAAGCGAGGGCGAGGAAACTATCGGGGTGTTCCTGGTTACGGTGGGTGGTCGGGGCCGAGCGATGCGCGTTTCTCTCGTACACGCATGTGTGTGGGTGCGAAGGCGTTGGGCTCTAATTGAACCCGAGCGAGGCGTTGGGCTCTAACTGAACCCGAGCGATTGCACTGCAGGCTACGCGTTACTGAACCCAAGCGATCGATCGATGGCTGTTAACTGAACCCGATCGAGTGATTCCTTTGCTACTGCTGCTAACTGAAGCCGACCGATGCTGCCTCTGGATGAACAGTAGCGTTGCTGGGGGGGTTGGATGAACAGTTCCCGGTGGGGGTGGATGAACAGGACCCCGTGGTGTTGCCTTTGGATGAACAGG…	GCCGTCCATGACGGAAAAAACCATGGTAGAAGCGAGGGCGAGGAAACTATCAGGGTGTTCCTGGTTACGGTGGGTGGTCGGGGCCGAGCGATGCGCGTTTCTCTCGTACACGCATGTGTGTGGGTGCGAAGGCATTGGGCTCTAACTGAAGTCGACCGATGCTGCCTCTGGATGAACAGTAGCGTTGCTCGGGGGGTTGGATGAACAGTTCCCGGTGGGGGTGGATGAACAGGACCCCGTGGTGTTGCCTTTGGATGAACAGGACCCCGATCGATCGAGCCGGTTGGGGCTGGATGAACAGGA	chr2A	NA	94.831	445	16	3	1	439	542562539	542562096	0	688	chr1A	NA	95	440	20	2	1	439	425122122	425121684	0	689
248	Assemblytics_b_12965	257	chr1A	267642470	267642559	89	+	Deletion	89	0	chr1A:260078410-260078410:+	between_alignments	Intergenic	-429048	gene_id TRIDC1AG023210; transcript_id TRIDC1AG023210.5; confidence_class HC_G	ACAACAACAACAACAACAACAACAACAACAACAACAACAACAACAACAACAACAACAACAACAACAACAACAACAACAACAACACAACA	GAAGATAGATGGCATTGAGAAGGCGTTCGAAACAAATCTCGATAACAATTTTAATGAATTGCTCGCACGTCTTCCACAACCACCGCCCACTGCACCTGTCGCACATCTACAGTAGCAGCAGCAACAACAACAACAACAACAACAACAACAACAACAACAACAACAACAACAACAACAACAACAACAACAACAACAACAACAACAACAACAACAACAACAACAACAACAACAACACAACATCACCTTCCAAATCAAGTGGGACAAGCACTGCGCGTTCCCCTTGAACCTGGTCAAAATTCTGGTGCCAATGTACCTACTGTGGATGCTTCTGTAGCTCCTGCTTCTACTGCAAAGGTGCAGGACCATTATGAGGATGAGGTTGATCAAAA	AGAAGATAGATGGCATTGAGAAGGCGTTCAAAACAAAGCTCGATAACAATTTTAATGAATTGCTCGCGCGTCTTCCACAACCACCGCCCACTGCACCTGTCACACATCTACAGTAGCAGCAGCAACAACAACAACAACAACAACACAACATCACCTTCCAAATCAAGTGGGACAAGCACTGCGCGTTCCCCTTGAACCTGGTCAAAATTCTGGTGCTGCTGTACCTACTGTGGATGCTTCTGTAGCTCCTGCTTCTACTGCAAAAGTGCAGGACCATTATGAGGATGAGGTTGATCAAAA	chr1B	NA	90.979	388	21	2	2	389	264658565	264658938	6.47E-142	510	chr7A	NA	85.347	389	31	15	1	389	348807025	348807387	1.89E-102	379
249	Assemblytics_b_12979	258	chr1A	267875864	267875968	104	+	Deletion	104	0	chr1A:260360028-260360028:+	between_alignments	Intergenic	-662449	gene_id TRIDC1AG023210; transcript_id TRIDC1AG023210.5; confidence_class HC_G	CGCCTTAACCTGCTCCACCGGAACCGCAACATCCTCACCGACTCCTCGGACGAAGCCGAGGCCTACTCGGCGCCACCAAAGAGGTTGTACACTCATCACATCGC	GCAACAGCTCGACGTCCCTCGTCCACCTCCCCGGATGAGGATCCGTCGTCCATCAAGCCGTCTTGCCGGTTCAGCTGCCCCGTCCTCCACCTCCTTGGAGCTGCTCCGACGATCGCCTCGTCTATCGTGGCTGCTCCATCCCCACAGCGCCGCCTTAACCTGCTCCACCGGAACCGCAACATCCTCACCGACTCCTCGGACGAAGCCGAGGCCTACTCGGCGCCACCAAAGAGGTTGTACACTCATCACATCGCACCTTCTCCTTAACTCGACCTCCCGGCGCCGACGGTGCTCCATCCCGCACCCCCATGGAGCGGCTACCTTGAAGCCGGCGCCGCGGGCGACATCTCCATGGTGGCTCTCCCCCAGTGCGAGGCCCCTTCGGTGGCGGCGTCCATA…	GCAACAGCTCGACGTCCCTCGTCCACCTCCCCGGATGAGGATCCGTCGTCCATCTCGCCGTCCCGCCGGTTCAGCTGCCCCGTCCTCCACCTCCAAGGAGCTGCTCCGACGATCGCCTTGTCTATCGCGGCTGCTCCATCATCACATCGCACCTTCTCCTTAACTCGACCTCCCGGCGCCGACGGTGCTCCATCCCGCACCCCTATGGAGCGGCTACCTTGAAGCCGGCGCCACGGCCGACATCTTCATGGTGGCTCTCCCCCAGTGCGAGGCCCCTTCGGTGGCGGCGTCCATACCAAC	chr7A	NA	96.287	404	15	0	1	404	581324398	581324801	0	664	chr3A	NA	96.535	404	14	0	1	404	15918513	15918110	0	669
250	Assemblytics_b_12986	259	chr1A	267980895	267980896	156	+	Insertion	0	156	chr1A:260501796-260501952:+	between_alignments	Intergenic	-656430	gene_id TRIDC1AG023230; transcript_id TRIDC1AG023230.1; confidence_class HC_G	C	AACTACCTGCCCACATCCACATATGACCTAAACCAAAAGTCAAACTCGGCCCCACCGATTCTTTCTATCCGGCGCCACCGAGTTCAGATGTCATAGCCACTGCCACAAACCCTAGGCAAATCGGTCTCACCGATAGGGATCCCAGTCACACCTGACCAACTCTCTGGTTAGCTTATTACCAAAATCGGTCCCACCGAGTTTGTGTAATCGGTCACACTGAGATTATGTTATGCCCTAACCCTAACCATATCGGTCCTACCGAGTTGCATCTCAGTCCCACTGAAAATCCTAACGGTCACTA	AACTACCTGCCCACATCCACATATGACCTAAACCAAAAGTCAAACTCGGCCCCACCGATTCTTTCTATCCGGCGCCACCGAGTTCAGATGTCATAGCCACTGCCACAAACCCTAGGCAAATCGGTCTCACCGATAGGGATCTCAGTCACATCGAGATGGGGTTGTAATCTCTCTGTTTCCCTTCGTAACGTTTCGGTCCTACCGAGATGAGCGATCGGTCCCACCGAGATTGCAATGTAAACTCTCTGTTTTCCCTTCGCAATGTTTCGGTCTCACCGAGATGAGCGATCGGTCCCACCGAGTTTACCTGACCAACTCTCTGGTTAGCTTATTACCAAAATCGGTCGCACCGAGTTTGTGTAATCGGTCACACCGAGATTATGTTATGCCCTAACCCTA…	chr5B	NA	91.29	310	18	3	1	301	660198624	660198315	3.95E-113	414	chr5A	NA	92.053	302	11	5	1	301	324583769	324583480	1.41E-112	412
251	Assemblytics_b_13004	260	chr1A	268264733	268264861	98	+	Deletion	128	30	chr1A:260750222-260750252:+	between_alignments	Intergenic	-372529	gene_id TRIDC1AG023230; transcript_id TRIDC1AG023230.1; confidence_class HC_G	NNNNNNNNNNNNNNNNNNNNNNNNNNNNNNNNNNNNNNNNNNNNNNNNNNNNNNNNNNNNNNNNNNNNNNNNNNNNNNNNNNNNNNNNNNNNNNNNNNNNNNNNNNNNNNNNNNNNNNNNNNNNNNNC	AATTGCTGTTTTTGCCTATTTTAGGGTTTCGAAGAAAAGGAATATCAAACGGAGTCCAAACGGAATGAAACCTTCGGGAACATGATTTTCGGAACGAACATGATCTAGGAGACTTGGACCCTACGTCAAGAAACAAAGGAGGAGGCCACGNNNNNNNNNNNNNNNNNNNNNNNNNNNNNNNNNNNNNNNNNNNNNNNNNNNNNNNNNNNNNNNNNNNNNNNNNNNNNNNNNNNNNNNNNNNNNNNNNNNNNNNNNNNNNNNNNNNNNNNNNNNNNNNCCAAGGTGCGCCCTCCACCCTCGTGGGCCCCTGTTGCTCCACCGACGTACTCCTTCCTCCTATATATACCTACGTACCCCCAAACGATCAGATACAGAGCCAAAAACCTAATTCCACCGCCG…	AATTGCTGTTTTTGCCTATTTTAGGGTTTCGAAGAAAAGGAATATCAAACGGAGTCCAAACAGAATGAAACCTTCGGGAACATGATTTTCGGAACGAACATGATCTAGGAGACTTGGACCCTACGTCAAGAAACAAAGGAGGAGGCCACGAGTAAGGGGGCACGCCTACCCCCCCCCCCCCAAGGTGCGCCCTCCACCCTCGTGGGCCCCCTGTTGCTCCACCGACGTACTCCTTCCTCCTATATATACCTACGTACCCCCAAACGATCAGATACAGAGCCAAAAACCTAATTCCACCGCCGCAACTTTCTGTATCCACGAGATCCCATC	chr7A	NA	98.026	152	2	1	278	428	133691399	133691550	2.22E-67	263	chr1A	NA	99.342	152	0	1	278	428	260750252	260750403	1.02E-70	274
252	Assemblytics_b_13028	261	chr1A	268664386	268664519	133	+	Deletion	133	0	chr1A:261172096-261172096:+	between_alignments	exon ( gene_id TRIDC1AG023260; transcript_id TRIDC1AG023260.1; confidence_class HC_G, exon 27 of 29)	4544	gene_id TRIDC1AG023260; transcript_id TRIDC1AG023260.7; confidence_class HC_G	CAGTCCATTCTTTACAACAACAACAACAACAAAAACAACAACAACAAAGCCTTTAGTCCCAAACAAGTTGGGGTAGGCTAGAGGTGAAACCCATAAGATCTCGCAACAACTCATGGCTCTGGCACATGGATAG	AGCTTTTTGACTTTATCTACTTTTCAAACTTCTGCGACACTAAGCTTTGCTATTAATTTTCATAGTGTCAATTCGGAGAAAATATTGTACCAGGATCAGGAAGACCCGTTGGTGGCTCGGAGAAAGCAAAAACAAAGAAGAAAAAGAAGGCAGTCCATTCTTTACAACAACAACAACAACAAAAACAACAACAACAAAGCCTTTAGTCCCAAACAAGTTGGGGTAGGCTAGAGGTGAAACCCATAAGATCTCGCAACAACTCATGGCTCTGGCACATGGATAGCAGTCCATTCTTTACAACAACGACCTGAAATGCCTTTGACAAACCAAATGCCTAGGTATCTACCACAGTACAAACCAACCCAAATGGTATAAGAAGTGTACTTTTTAAACTATTTT…	AGCTTTTTGACTTTATCTACTTTTCAAACTTCTGCGACACTAAGCTTTGCTATTAATTTTCATAGTGTCAATTCGGAGAAAATATTGTACCAGGATCAGGAAGACCCGTTGGTGGCTCGGAGAAAGCAAAAACAAAGAAGAAAAAGAAGGCAGTCCATTCTTTACAACAACGACCTGAAATGCCTTTGACAAACCAAATGCCTAGGTATCTACCACAGTACAAACCAACCCAAATGGTATAAGAAGTGTACTTTTTAAACTATTTTTCATTTTCAATCACTTATGACCTAAGCTTTGCTA	chr6B	NA	96.552	174	6	0	1	174	491504441	491504268	3.70E-75	289	chr1A	NA	100	171	0	0	1	171	261171947	261172117	1.69E-83	316
253	Assemblytics_b_13054	262	chr1A	269111592	269111724	108	+	Deletion	132	24	chr1A:261624730-261624754:+	between_alignments	Intergenic	-120533	gene_id TRIDC1AG023330; transcript_id TRIDC1AG023330.1; confidence_class HC_G	ATGCGAATGACAGCGATGCTCTCCAACTGGTGCTTTTTAATAAGAGGATGATGACTCGTCATAAAAGTAAATAGATAGGCCCTTCGCAGAGGGAAGCAGGGATTTGCAGAGGTGCCAGAGCTCCAGTTTTGA	AATATGATATAACAAGATGGTATCTCGCTAGCCCTTTCTGAGACCGTGAAACATAAATGCAGAGCACCCCTGAAGATCAAGGACTGACTAGACATTGTAATTCATGGTAAAAGAGATCCACTCATACTCAATGTAAATTAATAGCAATGCATGCGAATGACAGCGATGCTCTCCAACTGGTGCTTTTTAATAAGAGGATGATGACTCGTCATAAAAGTAAATAGATAGGCCCTTCGCAGAGGGAAGCAGGGATTTGCAGAGGTGCCAGAGCTCCAGTTTTGAAACAGAGATAAATAACATTTTGAGTGTCATACTTTCATTGTCAACATAACAACCAAGAGATCTCGATATCTTCCATGCTACACACATTATAGGCGGTTCCCAAACAAAATGGTAAAG…	AATATGATATAACAAGATGGTATCTCGCTAGCCCTTTCTGAGACCGTGAAACATAAATGCAGAGCACCCCTGAAGATCAAGGACTGACTAGACATTGTAATTCATGGTAAAAGCGATCCAGTCATACTCAATGTAAATTAATAGCAATGCTACACACATTATAGGCGGTTCCCAAACAGAGATAAATAACATTTTGAGTGGCATACTTTCATTGTCAACATAACAACCAAGAGATCTCGATATCTTCCATGCTACACACATTATAGGCGGTTCCCAAACAAAATGGTAAAGTTTATACTCCCCCACCACCAACAAACATCAATC	chr2A	NA	96.296	432	16	0	1	432	170827763	170828194	0	710	chr2A	NA	96.296	432	16	0	1	432	166371946	166372377	0	710
254	Assemblytics_b_13064	263	chr1A	269295956	269295958	117	+	Insertion	2	119	chr1A:261827257-261827376:+	between_alignments	Intergenic	56124	gene_id TRIDC1AG023330; transcript_id TRIDC1AG023330.5; confidence_class HC_G	AT	TACGGAGATGTCACTAATACGTCCATTTTGCATCATGCTTTTATATCGATATTTATTGCATTATGAGCTGTTATTACACATTATGTCACAATACTTATGCCTATTCTCTCTCATTTTACAAGGTTTACATGAAGAGGGGGAATGCCGACAATACCAGAGGGGGGCCACCCACCGTCCACAAGGGTGGGGGGCGTGCCCTACCCCCTGGACGCGCCCCTGCCTCGTGGGCCCCCTGGTGGCCCTCCGATGACCATCTTTGGCTATATGGAGTCTTTCGTCCAGGAAAAAAAATCATAAACAAG	TACGGAGACGTCACCAATACGTCCATTTCGCATCATGCTTTTATATCGATATTTATTGCATTATGAGCTGTTATTACACATTATGTCACAATACTTATGCCTATTCTCTCTCATTTTACAAGGTTTACATGAAGAGGGGGAAGACCGACAGCTGGAATTCTGGGCTGTAAAAGGAGCAAATATAGAGACCTATTCTGCACATCTCCAAAAGTCCTGAAACTCCACAGGAATAATTTCAGAATATATAAAAAATATTGGGCAAAAGAAGTACCAGAGGGGGGCCACCCACCGTCCATGAGGGTGGGCGGCGTGCCCTACCCCCTGGACGTGCCCCTGCCTCGTGGGCCCCCTGGTGGCCCTCCGATGACCATCTTTGGCTATATGGAGTCTTTCGTCCAG…	chr3A	NA	84.321	287	27	8	17	302	534929011	534929280	4.22E-68	265	chr3A	NA	84.321	287	27	8	17	302	530413266	530413535	4.20E-68	265
255	Assemblytics_b_13065	264	chr1A	269300487	269300488	134	+	Insertion	0	134	chr1A:261831912-261832046:+	between_alignments	Intergenic	60655	gene_id TRIDC1AG023330; transcript_id TRIDC1AG023330.5; confidence_class HC_G	G	CAATATGCTAGTAAAACTCTAGACAGTGCCCAAAGAAATTATGCTCTACTGAAAAAGAATTTCTAGCAGTTGTATTTTCTTGTGATAAGTTCAGACCTTATATTGTTGATTCTAAAGTAACTGTTGACATTGATCATGCTGCTATTAAATGTTCTTGATGATCCACTACCTATTGATGATAGCTTTCCTGATGAACAATTAGCTGTCATAAATGCTTCTCGTACTGCTCCATGGTATGCTGATTATGCTAATTATATTGTTGCTAAATTTATACCACCTAGTTTCACATACCAACAAAAGA	CAATATGCTAGTAAAACTCTAGACAGTGCCCAAAGAAATTATGCTCTACTGAAAAAGAATTTCTAGCAGTTGTATTTTCTTGTGATAAGTTCAGACCTTATATTGTTGATTCTAAAGTAACTATTCACATTGATCATGCTGCTATTAAATATCTTATGGAAAAGAAAGATGCTAAACATAGACTTATTAGATGGGTTCTCTTGCTACAAGAATTTGATCTGCATATTATTGATAGAAAGGGAGCTGAGAACCCCGTTGCAGACAACTTATCTAGGTTAGAGAATGTTCTTGATGATCCACTACCTATTGATGATAGCTTTCCTGATGAACAATTAGCTGTCATAAATGCTTCTCGTACTGCTCCATGGTATGCTGATTATGCTAATTATATTGTTGCTA…	chr1A	NA	87.5	304	31	6	1	301	513660192	513660491	5.25E-92	344	chr1A	NA	86.842	304	33	6	1	301	503076162	503076461	1.13E-88	333
256	Assemblytics_b_13084	265	chr1A	269703144	269703149	160	+	Insertion	5	165	chr1A:262347460-262347625:+	between_alignments	Intergenic	-34537	gene_id TRIDC1AG023360; transcript_id TRIDC1AG023360.1; confidence_class HC_G	TCCCC	CTTTTCCCCCTCCAAGTGTGAAAAGATCCCCCTCTAGGATTTCATCCTATATCATTTTGGTATCAAGAGCAAGGTTGATTCACATCTTGGAGTCCCTCCCCCCCCCCATTTGCTAGCTTGATTTTGTTGTTTTTCGTCCTAATTCGATAATCCCCACAAAAATAGCCTCCATAATTTTTTTCTTGCAATTTGTTGGATCTTGTGAGATTTGGTTGTTTTGATCCACGAATTTGGAGTTTGGCAAGTGGATCTACCCATCTTCCTGCTTCCCCACCTTCCAAACCCACGaAAATTGCCTCACCCTG	TTTTCCCCTCCAAGTGTGAAAAGATCCCCCTCTAGGATTTCATCCTATATCATTTTGGTATCAAGAGCAAGGTTGATTCACATCTTGGAGTCCCTCCCCCCCCCCCCATTTGCTAGCTTGATTTTGTTGTTTTTCGTCCTAATTCGATAANNNNNNNNNNNNNNNNNNNNNNNNNNNNNNNNNNNNNNNNNNNNNNNNNNNNNNNNNNNNNNNNNNNNNNNNNNNNNNNNNNNNNNNNNNNNNNNNNNNNNNNNNNNNNNNNNNNNNNNNNNNNNNNNNNNNNNNNNNNNNNNNNNNNNNNNNNNNNNNNNNNNCACAAAAATAGCCCCCATAATTTTTTTTCTTGCAATTTGTTGGATCTTGTGAGATTTGGTTGTTTTGATCCACGAATTTGGAGTT…	chr7A	NA	95.41	305	8	4	1	305	345059590	345059292	3.89E-133	481	chr7A	NA	95.364	302	8	4	1	302	362664804	362665099	1.80E-131	475
257	Assemblytics_b_13101	266	chr1A	269965844	269966026	182	+	Deletion	182	0	chr1A:262570570-262570570:+	between_alignments	Intergenic	221605	gene_id TRIDC1AG023360; transcript_id TRIDC1AG023360.34; confidence_class HC_G	AGTGGGGCCGGCCCCTTAAAAAAGAGTAAATAAAATAAATATTAGTGAAATAATAAATTAGTTTAGTTAATTAATTATTTATTTAGGCTAATTAGTCTAAGTACCCTATGACAGTGGTCCCCTCACTTAAATACCCTGTTAAAATAAATGATAAGTCATTGTGTCAATGACATGTAGGCCCC	GCCGCCGGCCAGTGCCCAGCGGCCCCCTCCGCTGTAGCCTGGGGCCGCACCGTGCTCCCCTCTGCGTGTTGTGCGCCGGCTACCGACGCCTGTGTGCGTTCATGCGTGCCCAAGCACAACCTTGGCCTCTATCGGCCTGGGTCACTGCCCAGTGGGGCCGGCCCCTTAAAAAAGAGTAAATAAAATAAATATTAGTGAAATAATAAATTAGTTTAGTTAATTAATTATTTATTTAGGCTAATTAGTCTAAGTACCCTATGACAGTGGTCCCCTCACTTAAATACCCTGTTAAAATAAATGATAAGTCATTGTGTCAATGACATGTAGGCCCCGCTGACCCTTTTGACCAGTCAATGTTGATTGGTCAACTGCTGAGTGTGCATGCTGACTGCCCCCCTG…	GCCGCCGGCCAGTGCCCAGCGGCCCCCTCCGCTGCAGCCTGGGGCCGCACCGTGCTCCCCTCTGCGTGTTGTGCGCCGGCTACCGACGCCTGCGTGCGTTCGTGCGTGCCCAAGCACAACCTTGGCCTCTATCGGCCTGGGTCACTGCCCGCTGACCCTTTTGACCAGTCAATGTTGACTGGTCAACTGCTGAGTGTGCATGCTGACTGCCCCCTGGCCCAATGTCATACACTCTGGCTATTTTAGCACTAGGTGACAAAACTTTATTCTGCTTATTATTCGAATTAAACAATTTTAGAA	chr1A	NA	95.426	481	21	1	3	482	269957883	269958363	0	765	chr1A	NA	95.238	483	22	1	1	482	262558870	262559352	0	763
258	Assemblytics_b_13103	267	chr1A	270030460	270030650	190	+	Deletion	190	0	chr1A:262634853-262634853:+	between_alignments	Intergenic	-245526	gene_id TRIDC1AG023380; transcript_id TRIDC1AG023380.2; confidence_class HC_G	TTATAGCATTGCTAGTTGATTGGCTATGTTACCGCTTTGCTCAACCCCTCTTATAGCGTTGCTAGTTGCAGGTGAAGATTGGAGGCCGTTCCTTGTTGGAACATTTATTTACTTGTTGGGATATCATTATATTGCCATGTTATCTTAATGCATCTATATACTTGGTAAAGGGTGGAAGGCTCGGCCTCTC	TCAACCCCTCTTATAGCGTTGCTAGTTGCAGGTGAAGATTGGAGGCCGTTCCTTGTTGGAACATTTATTTACTTGTTGGGATATCATTATATTGCCATGTTATCTTAATGCATCTATATACTTGGTAAAGGGTGGAAGGCTCGGCCTCTCTTATAGCATTGCTAGTTGATTGGCTATGTTACCGCTTTGCTCAACCCCTCTTATAGCGTTGCTAGTTGCAGGTGAAGATTGGAGGCCGTTCCTTGTTGGAACATTTATTTACTTGTTGGGATATCATTATATTGCCATGTTATCTTAATGCATCTATATACTTGGTAAAGGGTGGAAGGCTCGGCCTCTCGCCTAGTGTTTTGTTCCACTCTTGCCGCCCTAGTTTCTGTCATATCGGTGTTATGTTCC…	TTGCTCAGCCCCTCTTATAGCGTTGCTAGTTGCAGGTGAAGATTGGAGGCCGTTCCTTGTTGGAACATTTATTTACTTGTTGGGATATCTATTGCCATGTTATCTTAATGCATCTATATACTTGGTAAAGGGTGGAAGGCTCGGCCTCTCGCCTAGTGTTTTGTTCCACTCTTGCCGCCCTAGTTTCCGTCATATCGGTGTTATGTTCCCGGATTTTGTGTTCCTTACGCGGTTGTGTTATAATGGGAACCCCTTGATATTTCGCCTTGATTAAAGCTTTTCCAGCAATGCCCAACATTG	chr1A	NA	99.796	490	1	0	1	490	270021552	270022041	0	900	chr7A	NA	99.377	321	2	0	165	485	319068020	319067700	1.72E-163	582
259	Assemblytics_b_13136	268	chr1A	270624362	270624363	122	+	Insertion	0	122	chr1A:263171256-263171378:+	between_alignments	Intergenic	-303235	gene_id TRIDC1AG023440; transcript_id TRIDC1AG023440.1; confidence_class HC_U	A	ATAAAAGCGATCTGGCCACGTTGGCCCGAGGGGCGATCGGGGACTTTGTTGCATTTGGGGGTTGATCTTTATTTTGGTACCGTAGTCGGACCATGAGTGTATTGGATGATTGTAATGTTATTCATGTATTTGTGTGATGTGGCGAGTGTAAGCCAACTATGTATCCTTTCCCCTTTTATCTATTTACATGGGTTGTTGTGAAGATTACCTTACTTGCGACATTGCTTTCAATGGGGTTATGCCTCTAAGTTGTGCTTCGACACGTAGGAGATATAGCCGCATCGAGGGTGTTAGAAGTTGG	ATAAATGCGATCTGGCCGCGTTGGCCCGAGGGGCGATCGGGGACTTTGTTGCATGTGGGGGTTGATCTTTATTTTGGTACCGTAGTCGGACCATGAGTGTATTGGATGATTGTAATGTTATTCATGTATTTGTGTGATGTGGTGAGTGTATTGGGCGATCGGGGACTTTGTTGCATGTGGGGGTTGATCTTTATTTTGGTACCGTAGTCGGACCATGAGTGTATTGGATGATTGTAATGTTATTCATGTATTTGTGTGATGTGGTGAGTGTAAGCCAACTATGTATCCTTTCCCCTTTTATCTATTTACATGGGTTGTTGTGAAGATTACCTTACTTGCGACATTGCTTTCAATGGGGTTATGCCTCTAAGTCGTGCTTCGACACGTAGGAGATATAGC…	chr6A	NA	97.436	273	6	1	30	301	458667320	458667592	3.87E-128	464	chr1A	NA	98.524	271	4	0	31	301	263171259	263171529	1.37E-132	479
260	Assemblytics_b_13236	269	chr1A	272819772	272819773	116	+	Insertion	0	116	chr1A:265383583-265383699:+	between_alignments	Intergenic	218132	gene_id TRIDC1AG023480; transcript_id TRIDC1AG023480.1; confidence_class HC_G	T	AAATGCTTCTCATACTGCTCCATGGTATGCTGATTATGCTAGTTATATTGTTGCTAAATTTATACCACCTTGTTTCACATACCAGCAAAAAAAGTTCTTCTATGATTTAAGACATTACTTGTGGGATGACCCACATCTTTATAAATAAGGTATTGCAATCCGGTTTTTATTGGCCTACTCTCTTCAAGGAATCCCATAAGTTTGTCTTGTCTTGTGATGAATGTCAAAGAGTTGGTAATATTAGTAGACGTCAAGAAATGCCTATGAACTATTCACTTGTTATTCAACCATTTGATGTTTG	AAATGCTTCTCATACTGCTCCATGGTATGCTGATTATGCTAATTATATTGTTGCTAAATTTATACCACCTTGTTTCACATACCAGCAAAAAAAGTTCTTCTATGATTTAAGACATTACTTCTGGGATGACCCACATCTTTGTAAATAAGGAGTAGATGGTGTTATTAGACGTTGTATACCTGAGCATGAACAGGAACAGATCCTATGCAAGTTTCACTCTGAGGCTTATGGAGGACACTATGCTGGAGACAGAACTGCACATAAGGTATTGCAATCCAGTTTTTATTGGCCTACTCTCTTCAAGGAATCCCATAAGTTTGTCTTGTCTTGTGATGAATGTCAAAGAATTGGTAATATTAGTAGACGTCAAGAAATGCCTATGAACTATTCACTTGTTAT…	chr2A	NA	89.776	313	20	4	1	301	26946083	26945771	6.65E-106	390	chr3A	NA	84.74	308	31	9	1	299	503457061	503457361	5.34E-77	294
261	Assemblytics_b_1324	270	chr1A	34356288	34356393	105	+	Deletion	105	0	chr1A:29237603-29237603:+	between_alignments	promoter-TSS ( gene_id TRIDC1AG006860; transcript_id TRIDC1AG006860.1; confidence_class HC_G)	-71	gene_id TRIDC1AG006860; transcript_id TRIDC1AG006860.1; confidence_class HC_G	CCCTCCGTTCGGAATTACTTGTCGCAGAAATGGATGTATCAAGATGTATTTTAGTTCTAGATACATCCATTTTCGAGACAAGTAAATCCAAACGGAGGGAGTACT	TACAGCCTTGATGGCCGCTCCACAGCCACGCATCGGGTGAAGCTGAGCAGCATGTGACCTCGACGATCCCCGGCTCGCTAGAATCCAACGACGGGCCATTCATCGGTAAGGAAATCGAGCCCGTGAAATGACCACTCCCTCAGTCCTACTCCCTCCGTTCGGAATTACTTGTCGCAGAAATGGATGTATCAAGATGTATTTTAGTTCTAGATACATCCATTTTCGAGACAAGTAAATCCAAACGGAGGGAGTACTTACTACTACGCTACTTTCGGAATCGAATGAAGTTATTGGACGTGGGGGGTGGCAACGTGGAATGGCCCCGCCCTGCCCTGCTACTGTGCATATGCATGTGCAGTGTGTGTGAGCAGCAATTGCATGCTCTGCTCCTGTAGGCTG…	TACAGCCTTGATGGCCGCTCCACAGCCACGCATCGGGTGAAGCTGAGCAGCATGTGACCTCGACGATCCCCGGCTCGCTAGAATCCAACGACGGGCCATTCATCGGTAAGGAAATCGAGCCCGTGAAATGACCACTCCCTCAGTCCTACTTACTACTACGCTACTTTCGGAATCGAATGAAGTTATTGGACGTGGGGGGTGGCAACGTGGAATGGCCCCGCCCTGCCCTGCTACTGTGCATATGCATGTGCAGTGTGGGTGAGCAGCAATTGCATGCTCTGCTCCTGTAGGCTGTACTGG	chr5A	NA	97.248	109	3	0	146	254	517899404	517899512	4.65E-44	185	chr1A	NA	99.351	154	1	0	252	405	29237600	29237753	2.06E-72	279
262	Assemblytics_b_13244	271	chr1A	272945445	272945458	116	+	Insertion	-13	103	chr1A:265530108-265530211:+	between_alignments	Intergenic	92453	gene_id TRIDC1AG023480; transcript_id TRIDC1AG023480.1; confidence_class HC_G	ACTATGTGAAATT	GTACAAGATAACACAGATGTTCCTAATATCTTTGAGAACCATCACGTCAATGACGCCAGCGAAAAGATTGCATGTCGTGTTGTGGACATACAAGAGTTGATCAAGAATAAGCCAACGTTGGAGGACGTTGAGGACGAAGACGATGATGATACTATGTGAAATTGTGTTTGCTATGACAACTGAAACCTGATGAACATGTTGTTTAGTATTTTGCTGTGAGAACATCACATGTTATGTATGCTGATTTGTGTTTGGTGATTGTATGACAACTAAAACATGATGACATTGTTGTTTAGTTGTACTCATATTTGGC	CAGATGTTCCTAATATCTTTGAGAACCATCACGTCAATGACGCCGGTGAAAAGATTGCCTATCGTGCTGTGGACATACAAGAGTTGATCAAGAATAAGCCAACGTTGGAGGACGTTGAGGACGAAGACGATGATGATACCATGGGGAATTACGATTCAGACTGATACACATGGCGAAGATGTTGATGCTGCTGCTGCGGATGATGATTACATTGCTTTTATCGTATTTGCCTGTCAGAAGACGTTTTTTATCTACTATGTGAAATTGTGTTTCCTATGACAACTGAAACCTGATGAACATGTTGTTTAGTATTTTGCTGTGAGAACATCACTTGTTATGTATGCTAATTTGTGTTTGGTGATTGTATGACAACTAAAATATGATGACATTGTTGTTTAG…	chr3A	NA	86.687	323	31	3	1	313	627780905	627781225	4.24E-93	348	chr4A	NA	99.394	165	1	0	149	313	606931991	606932155	1.20E-78	300
263	Assemblytics_b_13246	272	chr1A	272960807	272960919	97	+	Deletion	112	15	chr1A:265544657-265544672:+	between_alignments	Intergenic	77042	gene_id TRIDC1AG023480; transcript_id TRIDC1AG023480.1; confidence_class HC_G	NNNNNNNNNNNNNNNNNNNNNNNNNNNNNNNNNNNNNNNNNNNNNNNNNNNNNNNNNNNNNNNNNNNNNNNNNNNNNNNNNNNNNNNNNNNNNNNNNNNNNNNNNNNNNNNA	ATCAGAGATACACCTTCATTGCAGCAATGATTAAACCAGCAAGAGAACAAAATTGGATCCAAGTTCAACATGTATTTCAAGTCAAAGAAAGAAGGATAGTCCGACAATTCTTGTCATACAAGTAATCACCAGCCGGAATGTCAAGAATATNNNNNNNNNNNNNNNNNNNNNNNNNNNNNNNNNNNNNNNNNNNNNNNNNNNNNNNNNNNNNNNNNNNNNNNNNNNNNNNNNNNNNNNNNNNNNNNNNNNNNNNNNNNNNNNATGTCATCACATTCGCAAAGAAAAGCAGCACAATGTTTCAAGCGTACAAGACACGATTCCCCAGTCTGCATCAGTAAGGTATGAACGATTTCCCATGCAAGACATTGAGTCTTCTTTGATAAGGTACTGCAAAAGCTT…	ATCAGAGATACACCTTCATTGCAACAATGATTAAACCAGCAAGAGAACAAAATTGGATCCAAGTTCAACATGCATTTCAAGTCAAAGCAAGAAGGCTAGTCCGACAATTCTTGTCATACAAGTAATCACCAGCCGGAATGTCAAGAATATGTATATATATATATATGTCATCACATTCGCAAAGAAAAGCAGCACAATGTTTCAAGCGTACAAGACACGATTCCCCAGTCTGCATCAGTAAGGTATGAACGATTTCCCATGCAAGACATTGAGTCTTCTTCGATAAGGTACTGCAAAAGCTTCTGGCATAAGGTA	chr7B	NA	89.381	113	10	2	301	412	423349276	423349387	1.04E-30	141	chr1A	NA	99.338	151	1	0	262	412	265544672	265544822	9.79E-71	274
264	Assemblytics_b_13252	273	chr1A	273143206	273143207	166	+	Insertion	0	166	chr1A:265707172-265707338:+	between_alignments	Intergenic	-104704	gene_id TRIDC1AG023480; transcript_id TRIDC1AG023480.4; confidence_class HC_G	A	AAACATTCGACTCTAACGGGCCAGGTTTTTTAGCGGGCCACAATTGGGTCGGCCTGCGTCTTTCTTGGGCCCGAATGATTGGGGACTTCACACATTGCGTCAGGCCCAAACTTACACTGGCCTATATTTTAGTTGGGCCTTTTGTCGACCAGGACGTTTTGGGCCCAGTTAGCTCACGGGTCGTTACCAGGCCAAAACATATCTCGGGCCTTAGTTGGCCACTGATATCATGGGCCTTTAAGAGGCCGAAAGCTTAGCATAGGCATCAACGAGCCGAATTATGCGACAGGCCTTTAACAGG	AAACATTCGACTCTAACGGGCCAGGTTTTTTAGCGGGCCACAATTGGGCCGGCCTGCGTCTTTCTTGGGACCGAATGATTGGGGACTTCACACATTGCGCCAGGCCCAAACTTACACTGGCCTATATTTTAGTTGGGCCTTTTGTCGACCCAGTGCTTAGTTTGGCCCAGGTAGTGTTGGGCCATTAACAGGCTGAATATTGTACTGACCTGTTACGGCCGAGATGAAACCACGGGCCTTTAGCAGGCCAAAATGCATGTTGGGCCTCAATTTTCACTAGTCGTCGACGGGCCTTCAGCAGGCCAAAATGTAGACCAGGACGTTTTGGGCCCAGTTAGCTCACGGGTCGTTACCAGGCCAAAACATATCTCGGGCCTTAGTTCGCCACTGATATCATGG…	chr4B	NA	93.714	175	8	3	1	173	445070696	445070869	1.96E-66	259	chr1A	NA	98.113	159	3	0	143	301	265707331	265707489	5.38E-72	278
265	Assemblytics_b_13260	274	chr1A	273219189	273219281	92	+	Deletion	92	0	chr1A:265786054-265786054:+	between_alignments	Intergenic	101560	gene_id TRIDC1AG023500; transcript_id TRIDC1AG023500.1; confidence_class HC_u	TAAACAGAGGCTAGATGAATTATTTATTACTAAACAGGAACAAAAAGAAAGGAACAAACATAAAATTGGGTTGCCTCCCAACAAGCGCTATC	AACTAAATAGCACTTTCCAAATGAAAATGGCAGCAATTCTCGTAAGCGCTAAAGTTTCTGTTTTTAACGGCATGATCAACAAGACTTTCCCCAAGTCTTCCCAAAGGTTCTACTTGGCACAAACACTAATTAAAAGCATAAAACAACATCTAAACAGAGGCTAGATGAATTATTTATTACTAAACAGGAACAAAAAGAAAGGAACAAACATAAAATTGGGTTGCCTCCCAACAAGCGCTATCGTTTAATGCCCCTAGCTAGGCATGATGATTTCAATGATGCTCACATAAAAGATAAGAATTGAAATATAAAGAGAGCATCATGAAGAATATGACCAGCACATTTAAGTCTAACATACTTCCTATGCATAGGGATTTTGTGAGAAAACAACT	AACTAAATAGAACTTTCCAAATAAAAATGGCAGCAATTCTCGTGAGCGCTAAAGTTTCTGTTTTTTACAGCATGATCAACAAGACTTTCCCCAAGTCTTCCCAAAGGTTCTACTTGGCACAAACACTAATTAAAAGCACAAAACCACATCGTTTAATGCCCCTAGCTAGGCATGATGATTTCAATGATGCTCACATAAAAGATAAGAATTGAAATATAAAGAGAGCATCATGAAGAATATGACTAGCACATTTAAGTCTAACATACTTCCTATGCATAGGGATTTTGTGAGAAAACAACT	chr2A	NA	96.429	392	14	0	1	392	673375775	673375384	0	647	chr2A	NA	96.684	392	13	0	1	392	725975805	725975414	0	652
266	Assemblytics_b_13264	275	chr1A	273317519	273317663	158	+	Deletion	144	-14	chr1A:265862295-265862309:-	between_alignments	TTS ( gene_id TRIDC1AG023490; transcript_id TRIDC1AG023490.1; confidence_class HC_G)	3204	gene_id TRIDC1AG023500; transcript_id TRIDC1AG023500.1; confidence_class HC_u	CGAAACTACTTGACGAACGACAGTCCTTGGACGATGCTTGCACGACCGATGATCCAACGGTGCAAATCCACGCATCAGATGTGATTAAAGGCTCAGCTGGCTCTGTCGTCCATAAATCGTGCAAGGAATGTCGTGTGTGTAGCA	GGGTCTTGTTTAATCCCGCCGTGGATTCATGCGATGCGTCATGGCCTCGTGGGTGGCGATGCCGAAACGAGCGAAGGGGAACAAACACCGGCGCCGGTCGAGGTAGTAGGAATAGAATCTCGTTCGAGTTCCGAGAATGCTTTTGGCATTCGAAACTACTTGACGAACGACAGTCCTTGGACGATGCTTGCACGACCGATGATCCAACGGTGCAAATCCACGCATCAGATGTGATTAAAGGCTCAGCTGGCTCTGTCGTCCATAAATCGTGCAAGGAATGTCGTGTGTGTAGCAATGCTGTTTGGCATTGGCTCTCCATGCACGGGGCACACGGAGATGCGGTGGTACGAAGCAGCTAGCACCTACCGCAACATACTTATTCTGATGCTGCGCGCTCGA…	CGCAGGCACTGATCGGGTCTTGTTTAATCCCGCCGTGGATTCATGCGATGCGTCATGGCCTCGTGGGTGGCGATGCCGAAACGAGCGAAGGGGAACAAACACCGGCGCCGGTCGAGGTAGTAGGAATAGAATCTCGTTCGAGTTCCGAGAATGCTTTTGGCATTGGCTCTCCATGCACGGGGCACACGGAGATGCGGTGGTACGAAGCAGCTAGCACCTACCGCAACATACTTATTCTGATGCTGCGCGCTCGAGTAGATCTCATTCTGATGCTGCCTCCGCTACGAACGGGAGCCTCGTTTTCAGTCCTCTAG	chr2A	NA	100	153	0	0	150	302	661729091	661728939	1.77E-73	283	chr3A	NA	100	151	0	0	150	300	157053777	157053627	2.28E-72	279
267	Assemblytics_b_13279	276	chr1A	273576127	273576128	132	+	Insertion	0	132	chr1A:266122297-266122429:+	between_alignments	Intergenic	-253106	gene_id TRIDC1AG023490; transcript_id TRIDC1AG023490.1; confidence_class HC_G	T	GATTCAAAATCACGATTCTGACAACCTTGCCCCAGATAATGTGGCCACAGATGCCGCGAAGCAGCAGAAGTTTATGGAAGGGCTGAATGATGAGATGAGTATGCAGTTAATGGTGGCAACATTTAACAACTACCAGGAGTTGGTAGACAATGGTGGCCACACGCACAATGGAGGCAGTTCACATAACCATATTGGCTCCAAGAATGGAAATGGGAATGGAGCAGGTAGCAATCAGAACCGCTCTAACCCAACCACACCCGCCAAGAAGGACCAAAGTCACATTACTTGTTTCAAGTGCGGG	GATTCAAAATCACGATTCTGACAACCTTGCCCCAGATAATGTGGCCACAGATGCCGCGAAGCAGCAGAAGTTTATGGAAGGGCTGAATGATGAGATGAGTATGTAGTTAATGGTGGCAACATTTAACAACTACCAGGAGTTGGTAGACAAGGCTCTTATGATTGAAGGGAAGCAGCAACAGATTGAGAGCCGCAAAAGGAAGTATGGACAAGGGAAGTATAATTCAGGAGCTCAGCAGAAGCCTTGTTTTACCCCAAACTTGGGAGGATATACCCATAACCATGGAGGCCACACGCACAATGGAGGAAGTTCACATAACCACATTGGCTCCAAGAATGGAAATGGGAATGGAGCAGGTAGCAATCAGAACCACTCTAACCCAACCACACCCGCCAAGAA…	chr7A	NA	95.395	152	7	0	150	301	392364795	392364644	1.97E-61	243	chr1A	NA	99.333	150	1	0	1	150	266122148	266122297	2.50E-70	272
268	Assemblytics_b_1328	277	chr1A	34437667	34437820	150	+	Deletion	153	3	chr1A:29314940-29314943:+	between_alignments	Intergenic	-29633	gene_id TRIDC1AG006880; transcript_id TRIDC1AG006880.1; confidence_class HC_G	ATATAGCGTTCTAAGAGAACCTACTGCTGATACATAGTAGTCTAAGAAGTCTATGATAGATTATTTACAATGAGCAAAGTACATAGCCAAAGATGCATCATATAGATTGTTACAGTTATGAAGCGATGATCATCAGGTAGAGCCATCGTTGCA	TGTGATAGTGGTATCACGATAAATGAAGAGAGAAGATATAAAAACATTTTGAACACTGATTAGCATAGCCAAATAGAAATTTACAGTGCTTATACATAGGGTTCTAAGAAGTTTACGATGAGCATAAGCAAATAGAAACTTAGTGCTGACATATAGCGTTCTAAGAGAACCTACTGCTGATACATAGTAGTCTAAGAAGTCTATGATAGATTATTTACAATGAGCAAAGTACATAGCCAAAGATGCATCATATAGATTGTTACAGTTATGAAGCGATGATCATCAGGTAGAGCCATCGTTGCATGCGCCATCAGTGTCGAAAATGACTTTGTCGTCTAAGCAACTCTTCATAGTGTGTGTCATCGGCGGTTTGTCATTTCCTAAAGCAGAGATTCCGTT…	TGTGATAGTGGTATCACGATAAATGAAGAGGGAAGATATAAAAACATTTTGAACACTGATTAGTATAGCCAAATAGAAATTTACAGTGCTTATACATAGGGTTCTAAGAAGTTTACGATGAGCATAAGCAAATAGAAACTTAGTGCTGACTGATGCGCCATCAGTGTCGAAAATGACTTTGTCGTCTAAGCAACTCTTCATAGTGTGTGTCATCGGCGGTTTGTCATTTCCTAAAGCAGAGATTCCGTTGATATCATCGCCGAGGCTCCAATATTACTTGTTTGTCTATCGCCGAGGTTCCAA	chr2A	NA	96.909	453	12	2	1	452	287322025	287322476	0	758	chr2A	NA	97.572	453	9	2	1	452	281458026	281458477	0	774
269	Assemblytics_b_13288	278	chr1A	273745500	273745501	135	+	Insertion	1	136	chr1A:266293670-266293806:+	between_alignments	Intergenic	-261324	gene_id TRIDC1AG023560; transcript_id TRIDC1AG023560.1; confidence_class HC_G	G	TATTACGTGAGCAGGAGAACAAAGAAAAACAAAGTGCAGATCTTAGTCTCTAAGGCATTTCATCAATCATGTAAAGATCTAAAGATGAAGCGGTTCTGGATTTGGGTTGGGAAATTGGCTGAGCAATTATGACCAGGCTGCACCAATAAGGCCGACAGTCTCAAATTGGAGGCTTGAAGTAAAAAAGGATCTTCAACTACTCTACTTCAACACAAGATCAAAGACGAGCATTCCACCTTGTTCAAGCAGGCTGTCAGATCAATTTTAAAATGATTGTCATGTTGCCCAAAACTGAAATTGG	TATTACGTGAGCAGGAGAACAGAGAAAAACAAAGTGCAGATCTTAGTCTCTAAGGCATTTCATCAATCATGTAAAGATCTAAAGATGAAGCGGTTCTGGATTTGGGTTGGGAAATTGGCTGAGCAATTATGACCAGGCTGCACCAATAAGTCCTTGCCAACATGTAAATTATCCAGTCAATAGAAATGGTATACCTTCGTAAATAACCTGTCCTATTTAAACAACTAAATTTGTAATCTGTTATTAATCCAGGACAAAGTGAGGCAAGGTCTTCAGAAACATCAAGCCGACAGTCTCAAATTGGAGGCTTGAAGTAAAAAAGGATCTTCAACTACTCTACTTCAACACAAGATCAAAGACGAGCATTCCACCTTGTTCAAGCAGGCTGTCAGATCAATT…	chr2B	NA	97.973	148	3	0	6	153	623416937	623416790	7.04E-66	257	chr1A	NA	100	151	0	0	151	301	266293806	266293956	1.50E-72	279
270	Assemblytics_b_13302	279	chr1A	274001610	274001724	137	+	Deletion	114	-23	chr1A:266557747-266557770:-	between_alignments	Intergenic	-5158	gene_id TRIDC1AG023560; transcript_id TRIDC1AG023560.1; confidence_class HC_G	AAGGGCAACCTGGTGCATGTAGCTCCCGCTTGCGCAGGGTCCAGGGAAGGGTCCGACCACTTTGGGTCTATAGTACGTAGCCTTTCCCTACATTTCTGTAAGAGGCTGTTTCCA	TGCTCAATAAATTTGGCCATTACTGCAGTCCATCTAAGTTAGACAATATTTTGAGGAAGAGTAACTTAAAAGTGTCAGTTGTTGTGTCAAATTAGTCCTAAAGCAAATTTGATGGAAATAATCTTAAGAAAATTTAAATGAATTTTGACTAAGGGCAACCTGGTGCATGTAGCTCCCGCTTGCGCAGGGTCCAGGGAAGGGTCCGACCACTTTGGGTCTATAGTACGTAGCCTTTCCCTACATTTCTGTAAGAGGCTGTTTCCAGAAAATTTAAATGAATTTTGACTGAGTAATTGAAATTTGAATGGTCCTCCATCTGTACTTGGCAGGAGTATGGATTATTCTGCCTTCAGAAATTAAATTATGTTTTTTTTTTAAATATGATTATTCTTCCTTCAG…	TGGATGTGTAGCTACTCGATGTGTGCTCAATAAATTTGGCCATTACTGCAGTCCATCTAAGTTAGACAATATTTTGAGGAAGAGTAACTTAAAAGTGTCAGTTGTTGTGTCAAATTAGTCCTAAAGCAAATTTGATGGAAATAATCTTAAGAAAATTTAAATGAATTTTGACTGAGTAATTGAAATTTGAATGGTCCTCCATCTGTACTTGGCAGGAGTATGGATTATTCTGCCTTCAGAAATTAAATTATGTTTTTTTTCAAAATATGATTATTCTTCCTTCAGAAATTTTGTTCTCATTATGTAACTGAACTTGAGTTTAA	chr3A	NA	100	150	0	0	1	150	641914698	641914847	7.64E-72	278	chr1A	NA	100	150	0	0	1	150	266557621	266557770	7.60E-72	278
271	Assemblytics_b_13326	280	chr1A	274522280	274522402	122	+	Deletion	122	0	chr1A:267106176-267106176:+	between_alignments	Intergenic	-144618	gene_id TRIDC1AG023580; transcript_id TRIDC1AG023580.1; confidence_class HC_G	CCCTGGGTGTTTTAACCTTTTTAGTAATGATATCTGGCGATTGTTCGCCACAATCCCAATCTTGGTGAATCCCACATAACCGTCAGATTTCCATCCGACGGTGGCCTGTTTTTAAGCCATAG	GTTTTGCAAAATATGCATCCTGATGTTCCGTGCAATGCACGGGCTTATTGCTCATTTGCACATAATTCCAAACACCACATAGACACGGTCTTTGAACGTTTTACAACTATCTTAGTACCATTTTTAGTAGTCAGCCGATGCAAGTTATAGCCCTGGGTGTTTTAACCTTTTTAGTAATGATATCTGGCGATTGTTCGCCACAATCCCAATCTTGGTGAATCCCACATAACCGTCAGATTTCCATCCGACGGTGGCCTGTTTTTAAGCCATAGTATTTGACAAAACCACCACCCTTACACACGTACTATAACTGCGTCATGGGCATTTGCAACTGCCATGCCTCCCACTGAACGTTTGCTGGGGATTGGAGTTAGCACCTATGGCGGTTCGTAGTCATTC…	GTTTTGCAAAAAATACATCCTGATGTTCCGTGCAATGCACGGGCTTATTGCTCGTTTGCACATAATTCCAAACACCACGTAGACACGGTCTTTGAACGTTTTACAACTATCTTAGTATCATTTTTAGTAGTCAGCTAATGCAAGTTATAGTATTTGACAAAACCGCCACCCATACACACGTACTGTAACTGCGTCATGGGCATTTGCAACTGCCATGCCTCCCACTGAACGTTTGCTGGGGATTGGAGTTAGCAGCGATGGCGGTTCGTAGTCGTTCCACGCTCGGGCATTGAAGTTTGT	chr2B	NA	89.906	426	39	1	1	422	46838262	46837837	1.94E-152	545	chr6B	NA	90.625	416	37	2	8	422	380066037	380066451	4.14E-154	551
272	Assemblytics_b_13332	281	chr1A	274657621	274657622	104	+	Insertion	0	104	chr1A:267276384-267276488:+	between_alignments	Intergenic	-157544	gene_id TRIDC1AG023590; transcript_id TRIDC1AG023590.1; confidence_class HC_U	G	TGGTTGTTGTTGATTATTTTACTAAGTGGGTAGAAGCTATTCCAACTAGTCATGCTGATCACAACACGTCCATTAAAATGCTTAAAGAATTTATTTTCCCAAGGTTTGGAGTCCCTAGATATTTAATGACTAATGGTGGTGCACACATTAGAAATAAAACTAAGATTACAAAAGTGGTCAATAGGTCCCGAAAGAGTTGGTCTAAGAAATTAGATGATGCACTCTGGGCCTACAGAACAACTTATAAAAATCCTATGGGTGTGTCTCCTTATAAAATGGTTTATGGAAAAGCTTGTCATTT	TGGTTGTTGTTGATTATTTTACTAAGTGGGTAGAAGCTATTCCAACTAGTCATGCTGATCACAACACGTCCATTAAAATGCTTAAAGAATTTATTTTCCCAAGGTTTGGAGTCCCTAGATATTTAATGACTAATGGTGGTGCACACATTATTCATGGTGCTTTCCGTAAAATGCTTGCTAAATACAATCTTAACCATAGAATTGCATCACCTTATCATCCTCAATCTAGTGGTCAAGTAGAACTTAGCAATAGAGAAATAAAACTAAGATTACAAAAGTGGTCAATAGGTCCCGAAAGAGTTGGTCTAAGAAATTAGATGATGCACTCTGGGCCTACAGAACAACTTATAAAAATCCTATGGGTGTGTCTCCTTATAAAATGGTTTATGGAAAAGCTTG…	chr6A	NA	81.529	314	40	7	3	298	568804287	568804600	1.97E-61	243	chr1A	NA	100	152	0	0	150	301	267276488	267276639	4.16E-73	281
273	Assemblytics_b_13337	282	chr1A	274736015	274736016	190	+	Insertion	0	190	chr1A:267380530-267380720:+	between_alignments	Intergenic	-79150	gene_id TRIDC1AG023590; transcript_id TRIDC1AG023590.1; confidence_class HC_U	A	TGTGACAACTGTACGTCTGGTTAGGGAGGCTGAGATTCAACTCAGAAGACCGCGTCTTCACCTTATTCCCCTTGAGCTAAGGACACCCAGTCCTCACCCAATTACTCTGGTAAGTCTTCAAGGTAGACTTCCAAACCTTCATAGACTTCGAGGTGGGTTGCTCTCAAACGACAAAAGTCGTGCACTAACTCTGAGCAGCCAACCAATTTATGGTGTAGGGGGTGGGCTATTTATAGCCACTAGGCAACCCGACCTGATTTGTTCCAACGGTCAGATTTCGAACACACACGTCAACTTTACT	TGTGACAACTGTACGTCTGGTTAGGGAGGCTGAGATTCAACTCAGAAGACCGCGTCTTCACCTTATTCCCCTTGATCTAAGGACACCCAGTCCTCACCCAATTACTCTGGTAAGTCTTCAAGGTAGACTTCCAAACCTTCACAGACTTCGTTCACTGACGATCCACAATGACTCTTGGATGCTCAGAACGCGACACCTAACCGGCTGGAGGATTCACAGTCCTCAAGTGTAATAAGTCTTCAGATCACACAGACAAGAAGACTTAAGTGATGCCTAACACTCTTCGGCTCTGGGTGTTTAGGGCTTTGTCCTCACAAAGATTTCTCTCTCAAAGGCTTCGAGGTGGGTTTCTCTCAAACGACAAAAGCCGTGCACTAACTCTGAGCAGCCAACAAATTT…	chr1A	NA	85.417	288	14	12	1	262	566673418	566673703	6.99E-71	274	chr1A	NA	96.933	163	5	0	139	301	267380709	267380871	6.96E-71	274
274	Assemblytics_b_13377	284	chr1A	275603498	275603627	129	+	Deletion	129	0	chr1A:268284014-268284014:+	between_alignments	Intergenic	-244669	gene_id TRIDC1AG023600; transcript_id TRIDC1AG023600.2; confidence_class HC_U	TCCATGTGCAGTAAATTAGAAGGAATTTTCAAACATATTGGTCTCACGGCATGGGCACATGCATGGAGTGCCATGGCATTTTAATTCCAAAAAATGATTAGAAAAACATGAAACCTTGCTTGATTTAAT	AAATTCAAGGGGTCATTTGACCTTTGAAAGACATATAAGTGATTTTCTATCCATTTAATGACCGTAATTTAAATTTGAACTACATCTCCGTGAAATGGCTAACCAAAACGGTTTGAAAAATCATATTTGTGTACTTCTGTGCGAGTTAATTCCATGTGCAGTAAATTAGAAGGAATTTTCAAACATATTGGTCTCACGGCATGGGCACATGCATGGAGTGCCATGGCATTTTAATTCCAAAAAATGATTAGAAAAACATGAAACCTTGCTTGATTTAATGTCATGCCACCAAAATGTTGTGGTAAAAAAATTGGCCTGTTTGACGAAAGTTTGGACACACACCCCTCACAATGATAGACGCAAAGGTGTCCCGATGTTTCGATGAGATAGATATCGTTT…	AAATTCAACGGGTCATTTGACCTTTGAAAGACATATAAGTGATTTTCTATCCATTTAATGACCGTAATTTAAATTTGAACTACATCTCCATGCAACGGCTAACCAAAACGGTTTGAAAAATCATATTTGTGTACTTCTGTGCGAGTTAATGTCATGCCACCAAGATGTTGTGGTAAAAAAATTGGCCTGTTTGACGAAAGTTTGGACACACACCCCTCACAATGATAGAGGCAAAGGTGTCCCGATGTTTCGATGAGATAGATATCGTTTTCTATGGGAGTCGACTTTGATGATCCGACT	chr5A	NA	92.898	352	24	1	1	351	260021634	260021283	7.19E-142	510	chr5A	NA	92.898	352	24	1	1	351	255753102	255752751	7.16E-142	510
275	Assemblytics_b_13396	285	chr1A	275930996	275930997	92	+	Insertion	0	92	chr1A:268606321-268606413:+	between_alignments	Intergenic	-572103	gene_id TRIDC1AG023600; transcript_id TRIDC1AG023600.2; confidence_class HC_U	G	CTCATTATAATCAGTACTCCCTCTGTCTAGGTGAGCAAGTCATCTTAGATTGTGCACTGTGACCAAGGAGGAGGGGAAAACGAGAGATCTTAATGTTTATAATCAGTACTCCCTTCGTCTAGGTGAGCAAGTCATCTTAGATTGTGCACTGTGACCAAGGAGGAGGGGAAAACAAGAGATCTTAATGTTTATTTGCTAATTAATAGCATTGCATGCAATGAGCTAACCACTGCATGTTGTGTTTGGTAGTCTCAAGTCATTAAAAGCATGCACACCCACATCTCCTATTGGTTGATATGTC	CTCATTATAATCAGTACTCCCTCTGTCTAGGTGAGCAAGTCATCTTAGATTGTGCACTGTGACCGAGGAGGAGGGGAAAACGAGAGAtCTTAATGTTTATAATCAGTAGTCCCTCCCTCTAGGTGAGCAAGTCATCTTAGATTGTGCACTGTGACCAAGGAGGAGGGGAAAACGAGAGATCTTAATGTTTATAATCAGTACTCCCACCGTCTAGGTGAGCAAGTCATCTTAGATTGTGCAATGTGACCAAGGAGGAGGGGAAAACAAGAGATCTTAATGTTTATTTGCTAATTAATAGCATTGCATGCAATGAGCTAACCACTGCATGTTGTGTTTGGTAGTCTCAAGTCATTAAAAGCATGCACACCCACATCTCCTATTGGTTGATATGT	chr2A	NA	98.671	301	4	0	1	301	445609098	445608798	2.90E-149	534	chr2A	NA	98.671	301	4	0	1	301	443748452	443748152	2.89E-149	534
276	Assemblytics_b_13450	286	chr1A	276818954	276819151	181	+	Deletion	197	16	chr1A:269605342-269605358:+	between_alignments	Intergenic	-50034	gene_id TRIDC1AG023660; transcript_id TRIDC1AG023660.1; confidence_class HC_G	NNNNNNNNNNNNNNNNNNNNNNNNNNNNNNNNNNNNNNNNNNNNNNNNNNNNNNNNNNNNNNNNNNNNNNNNNNNNNNNNNNNNNNNNNNNNNNNNNNNNNNNNNNNNNNNNNNNNNNNNNNNNNNNNNNNNNNNNNNNNNNNNNNNNNNNNNNNNNNNNNNNNNNNNNNNNNNNNNNNNNNNNNNNNNNNNNNNNT	AGCACATGACAACCTCTACTTTCCTCTGCGAAGGGCCTATCTTTTATTCTTGTCTCATACCTTATACAAGAGTCATGGTGATCTTCACCTTTCCTTTTTACATTTTATCCTTTGGCAAGCACATTGTGTTGGAAAGATCCTGATATATATNNNNNNNNNNNNNNNNNNNNNNNNNNNNNNNNNNNNNNNNNNNNNNNNNNNNNNNNNNNNNNNNNNNNNNNNNNNNNNNNNNNNNNNNNNNNNNNNNNNNNNNNNNNNNNNNNNNNNNNNNNNNNNNNNNNNNNNNNNNNNNNNNNNNNNNNNNNNNNNNNNNNNNNNNNNNNNNNNNNNNNNNNNNNNNNNNNNNTGTAAGTTAGCATGAACTATTATTGTTGACATTACCCTTGAGGTAAAAGGTTG…	AGCACATGACAACCTCTACTTTCCTCTGCGAAGGGCCTATCTTTTATTCTTGTCTCATACCTTATACAAGAGTCATGGTGATCTTCACCTTTCCTTTTTACATTTTATCCTTTGGCAAGCACATTGTGTTGGAAAGATCCTGATATATATATATATCCAACTGGATGTAAGTTAGCATGAACTATTATTGTTGACATTACCCTTGAGGTAAAAGGTTGGGAGGCAACACTATAAGCCCCTATCTTTCTCGGTGTCCGATTGAAACTCCATAACCATAAGTATTGTGTGAGTGTTAGCAATTGTGAAAGACTAAATG	chr6B	NA	98.013	151	3	0	347	497	430962453	430962303	2.60E-67	263	chr1A	NA	100	151	0	0	347	497	269605358	269605508	2.57E-72	279
277	Assemblytics_b_13473	287	chr1A	277342271	277342416	132	+	Deletion	145	13	chr1A:270080903-270080916:+	between_alignments	Intergenic	-374527	gene_id TRIDC1AG023740; transcript_id TRIDC1AG023740.2; confidence_class HC_G	AGGTCACTAGGTTTTCATTTTCGGTCCGACCGAGTTTATTGATTCGGTCCCACCGAGATTGGAAAACTGTGTAACGGTTGGATTTTGTGTGGAGGCTATATATACCCCTCCACCTCCTTCTCATTAGTAGAGAGAGCCATCAGAA	GAGTTTGCTTGACCAAATCTCAGTTTCACTTATTACCCAAATCGGTCCCACCGAGTTTGAGTAATCGGTCAAACCGAGTTTTGGATTTACCCTAACCCTAGCACATCGGTCCCACCGAGTTGATCCAGTCGGTCCCACCGAAATCACTAAAGGTCACTAGGTTTTCATTTTCGGTCCGACCGAGTTTATTGATTCGGTCCCACCGAGATTGGAAAACTGTGTAACGGTTGGATTTTGTGTGGAGGCTATATATACCCCTCCACCTCCTTCTCATTAGTAGAGAGAGCCATCAGAACACACACACCATTCCAACTCATATGTTCTGAGAGAGAACCACCTACTCATGTGTTGAGACCAAGACATTCCATTCCTACCATATGAATCTTGATCTCTAGCCTT…	GAGTTTGCTTGACCAAATCTCAGTTTCACTTATTACCCAAATCGGTCCCACCGAGTTTGAGTAATCGGTCAAACCGAGTTTTGGATTTACCCTAACCCTAGCACATCGGTCCCACCGAGTTGATCCAGTCGGTCCCACCGAAATCACTAACgNNNNNNNNNNaCACACACACCATTCCAACTCATATGTTCTGAGAGAGAACCACCTACTCATGTGTTGAGACCAAGACATTCCATTCCTACCATATGAATCTTGATCTCTAGCCTTCCCAAGTTGCTTTCCACTCAAATCTTCTTTCAACCAAATCCAAATC	chr1A	NA	99.551	445	2	0	1	445	269146454	269146010	0	811	chrUn	NA	99.551	445	2	0	1	445	351670932	351671376	0	811
278	Assemblytics_b_13474	288	chr1A	277363528	277363633	105	+	Deletion	105	0	chr1A:270102035-270102035:+	between_alignments	Intergenic	-353290	gene_id TRIDC1AG023740; transcript_id TRIDC1AG023740.2; confidence_class HC_G	CTACCTCTGTTTGTTTTTATAAGACGTTTTAGACTTTCAGACACTGTTCAAAAACAGCACAAAGCAAGTTGTCTGAACGCCTTATAAAAACAAACGGAGGGAGTA	TCATGTTTTGGACTAAACAGTGAGGTTAAGTTGTTCAAACATGCATGAAAATGCCGTATTCAGATTCCTTGAATTTTTCTGATAATTTTTCATATATAATTTATTTCATTTTGAGCTACGGTTGATTTATATGATTTTTAGAAGTTAATACTACCTCTGTTTGTTTTTATAAGACGTTTTAGACTTTCAGACACTGTTCAAAAACAGCACAAAGCAAGTTGTCTGAACGCCTTATAAAAACAAACGGAGGGAGTAACATTTTCTGGGATTTCCTGAATAGAAATAAATCCAGAAATTACATTATTGCATCAGCATTATGTCGTGCTGACCTCAGCAGGTCAACACGCCAGGTCCAGGTCAAACCTGACCAGTGCGTCCCACTAGTCAGTCTCACAGAGC…	CATGTTTTGGACTAAACAGTGAGGTTAAGTTGTTCAAACATGCATGAAAATGCCATATTCAGATTCCTTGAATTTTTCTGATAATTTTTCATATATAATTTATTTCATTCTGAGCTACGGTTGATTTTATATGATTTTTAGAAGTTAATAACATTTTCTGGGATTTCCTGAATAGAAATAAATCCAGAAATTACATTATTGCATCAGCATTATGTTGTGCTGACCTCAGCAGGTCAACACGCCAGGTCTAGGTCAAACTTGACCAGTGGGTCCCACTAGTCAGTTTCACAGAGCTGGGTT	chr7A	NA	98.026	152	3	0	254	405	95169824	95169673	5.81E-68	265	chr1A	NA	98.013	151	2	1	1	150	270094007	270094157	7.48E-67	261
279	Assemblytics_b_13475	289	chr1A	277366368	277366493	125	+	Deletion	125	0	chr1A:270104758-270104758:+	between_alignments	Intergenic	-350440	gene_id TRIDC1AG023740; transcript_id TRIDC1AG023740.2; confidence_class HC_G	CTCCCTCCGTTCCAAATTAGATGACTTTCATTTGTCTAGAGATGGATGTATTTAGACACTAAACAAGTATAGATACATCCATATGTAGACAAGTGGGGGTCAAGTATTTTGGAACGGAGGGAGTA	AGGAAGACCTGGATAAAGCTGCTTGCATATTGGGCATCAAGATCTATAGAGATAGATCAAAACGCCTGATGATACTTTCAAAGAACGCACACCTTGACATGTTTTTGAAGGAGTTCAAAATAGATCAGTCAAAGAAGAGGTTCTTACCTACTCCCTCCGTTCCAAATTAGATGACTTTCATTTGTCTAGAGATGGATGTATTTAGACACTAAACAAGTATAGATACATCCATATGTAGACAAGTGGGGGTCAAGTATTTTGGAACGGAGGGAGTAAGTTGTAAGGTGTGAAGTTGAGTAAGACTCGAAGATTAACCACGGCAGAAGAAAGAGGAAGGACGAAGGTCGTCCCCTATGCTCTTGTCATAGGCTCTATACAGTATGCCATGCTGAGTACCGC…	AGGAAGACCTGGATAAAGCTGCTTGCATATTGGGCATCAAGATCTATAGAGATAGATCAAAACGCCTGATGATACTTTCAAAGAACGCACACCTTGACATGTTTTTGAAGGAGTTCAAAATAGATCAGTCAAAGAAGGGGTTCTTACCTAAGTTGTAAGGTGTGAAGTTGAGTCAGACTCGAAGATTGACCACGGCAGAAGAAAGAGGAAGGACGAAGGTCGTCCCCTATGCTCTTGTCATAGGCTCTATACGGTATGCCGTGCTGAGTACCGCACCTGATGTGTGCCTTGCCACATGTC	chr4A	NA	99.333	150	1	0	276	425	548511458	548511309	3.66E-70	272	chr1A	NA	99.333	150	1	0	1	150	270104609	270104758	3.64E-70	272
280	Assemblytics_b_13518	290	chr1A	277906723	277906730	100	+	Insertion	7	107	chr1A:270619481-270619588:+	between_alignments	Intergenic	-46578	gene_id TRIDC1AG023760; transcript_id TRIDC1AG023760.1; confidence_class HC_G	TGTGCCT	AGAGGGTATAAACTATGGTTCGGATACGACCAGAGCCCCCAAGTGATTATCCTGGTGGCCTTGCGCCGATCAAGAGGGTATAAGGTATGGTCCGGATACGACCAGAGCTCCCAAATGATTTCCCTTGTGGCCCTTATGCCTATCAAGAGGTGTGCCTATTATGAGCTGTGCTCAAGGGATACCCATGTTTGAACTGTGATGTGCAACAGACTCTCTTTGGCCCCTTATGATAATATTGGCTTGATAGTCGGATTACCGAAGTAACCAGAGCTGTGCTCTTATGATAATATTGGCTTGATAGCCGGAA	AAGAGGGTATAAACTATGGTTCGGATATGACCAGAGCCCCCAAGTGATTATCCTGGTGGCCTTACGCCGATCAAGAGGGTATAAACTATGGTTCGGATACGACCAGAGCCCCCAAGTGATTATCCTGGTGGCCTTACGCCGATCAAGAGGGTATAAGGTATGGTCCAGATACGACCAGAGCTCCCAAATGATTTCCCTGGTGGCCCTTATGCCTATCAAGAGGTGTGCCTATGGTTCGAACATAACCCCCAAATGATATTATGAGCTGTGCTCAAGGGATACCCATGTTTGAACTATGATGTGCAGCAGACTCTCTTTGTCCCCTTATGATAATATTGGCTTGATAGTCGGATTACCGAAGTAACCAGAGCTATCCTCTTATGATAATATTGGCTGGAT…	chr5A	NA	85.714	329	18	15	1	302	316566105	316566431	9.05E-85	320	chr5A	NA	85.714	329	18	15	1	302	312248131	312248457	9.01E-85	320
281	Assemblytics_b_13532	291	chr1A	278087733	278087877	146	+	Deletion	144	-2	chr1A:270832369-270832371:-	between_alignments	promoter-TSS ( gene_id TRIDC1AG023810; transcript_id TRIDC1AG023810.1; confidence_class HC_G)	-257	gene_id TRIDC1AG023810; transcript_id TRIDC1AG023810.1; confidence_class HC_G	AGCTAGCTATGGACAGGGGTGCGTGGAAGCTTGCTATCCATGTGCCAGAGCCATGAGTTGGTTGCGAGATCTTATGGGTTTCACCTCTAGCCTACCCCAACTTGTTTGGGACTAAAGGCTTTGTTGTTGTTGTTGTTGTTGTGT	TGCTCCGAAAAGGTTTGCACGGCAGATGTATTCTTGGTTCTTTGATTCGGCAATTGTAGCAACTTCGAATTAATTACCAAGTGTGTGGTGCTGGCATAGTTACACCTCAGTTTCTGCGCTTGTTTATCTGATTGAATTTTGGGCCTATAGAGCTAGCTATGGACAGGGGTGCGTGGAAGCTTGCTATCCATGTGCCAGAGCCATGAGTTGGTTGCGAGATCTTATGGGTTTCACCTCTAGCCTACCCCAACTTGTTTGGGACTAAAGGCTTTGTTGTTGTTGTTGTTGTTGTGTAGTGCAGTATCATATTCACCGAAACTTGATTTCACCACGGGCATATTGTTGATTTACTGTTGGGTAGATTCTGGATCTCTATGATCTGACACTCAGGCATATTGT…	TTTGCTCCGAAAAGGTTTGCACGGCAGATGTATTCTTGGTTCTTTGATTCGGCAATTGTAGCAACTTCGAATTAATTACCAAGTGTGTGGTGCTGGCATAGTTACACCTCAGTTTCTGCGCTTGTTTATCTGATTGAATTTTGGGCCTATAGTGCAGTATCATATTCACCGAAACTTGATTTCACCACGGGCATATTGTTGATTTACTGTTGGGTAGATTCTGGATCTCTATGATCTGACACTCAGGCATATTGTCCAAATGCATGAGACACTCATTTACATGTAGTTTCTTCTTGTAATTT	chr4B	NA	98.71	155	2	0	149	303	88474119	88473965	2.96E-71	276	chr1A	NA	100	151	0	0	294	444	270832369	270832519	2.28E-72	279
282	Assemblytics_b_1356	292	chr1A	34768793	34768989	196	+	Deletion	196	0	chr1A:29642838-29642838:+	between_alignments	Intergenic	-12217	gene_id TRIDC1AG006890; transcript_id TRIDC1AG006890.1; confidence_class HC_G	CAGTGGCGGAGCCAGGAATTATGGATCAGGGGGGCCAAATGACTCAAACTCTTTATAACAGGGGCCAAACAATACTACTACATGTATTTTCGTATAAATTGCACACTGTTCATCTACTAATTACCAGCAAATCAGTGATCTTAGGGGGGGCCAGGGCCCCTGCTGGTCCCCCCCTGTGTCCGCCACTGCCTGTGAC	TGGTGCTCTTAATTAGCCCACACAATGGGAAAGTAGCAGCACTAGTAGTACTTCTGTTACCACCAAATCACCGCATCGGCCACATGTAAGGAGCATTTAGTTGCCTTGATTATATATATGAACGAAAAATGTATTTGGCACACCTGTGACCAGTGGCGGAGCCAGGAATTATGGATCAGGGGGGCCAAATGACTCAAACTCTTTATAACAGGGGCCAAACAATACTACTACATGTATTTTCGTATAAATTGCACACTGTTCATCTACTAATTACCAGCAAATCAGTGATCTTAGGGGGGGCCAGGGCCCCTGCTGGTCCCCCCCTGTGTCCGCCACTGCCTGTGACAGATTGCAAAAACGCCACACCACTTGGATGCCGTCCAATTTTAATCCAACGCG…	TGGTGCTCTTAATTAGCCCACACAATGGGAAAGTAGCAGCACTAGTAGTACTTCTGTTACCACCAAATCACCGCATCGGCCACATGTAAGGAGCATTTAGTTGCCTTGATTATATATATGAACGAAAAATGTATTTGGCACATCTGTGACAGATTGCAAAAACGCCACACCGCTTGGATGCCGTCCAATTTTAATCCAACGCGCGCTAAGCGTTCCAGCGAGGCGTTTCTTTTTTGTGTCGCTGCTGTGTGGGCCATCGCTCCACGCCCGCGTCGCTGCACGCCCGCGTCGCTCGAACCG	chr2A	NA	98.438	192	2	1	151	341	762065061	762064870	1.51E-89	337	chrUn	NA	98.413	189	3	0	151	339	146378770	146378582	1.94E-88	333
283	Assemblytics_b_13606	293	chr1A	279563163	279563164	91	+	Insertion	0	91	chr1A:272403767-272403858:+	between_alignments	Intergenic	-12321	gene_id TRIDC1AG023930; transcript_id TRIDC1AG023930.1; confidence_class HC_G	C	AAAAGACAAATTCCCGCCGATTCAGTAGGAACCGGGTCAAATTTGAACTGCAGCTGCCTCATAGTTTGCTCTTTATTTGTTCCAAAAATCATTTATAGGTACATAAGTATCTATTTAATCAGAAATACATGGTTTGGTGGTGATACGTTGCGTTCTGGGCGGCCTAGGCATGTCTAGTGGGTTGGGCACTCCCCAGGTAGGTGCTAGGAAAAAAATTACAACATAAGATTCTCATGAGGAGACCGAACTATGCTCAAAGATGAATTAACAACCAAGTGTTTGATTAGTGGTACGAGAAATG	AAAAGACAAATTCCCGCCGATTCAGTAGGAATCGGGTCAAATTTGAACTGCAGCTGCCTCATAGTTTGCTCTTTATTTGTTCCAAAAATCATTTATAGGTACATAAGTATCTATTTAATCAGAAATACATGGTTTGGTGGTGATACGTTGAGGTTTGGATGGTGGCCCAGGGCCCCAACTCCAAAGCGCGTAGACTCGCATGCCCGCCGCGTGGTCACCGCGTGACCGTGGCGTTGCCATGCGTTCTGGGCGGCCTAGGCATGTCTAGTGGGTTGGGCACTCCCCAGGTAGGTGCTAGGAAAAAAATTACAACATAAGATTCTCATGAGGAGACCGAACTATGCTCAAAGATGAATTAACAGCCAAATGTTTGATTAGCGGTACGAGAAAT	chr4B	NA	88.328	317	21	8	1	301	81997861	81997545	1.12E-98	366	chr4B	NA	88.959	317	19	8	1	301	82852732	82852416	5.16E-102	377
284	Assemblytics_b_13650	294	chr1A	280417597	280417791	194	+	Deletion	194	0	chr1A:273296333-273296333:+	between_alignments	Intergenic	-270056	gene_id TRIDC1AG023940; transcript_id TRIDC1AG023940.1; confidence_class HC_G	GGGTATATCATGCATTAAAACTACTTTTGACCATATAAATTTGACATGCAAGCTCATGAACAAGGTCACCTAAGCAGCAAAAATTTGCAATGAATAAAGCACTAGAACAAAAACTAATTGAACTATTGGAGGAGTCACATACCAAAGAACAATCCCCCAAAGCAGTTTTGTGAATGGAACTTTGAGCAAGGAGA	TGGGTCATTGCTTCCTTGAAGGGCCACCTTGGTATATTTTCCTAAACATATTTCTTCCTTTGAAAAATTTCAGAATTTTTTAGTAACTTCAAAATAAAAGTGAACCAAACTCAACAAAATTGATAGCAACTACTCCTACAAGTGCCTAGAGGGTATATCATGCATTAAAACTACTTTTGACCATATAAATTTGACATGCAAGCTCATGAACAAGGTCACCTAAGCAGCAAAAATTTGCAATGAATAAAGCACTAGAACAAAAACTAATTGAACTATTGGAGGAGTCACATACCAAAGAACAATCCCCCAAAGCAGTTTTGTGAATGGAACTTTGAGCAAGGAGATCGAAAAATGGCAGCAAGATGAGATTGGGCTCGGGTTTGAGCTGGCTAGTGATGT…	TGGGTCATTACTTCCTTGAAGGGCCACCTTGGTACATTTTCCTAAACATATTTCTTCCTATGAAATATTTCAGAATTTTTTAGTAACTTCAAAATAAAAGTGAACCAAACTCAACAAAATTGATAGCAACTACTCCTACAAGTGCCTAGATCGAAAAATGGCAGCAAGATGAGATTGGGCTCGGGTTTGAGCTGGCTAGTGATGTTTTTGGGAGGAAGAAGGAGTGTGTGGTAGCTAGAATAAGTGGAGGGGAACCACCATGGGCCCACGAGGCAGGGGGCGCGCCCAGGGGGTAGGGCG	chr5A	NA	95.354	495	21	2	1	494	434303480	434302987	0	785	chr1A	NA	98.178	494	9	0	1	494	273272007	273272500	0	863
285	Assemblytics_b_13689	296	chr1A	281066165	281066324	160	+	Deletion	159	-1	chr1A:273869994-273869995:-	between_alignments	Intergenic	-214114	gene_id TRIDC1AG023970; transcript_id TRIDC1AG023970.1; confidence_class HC_G	ATTTACTTTCATGTTATTTTACTTTTATGTTGATTCATCACCTTCTCAAACAAGCACCAGTCCTGAGGGGACTATTGTCATCCTCATGCATTGTGTATAGTTAATGTTGAATGCATCATGACTGAATCTCTTCTACCATGAATTACAATGTTTAGTCAC	CGCTAATGTGTTTAGCATGGAAGATATTGAAAACTCTTGGTCGTAACATTGACAGGAAGGGTATACCTCCCAATATTATATTTATCTCTAATTTAAGCTTCGAGCTCTGGCACCTTTGCAAATCCCTGCTTCCCCCTGCGAAGGTAGTCTATTTACTTTCATGTTATTTTACTTTTATGTTGATTCATCACCTTCTCAAACAAGCACCAGTCCTGAGGGGACTATTGTCATCCTCATGCATTGTGTATAGTTAATGTTGAATGCATCATGACTGAATCTCTTCTACCATGAATTACAATGTTTAGTCACTGCTTGAACTTTGGAGGTGCTCTGGATTTATGTTTTGCGGTCTCAGAAAGGGCTAGCGAGATATCATTATTATCATATTATATCATGATT…	ACGCTAATGTGTTTAGCATGGAAGATATTGAAAACTCTTGGTCGTAACATTGACAGAAAGGGTATACATCCCAATATTATATTTATCTCTGATTTAAGCTTCGAGCTCTGGCACCTTTGCAAATCCCTGCTTCCCTCTGCGAAGGTAGTCTGCTTGAACTTTGGAGGTGCTCTGGATTTATGTTTTGCGGTCTCAGAAAGGGCTAGCGAGATACCATTATTATCATATTATATCATGATTGTTCTGACAATGTGTTGGCATTTGAGATACCTTATTGTTGCTCGCTAGTTCACTATGCCAT	chr6A	NA	91.757	461	34	3	1	459	488929340	488928882	3.40E-180	638	chr2B	NA	91.974	461	34	2	1	459	332293254	332292795	0	643
286	Assemblytics_b_13703	297	chr1A	281301607	281301787	153	+	Deletion	180	27	chr1A:274124613-274124640:+	between_alignments	Intergenic	244410	gene_id TRIDC1AG023990; transcript_id TRIDC1AG023990.1; confidence_class HC_G	TTGGTGCTTTCATTGAGAGTTCCTCTGTGTCTTCGCCATTAGGCTTGATGGCTCCTACTATCATCGATAGCGATGCAGTCCAGGGTGAGACTTTTCTCCCCGGACAGATCTTCGTGTTCGGCAGCTTTGCCCTGCGGGCCAATTCGCTTGGCCATCTAGAGCATATCGAAAGTTACGCCC	AATATTAATCAAGCAAGACATAGGGTTTTACCTCCATCAAGAGGGCCCGAACCTGGGTAAAACATTGTGTCCCCTGCCTCCTGTTACCATCCGCCTTAGATGCACAGTTCGGGACCCCCTACCCGAGATCCGCCGATTTTGACACCGACATTGGTGCTTTCATTGAGAGTTCCTCTGTGTCTTCGCCATTAGGCTTGATGGCTCCTACTATCATCGATAGCGATGCAGTCCAGGGTGAGACTTTTCTCCCCGGACAGATCTTCGTGTTCGGCAGCTTTGCCCTGCGGGCCAATTCGCTTGGCCATCTAGAGCATATCGAAAGTTACGCCCATAGAGAGCAATGAAAGAATAAGGCTATACTACAATGCATATTTGGCCGGTGGAAATCTCTATGGTTAC…	AATATTAATCAAGCAAGACGTAGGGTTTTACCTCCATCAAGAGGGCCCGAACCTGGGTAAAACATTGTGTCCCCTGCCTCCTGTTACCATCCGCCTTAGATGCACAGTTCGGGACCCCCTACCCGAGATCCGCCGGTTTTGACACCGACAACATGGAATATGCTGGCAAATTAACACATAGAGAGCAATGAAAGAATAAGGCTGTACTACAATGCATATTTGGCCGGTGGAAAGCTCTATGGTTACAGTTTTGCGTAAAGCCAATTTTTCCCTACTGCAAAAGAATAAATTTTATTTAACTATAATGGTAGTTGTTAAACATTGGGA	chr1A	NA	96.97	330	10	0	1	330	281292833	281293162	3.69E-155	555	chr2A	NA	96.97	330	10	0	1	330	490613253	490612924	3.68E-155	555
287	Assemblytics_b_13724	298	chr1A	281828242	281828243	90	+	Insertion	0	90	chr1A:274663897-274663987:+	between_alignments	Intergenic	-282136	gene_id TRIDC1AG023990; transcript_id TRIDC1AG023990.1; confidence_class HC_G	G	TTGTCACTCCGATTGTCGGAGAGGTATCTCTGGGCCCTCTCAGTAATGCATATCACTATAAGCCTTGCAAGCATTGTGACTAATGAGTTAGTTGCGGGATGATGCATTACGGAACGAGTAAAGAGACTTGCCGGTAACGAGATTGAACTAGGTATGAGGATACCGACGACCGAATCTCAGGCAAGTAACATACTGATGACAAAGGGAACAACGTATATTGTTATGCAGTTTGACCGATAATGATCTTTGCAGAATATGTAGGAGCCAATATGAGCATCCAGGTTCCCCTATTGGTTATTGA	TTGTCACTCCGATTGTCGGAGAGGTATATCTGGGCCCTCTCAGTAATGCATATCACTATAAGCCTTGCAAGCATTGTGACTAATGAGTTAGTTGCGGGATGATGCATTACGGAATGAGTAAAGAGACTTGCCGGTAACGAGATTGAACTAAGCCTTGCAAGCATTGTGACTAATGAGTTAGTTGCGGGATGATGCATTACGGAACGAGTAAAGAGACTTGCCGGTAACGAGATTGAACTAGGTATGAGGATACCGATGACCGAATCTCAGGCAAGTAACATACCGATGACAAAGGGAACAACGTATATTGTTATGCAATTTGACCGATAACGATCTTTGCAGAATATGTAGGAGCCAATATGAGCATCCAGGTTCCCCTATTGGTTATTG	chr1A	NA	98.671	301	4	0	1	301	281847231	281847531	2.90E-149	534	chr1A	NA	98.662	299	4	0	1	299	274669580	274669878	3.74E-148	531
288	Assemblytics_b_13744	299	chr1A	282185648	282185649	118	+	Insertion	0	118	chr1A:275025301-275025419:+	between_alignments	Intergenic	132675	gene_id TRIDC1AG024000; transcript_id TRIDC1AG024000.2; confidence_class HC_u	C	GGAGCTTCGGTCTCGGGGTGTCACAACTCTCCTCCACTTACAAGAGATCTCGCCGCAAGATCTAAGGATGTCACCAAAGAGAAGCAGAAGAGGAAGAGGTAAAACAGAGTTGCTTCTTTGACAAATGAGTGAAACCACGAACCCTGAGAGCTTCACGAACTAAAAGAACATGACCACACCGGTATAATGAGATAGCCAAGGAACAAGAATGACAGAATTTGGACAGCACTCCGGTAGAAAAGTGAAGGAAAACTTGATAAGATGAAAAGAACTTAAGAAGAGGATACAACACTCTTGCTAA	GGAGCGTCGGTCTCGGGGTGTCACAACTCTCCTCCACTTACAAGAGATCTCGCCGCGAGATCTAAGGATGTCACCGAAGAGAAGCAGAAGAGGAAGAGGTAAAACAAAGTTGCTTCTTTGACAAATGAGTGAAACCACGAACCCTGAGAGGTTGAAAACTTGGAAGAAAGAATAGAACGGATATGAAGGAGATTGCAAACACTCTGTTAGCAAAGAGGAACAAGGAACATTACGAGAACCTTGTAGGTTGAAAGACATGGCATAAGAGCTTCACGAACTAAAAGAACATGACCACACCGGTATAATGAGATAGCCAAGGAACAAGAATGACAGAATTTGGACAGCACTCCGGTAGAAAAGAGAAGGAAAACTTGATAAGATGAAAAGAACTTAAGAAGA…	chr5A	NA	91.613	155	13	0	147	301	287683355	287683509	4.30E-53	215	chr1A	NA	98.71	155	2	0	147	301	275025416	275025570	1.94E-71	276
289	Assemblytics_b_13747	300	chr1A	282269679	282269692	98	+	Insertion	13	111	chr1A:275109706-275109817:+	between_alignments	Intergenic	48638	gene_id TRIDC1AG024000; transcript_id TRIDC1AG024000.2; confidence_class HC_u	AGAAGCTTGGTTG	CGGGACCACTTCAACCATGGCCTCCTGGTGCTCCGAAGCTCTCTTGGACGTACTGTCGCAAGAGCAGACGAGGGACATCAGTGGCTCTGCTCCAGCGCGCTCCAAAGCTCTCTTCGACGTACTGTCGCAGGAGCAAACGAAGGAGATCGCAGAAGCTTGGTTGAAGGCCACCGCTACTCCACTCAGTCGATGCCAAGCTTGGTGGGGTAAACATCGGCAGTTGATTAGCCGCTTGATGGCGACGTGGAGGCGGAAATCTTCAGAACCTTGTGCTCCGAAGGAGGAGGTTATCGAGGCGGATGAGGAGGAGGAA	GGGACCACTTCAACCATGGCCTCCTGGTGCTCCGAAGCTCTCTTGGACGTACTGTCGCAGGAGCAGACGAGGGACATCAGTGGCTCCGCTCCAGGCGCGCTCCAAAGCTCTCTTCGATGTACTGTCGCAGGAGCAAACGAAGGAGATCGCCGGCACCTCCCCGGCCGCCCTCCGCCGCCACGACCACGAAGCTGGTGCGCGGGCGCAGCCGGCAGCGAGGAAGAGTAGTACACGGTAGGTCGCCGCCGCTCTGGTCCCGCGAAGGCCACCGCTACTCCACTCAGTCGACGCCAAGCTTGGTGGGGTAAACATCGGCGGTTGATTAGCCGCTTGATGGCGACGTGGAGGCGGAAATCTTCAGAACCTTGTGCTCCGAAGGAGGAGGTTATCGAGGCGGAT…	chr5B	NA	85.185	324	32	11	1	311	307526941	307526621	3.33E-84	318	chr5B	NA	84.688	320	33	11	5	311	298400481	298400165	2.58E-80	305
290	Assemblytics_b_13762	302	chr1A	282483020	282483158	102	+	Deletion	138	36	chr1A:275338455-275338491:+	between_alignments	Intergenic	-155599	gene_id TRIDC1AG024000; transcript_id TRIDC1AG024000.1; confidence_class HC_u	AGTTTCGAAATGGTCCGGAGGTAAAGAATTATATATAGGAAGTACTATTTCAGGCATAGGGACAAGTTTCGGGGTCACCGGTATTGTACCGGGACCACCGGAAGGGTCCCGGGGGTCCATCGGGTGGGGCCACCTGCC	TGGAGAGCGATCTCGGTCATGTCTACATGTCTCCCGAACCCGTAGGGTCTACACACTTAAGGTTCGGTGACGCTAGGGTTGTAGGGATATGTATATGCAGTAACCCGAATGTTGTTCGGAGTCTCGGATGAGATCCCGGACGTCATGAGGAGTTTCGAAATGGTCCGGAGGTAAAGAATTATATATAGGAAGTACTATTTCAGGCATAGGGACAAGTTTCGGGGTCACCGGTATTGTACCGGGACCACCGGAAGGGTCCCGGGGGTCCATCGGGTGGGGCCACCTGCCCCGGGGGTCCACCGGGTGGGGCCACCTGCCCCGGGGGGCCACATGGGCTGTAGGGGGTCCGCCTTGGTCTATATGGGCCAAGGGCACCAGCCCCAAGAGGCCCATGCGCCT…	CGGAGAGCGATCTCGGTCATGTCTACATGTCTCCCGAACCCGTAGGGTCTACACACTTAAGGTTCGATGGCGCTAGGGTTGTAGGGATATGTATATGCAGTAACCCGAATGTTGTTCGGAGTCTCGGATGAGATCCCGGACATCACGAGGGATCACCGGTATTGTACCGGGACCACCGAAAGGGTCCCGGGGGTCCACCGGGTGGGGCCACCTGCCCCGGGGGCCACATGGGCTGTAGGGGGTGCGCCTTGGCCTATATGGGCCAAGGGCACCAGCCCCAAGAGGCCCATGCGCCTAGGGTTCAAGAAGGGAAGAGTCCCAAAGGGGGAAGGCACC	chr7A	NA	93.607	438	19	3	2	438	4118039	4117610	0	645	chr4A	NA	92.694	438	23	3	2	438	640947552	640947981	9.01E-176	623
291	Assemblytics_b_13769	303	chr1A	282682606	282682714	108	+	Deletion	108	0	chr1A:275519963-275519963:+	between_alignments	Intergenic	-17427	gene_id TRIDC1AG024060; transcript_id TRIDC1AG024060.5; confidence_class HC_U	TCACTCGGACCATGAGGGTGATGTTTTTGCTACTGAATTTGTTTGGCCATCTAAGGCCAAACCCTTTACTTGCAATGATCTGAAACCGATTCATAAGAATCGTGATGA	AGCCGATCGTCCAAAGATGAATATGGTGGAATATGATAGTGATCACTCGGACCATGAGGGTGATGTTTTTGCTACTGAATTTGTTTGGCCATCTAAGGCCAAACCCTTTACTTGCAATGATCTGAAACCGATTCATAAGAATCGTGATGATCACTCGGACCATGAGGGTGATGTTTTTGCTACTGAATTTGTTTGGCCATCTAAGGCCAAACCCTTTACTTGCAATGATCTGAAACCGATTCATAAGAATCGTGATGAAGAGATGAAGTTTACTTTTAACATTGCTAAGTGTGATAGAATATTTGATGCTTTGCTGCAGGCTAAGATTATTAGAATATCTCATACTTTACCGCCGTTGAAGAGCTAAAACGGTGTGCTTATTGCAAGTATCATAATTCT…	AGCCGATCGTCCAAAGATGAATATGGTGGAATATGATAGTGATCACTCGGACCATGAGGGTGATGTTTTTTCTACTGAATTTGTTTGGCCATCTAAGGCCAAACCCTTTACTTGCAATGATCTGAAACCGATTCATAAGAATCGTGATGAAGAGATGAAGTTTACTTTTAACATTGCTAAGTGTGATAGAATATTTGATGCTTTGTTGCAGGCTAAGATTATTAGAATATCTCATACTTTACCGCCGTTTGAAGAGCTAAAACGGCATGCTTATTGCAAGTATCATAATTCTTTTTCTCA	chr4A	NA	99.237	262	1	1	148	408	4066966	4066705	3.21E-130	472	chr6A	NA	99.237	262	1	1	148	408	606733442	606733703	3.20E-130	472
292	Assemblytics_b_13798	304	chr1A	283203359	283203382	68	+	Insertion	23	91	chr1A:276052629-276052720:+	between_alignments	Intergenic	-306029	gene_id TRIDC1AG024080; transcript_id TRIDC1AG024080.4; confidence_class HC_TE?	TTCCCTCGCACCCCTCCACTCGG	AGGCCCCCCACCCCCGCGCTGGGCCACGGCCCAGATGGCCTCGGGGCCAATTAGGTCGGCCCAGCCGGCTCCTACAACACCCCTGGGGTGACCAAACCCTAGCCCAACCGAACCCCACTCCCCCTCGCACGATTCCCTCCACCCCCACTCTTCCCTCGCACCCCTCCACTCGGTCTCGATCTGGATCGGGGCAGGCAACCGGCGCCCTGGTGCCTCGTCGTTCGCTGCCCGTCGCCTCTGTCGCCGCCGCACGGAGGACCACCTCGCCAGAGCTTACCTCCCGCTGGATCTGGATCAGCACCCGAGCCAATCCCCAGTGCCAG	GCCCCCCACCCCCGCGCTGGGCCACGGCCCAGATGGCCTCGGGGCCAATTAGGTCGGCCCAGCCGGCTCCTACAACACCCCTGGGGTGACCAAACCCTAGCCCAACCGAACCCCACTCCCCCCTCGCACGATTCCCTCCACCCCCCACTCNNNNNNNNNNNNNNNNNNNNNNNNNNNNNNNNNNNNNNNNNNNNNNNNNNNNNNNNNNNNNNNNNNNNNNNNNNNNNNNNNNNNNNNNNNGTCTCGATCTGGATCGGGGCAGGCAACCGGCGCCCTGGTGCCTCATCGTTCGCTGCCCGTCGCCTCTGTCGCCGCCGCACGGAGGACCACCTCGCCGGAGCTTACCTCCCGCTGGATCTGGATCGGCACCCGAGCCAATCCCCGGTGCCAG	chr1A	NA	94.769	325	15	2	1	323	283223789	283224113	2.46E-140	505	chr1A	NA	95.975	323	10	3	4	323	539326415	539326737	2.43E-145	521
293	Assemblytics_b_13813	305	chr1A	283563126	283563128	158	+	Insertion	-2	156	chr1A:276390372-276390528:+	between_alignments	TTS ( gene_id TRIDC1AG024100; transcript_id TRIDC1AG024100.3; confidence_class HC_U)	1679	gene_id TRIDC1AG024100; transcript_id TRIDC1AG024100.3; confidence_class HC_U	GG	AATAGATTTGTTATTAAGTTCATAGATAAGGGATCCGATGAACGATGATAACGAGGCCAAGAAGAAAGAACTCGCAGAGTTGATTGAGTACCTTTTGGAGCTGGACGAGATCCAGTGCATGCAAAGGTCAAGAGTAAATTGGTTACAGAAGGTGATCCAAACTGACCCGACATTATTGGCAAAAGTTGAAACTAAGGTGATCGAACATATGAATTCAATGCTCCTGGCCCCTTTTACCGTTGATGATGTTCGTAAAGTTGCTTTTAGTATTGAGGATTTGAAGGTCTCAGGACCAGATGGAC	TAGATTTGTTATTAAGTTCATAGATAAGGGATCCGATGAACGATGATAACGAGGCCAAGAAGAAAGAACTCGCAGAGTTGATTGAGTACCTTTTGGAGCTGGACGAGATCCAGTGCATGCAAAGGTCAAGAGTAAATTGGTTACAGAAGGGTGACCGCAACACAAGCTTTTTTCAGGTGTACACATCAACAAGAAGGAAAAAGAACTTCATTAAAATGTTAAAAATAATGATGGTGAATGACTGGAAGGCAATGCTAACTTGAACCCACATATCCAGAGTTATTTTGAGCACTTATTCACGTCTGAGGTGAACCAAACTGACCCGACATTATTGGCAAAAGTTGAAACTAAGGTGATCGAACATATGAATTCAATGCTCCTGGCCCCATTTACCGTTGA…	chr1B	NA	100	31	0	0	1	31	317453473	317453503	7.69E-06	58.4	chr1A	NA	99.359	156	0	1	1	155	276390221	276390376	4.17E-73	281
294	Assemblytics_b_13816	306	chr1A	283628304	283628471	167	+	Deletion	167	0	chr1A:276445959-276445959:+	between_alignments	Intergenic	66940	gene_id TRIDC1AG024100; transcript_id TRIDC1AG024100.3; confidence_class HC_U	NNNNNNNNNNNNNNNNNNNNNNNNNNNNNNNNNNNNNNNNNNNNNNNNNNNNNNNNNNNNNNNNNNNNNNNNNNNNNNNNNNNNNNNNNNNNNNNNNNNNNNNNNNNNNNNNNNNNNNNNNNNNNNNNNNNNNNNNNNNNNNNNNNNNNNNNNNNNNNNNGCCCATC	GCACACAACTTCCTTGGCTCTTTGCTCGTAACTCTCTCACACACCACTATGTCGTCTCGGAGCTCTTCCCCCCCCCCCCTCTCTCAAACTCTCCATCCACCTGGGTCACACATACACATGCATATCTCACTCGCACTCGATAGGCCCATCNNNNNNNNNNNNNNNNNNNNNNNNNNNNNNNNNNNNNNNNNNNNNNNNNNNNNNNNNNNNNNNNNNNNNNNNNNNNNNNNNNNNNNNNNNNNNNNNNNNNNNNNNNNNNNNNNNNNNNNNNNNNNNNNNNNNNNNNNNNNNNNNNNNNNNNNNNNNNNNNGCCCATCTAAAACTTTATCTCTCCCCCTCGTTCTCTCTCCATCTCACATGCGCACACACACAATCTCATGCCCAGCTAGCCAAGTATGA…	CGTACGCACACAACTTCCTTGGCTCTTTGCCCGTAACTCTCTCACGCACCACTATGTCATCTCGGAGCTCTTCCCCCCCTCTCTCAAACTCTCCATCCACCTGGGTCACACATACACATGCATATCTCACTCGCACTCGATAGGACCATCTAAAACTTTATCTCTCCCCCTCGTTCTCTCTCCATCTCACATGCGCACACACACAATCTCATGCCCAACTAGCCAAGTATGATGGTCTCTCACTCAATTGTAGGAACACGCAGTCCCCCCTATATGTATATGACTAGCTAATCTTAGTTT	chr6A	NA	98.726	157	2	0	311	467	214942978	214942822	2.42E-72	279	chr6A	NA	98.726	157	2	0	311	467	213956206	213956362	2.41E-72	279
295	Assemblytics_b_13861	307	chr1A	284642701	284642747	118	+	Insertion	46	164	chr1A:277461157-277461321:+	between_alignments	Intergenic	-262550	gene_id TRIDC1AG024130; transcript_id TRIDC1AG024130.1; confidence_class HC_G	CCAGGAGTCCAAGTAGGACTCCCCCCCTTGGCGTGCCACCCCTTCG	GAGGGACGGCCATAGGTGGCGCCCCCCCTTCCCTAGTCCGAATTGGTCAAGGGGAGGGGGCAGTGCCCCCCTCCTTCCTTCCCTTCTTTTCCTCCTTCCCTTCTTCTCCAACTTGGACTAGGAAAGGGGGGGGACCGAATCCTACTTGGACCAGGAGTCCAAGTAGGACTCCCCCCCTTGGCGTGCCACCCCTTCGCCGGCCTCCTCCCCCCCTCCTTTATATACATGGGAGGGGGGCACCCCAAAGGCACACCAAAGTTTCTCTTAGCCGTGTGCGGTGCCCCCCTCCACAGTTACACACCTCGGTCATATCATCGTAGTGCTTAGGTGAAGCCCTGCGCCGGTA	GGACGGCCATAGGTGGCGCCCCCCCCCTTTCCTAGTCCGAATTGGTCAAGGGGAGGGGGCAGTGCCCCCCTCCTTCCTTCCCTTCTTTTCCTCCTTCCCTTCTTCTCCTACTTGGACTAGGAAAGGGGGGGGGGGCGAATCCTACTTGGANNNNNNNNNNNNNNNNNNNNNNNNNNNNNNNNNNNNNNNNNNNNNNNNNNNNNNNNNNNNNNNNNNNNNNNNNNNNNNNNNNNNNNNNNNNNNNNNNNNNNNNNNNNNNNNNNNNNNNNNNNNNNNNNNNNNNNNNNNNNNNNNNNNNNNNNNNNNNNNNNNNGCCGGCCTCCTCCCCCCCTCCTTTATATACATGGGAGGGGGCACCCCAAAGGCACACCAAAGTTTCTCTTAGCCGTGTGCGGTGCC…	chr3A	NA	91.018	334	24	6	15	346	521080762	521080433	1.63E-122	446	chr3A	NA	90.517	348	26	6	1	346	516490459	516490117	9.71E-125	453
296	Assemblytics_b_13871	308	chr1A	284914201	284914372	190	+	Deletion	171	-19	chr1A:277691103-277691122:-	between_alignments	exon ( gene_id TRIDC1AG024130; transcript_id TRIDC1AG024130.5; confidence_class HC_G, exon 3 of 31)	-1531	gene_id TRIDC1AG024130; transcript_id TRIDC1AG024130.9; confidence_class HC_G	AGGGCAGGCCTGGCGCAGTGGTGAAGTCCTCCCCACTTGTGCCAAGAGGTCCTGGGTTCGAACCAGCCTCTCTGCATTGCACTTTGCAGGGGTAAGACTAGGTTCCTATAATCCCTCCCCAGACCCCACCTTGTGTGGGAGCTTCTATGCACTGGGTCTGTCCTTTTTTTT	CATTAGATCTCCTCCCACCGGAGTTCTGTGTCCTGTCTACTAGGTCGCGCCACCAGGAGGTTGTCGGCGGCGGCGACTGCTGCTGGTGGTGGACGTCAAGATAATGATGAAGGCGGGGCATTTGCTTCAGTTCATCATATTTTGATTCTGAGGGCAGGCCTGGCGCAGTGGTGAAGTCCTCCCCACTTGTGCCAAGAGGTCCTGGGTTCGAACCAGCCTCTCTGCATTGCACTTTGCAGGGGTAAGACTAGGTTCCTATAATCCCTCCCCAGACCCCACCTTGTGTGGGAGCTTCTATGCACTGGGTCTGTCCTTTTTTTTTCATCATATTTTGATTCTGCTTCAGTTCTATGTCTTTTCTCTGTAGCAGGGGATTTGCCCCTTTGAGCCAAATGACAG…	TCGTGCTCACCAGCCGCAACATTAGATCTCCTCCCACCGGAGTTCTGTGTCCTGTCTACTAGGTCGCGCCACCAGGAGGCTGTCGGCGGCGGCGACTGCTGCTGGTGGTGGACGTCAAGATAATGATGAAGGCGGGGCATTTGCTTCAGTTCATCATATTTTGATTCTGCTTCAGTTCTATGTCTTTTCTCTGTAGCAGGGGATTTGCCCCTTTGAGCCAAATGACAGTGCCAATTTTCCACGGGGCTTCTAGTTGGCCAAAGAAATTTTCAACCGGGGCATCTATTCCCTGGAAATATCCCTCGTAGCATCCAAACGA	chr2B	NA	98.895	181	1	1	150	330	313225464	313225285	4.00E-85	322	chr2B	NA	98.895	181	0	2	150	330	316702448	316702626	3.98E-85	322
297	Assemblytics_b_13872	309	chr1A	284930410	284930456	90	+	Insertion	46	136	chr1A:277707135-277707271:+	between_alignments	Intergenic	13698	gene_id TRIDC1AG024130; transcript_id TRIDC1AG024130.10; confidence_class HC_G	GGCCCCGTTCTTGAGCGAGAGAGAGAGAGAGAGAGACGAAGTGGGG	TCCCCAAAAACCTAGAGACAAGAGAACCAACTAGAAAGAGAGGGATTTGGGGAAAAACTTGGTCCATGGCAAGAGGAAGTGGTGGGGAATGATCCCACCGGTCGGAATCCAAGGAGAGTAGCCGGAGACGGAGATCCGACGAGAGACTCCGGCCCCGTTCTTGAGCGAGAGAGAGAGAGAGAGAGACGAAGTGGGGGAAAATGACGAATGCGTATGGGGGAGTTAGAACCCCCCCTTTCCCGTCCTTATCCCCCACGCGCCTCTGACAGCGCGGTAGTACCGCTTGGGCGGAAGAAGCGCACCAAAGCGGTAGTACCGCTCTCCCAGGCGGTAGTACCACGCTGGG	CCCCAAAAACCTAGAGACAAGAGAACCAACTAGAAAGAGAGGGATTTGGGGAAAAACCTTGGTCCATGGCAAGAGGAAGTGGTGGGGAATGATCCCACCGGTCGGAATCCAAGGAGAGTAGCCGGAGACGGAGATCCGACGAGAGACTCCNNNNNNNNNNNNNNNNNNNNNNNNNNNNNNNNNNNNNNNNNNNNNNNNNNNNNNNNNNNNNNNNNNNNNNNNNNNNNNNNNNNNNNNNNNNNNNNNNNNNNNNNNNNNNNNNNNNNNNNNNNNNNNNNNNNNNNNGGAAACTGACGAATGCGTATGGGGGAGTTAGAACCACCCTTTTCCCGTCCTTATCCCCCACGCGCCTCTGACAGCGTGGTAGTACCGCTTGGGCGGAAGAACCGCACCAAAGCG…	chr2A	NA	93.66	347	19	3	1	346	676006540	676006884	1.23E-143	516	chr2A	NA	92.308	351	20	4	1	346	677752980	677753328	2.06E-136	492
298	Assemblytics_b_13896	310	chr1A	285434519	285434566	104	+	Insertion	47	151	chr1A:278153634-278153785:+	between_alignments	Intergenic	-3780	gene_id TRIDC1AG024150; transcript_id TRIDC1AG024150.1; confidence_class HC_G	GACATCCAAGATATATATATATATATATTGATCAATAACCAGAAGGT	GATGGACCGGATCTTCCCTATCGCGGTATTCGGGGGAGAGGGGGTAGGCAATGCCAAACAGCGGAGGGAAAGGCTTGACCTGGCAGGTTCTTGAGCGGTTTGACAGTTCTTATTTTTCAAGGATAGCTGAATGCCCTTGCGTTGCTATGGGACATCCAAGATATATATATATATATATTGATCAATAACCAGAAGGTTATTAATTCTACTTCACAAACTTCGACAATGCATGCACATTTTAATTTTCGATCAAAAAACAAAGGTAAAAAACTCCTATAACAGTGGATAAAATACAAGAAATCAGTCTAACTGAAAATACCACGTCTACCTTAGAACTTCTATAATAT	AATGGACCGGATCTTCCCTATCGCGGTATTCGGGGGAGAGGGGGTAGGCAGTGCCAAACAGCGGAGGGAAAGGCTTGACCTGGCAGGTTCTTGAGCGGTTTGACAGTTCTTGTTTTTCAAGGATAGCTGAATGCCCTTGCGTTGCTATGGNNNNNNNNNNNNNNNNNNNNNNNNNNNNNNNNNNNNNNNNNNNNNNNNNNNNNNNNNNNNNNNNNNNNNNNNNNNNNNNNNNNNNNNNNNNNNNNNNNNNNNNNNNNNNNNNNNNNNNNNNNNNNNNNNNNNNNNNNNNNNNNNNNNNNNTTATTAATTCTACTTCACAAACTTCGACAATGCATGCACATTTTAATTTTTGATCAAAAAACAAAGGTAACAAACTCCTATAACAATGGATAAAATACA…	chr1A	NA	95.677	347	11	3	1	344	569482101	569482446	2.61E-155	555	chr5A	NA	95.965	347	6	1	1	347	406383960	406383622	7.22E-156	556
299	Assemblytics_b_1390	311	chr1A	35255779	35255869	90	+	Deletion	90	0	chr1A:30299597-30299597:+	between_alignments	Intergenic	-29350	gene_id TRIDC1AG007150; transcript_id TRIDC1AG007150.1; confidence_class HC_G	TCTCTCTCTCGTGTTCTTGATTCGCACGATCTTGATGTATCATGAGCTTTGCTATTATAGTTGGATCTTATGATGTTTCTCCCCCTCCAC	AGACCTGTTCCGGCACCCTGCCGGAGGGGAGAATCCCTCTCTGGTGGCCATCTTCATCATCCCGGCGCTCTCCATGACGAGGAGGGTGTAGTTCAGCGTCGGTTCTGAGGGTATGTACCAGTAGCTATGTGTTTGATCTCTCTCTCTCTCTCTCTCTCTCGTGTTCTTGATTCGCACGATCTTGATGTATCATGAGCTTTGCTATTATAGTTGGATCTTATGATGTTTCTCCCCCTCCACTCTCTTGTAATGGATTGAGTTTTCCCTTTGAAGTTATCTTATCGGATTGAGTCTTTAAGGATTTGAGAACACTTGATGTATGTCTTGCATGTGCTTATCTGTGGTGACAATAGGATATTCATGTGATCCACTTGATGTATGTTTTGGTGA	AGACCTGTTCCGGCACCCTGCCGGAGGGGAGAATCCCTCTCTGGTGGCCATCTTCATCATCCCGACGCTCTCCATGATGAGGAGGGTGTAGTTCAGCGTCGGTTCTGAGGGTATGTACCAGTAGCTATGTGTTTGATCTCTCTCTCTCTCTCTCTTGTAATGGATTGAGTTTTCCCTTTGAAGTTATCTTATCGGATTGAGTCTTTAAGGATTTGAGAACACTTGATGTATGTCTTGCATGTGCTTATCTGTGGTGACAATAGGATATTCATGTGATCCACTTGATGTATGTTTTGGTGA	chr4A	NA	95.641	390	16	1	1	390	630635423	630635811	2.22E-176	625	chr5A	NA	95.844	385	13	3	8	390	446957294	446957677	1.03E-174	619
300	Assemblytics_b_13903	312	chr1A	285657590	285657591	197	+	Insertion	0	197	chr1A:278364462-278364659:+	between_alignments	Intergenic	-202663	gene_id TRIDC1AG024160; transcript_id TRIDC1AG024160.1; confidence_class HC_G	G	AGCGGTGGCGTTGCGTCTGGATGAACAAGACCCCGTGGTGTGGTGGAGGGCTGGATGAACAGTAGATGGTGGAGGGGTGCCCGTGGAGGGGTGGATGAACAGGACCCCGTGGTGTGGAGGGCTGGATGAACAGTAGACGATGGAGGGGTGGTTGAACAGTAGCCGGTGGAGTAGCGCACGGTGGAGGCTGGATGAAAAGGAGCCCGTGGATGAACAGTCGCAGGTGGAGGCTGGAGGAGGTCGACGGTGGATGAACAGTACCTCGTGGAGGCTGGAGGGTGTCGACGGTGGAGATGAACAG	AGCAGTGGCATTGCGTCTGGATGAACAAGACCCTGTGGTGTGGTGGAGGGCTGGATGAACAGTAGACGGTGGAGGGGTGCCCATGGAGGGGTGGATGAACAGGACCCCGTGGTGTGGAGGGCTGGATGAACAGTAGACGGTGTAGGGGTGCCCATGGANNNNNNNNNNNNNNNNNNNNNNNNNNNNNNNNNNNNNNNNNNNNNNNNNNNNNNNNNNNNNNNNNNNNNNNNNNNNNNNNNNNNNNNNNNNNNNNGAACAGTAGACGGTGGAGGGGTGCCCGTGGAGGGGTGGTTGAATAGGACCCCGTGGTGTGGAGGGATGGATGAACAGTAGACAGTGGAGGGGTGGTTGAACAGTAGCCGGTGGAGTAGCGCGCGGTGGAGGCTGGATGAACAGGAG…	chr6B	NA	94.352	301	17	0	1	301	166694267	166693967	1.39E-127	462	chr2A	NA	96.013	301	12	0	1	301	653589305	653589605	6.35E-136	490
301	Assemblytics_b_13917	313	chr1A	285931473	285931628	155	+	Deletion	155	0	chr1A:278638490-278638490:+	between_alignments	Intergenic	85310	gene_id TRIDC1AG024180; transcript_id TRIDC1AG024180.1; confidence_class HC_U	TCTCAACAAACACACCGCAAAAAGAAGATTACATCGAATAGATCTCCACGAGAGAGGGGGAGAACATTGTATTGAGATCCAAAAAGAGAGAAGAAGCCATCTAGCTACTAACTATGGACCCGTAGGTCTGAAGTAAACTACTCACACTTCATCGG	TCCCATGGCAAGAAAAACCAATCTAGTAGGCCAAACCAAACTGATAATTCGAAGAGACTTGCAAAGATAACCAATCATACATAAAATAATTTAGAGAATATTCAAATATTATTCATAGATAGACTGGATCATAAACCCACAATTCATCGGTCTCAACAAACACACCGCAAAAAGAAGATTACATCGAATAGATCTCCACGAGAGAGGGGGAGAACATTGTATTGAGATCCAAAAAGAGAGAAGAAGCCATCTAGCTACTAACTATGGACCCGTAGGTCTGAAGTAAACTACTCACACTTCATCGGAGGGGCTTGGATGATGATGTAGAAGCCCTCCATGATCGATTCCCCTTCCGGCGGAGCTCCGGAACAAGCCCCTAGATGGGATCTCGTGGATACA…	TCCCATGGCAAGAAAAACCAATCTAGTAGGCCAAACCAAACTAATAATTCAAAGAGACTTGCAAAGATAACCAATCATACATAAAAGAAGTCAGAGAATATTCAAATATTATTCATAGATAGACTGGATCATAAACCCACAATTCATCGGAGGGGCTTGGATGATGATGTAGAAGCCCTCCGTGATCGATTCCCCTTCCGGCGGAGCTCCGGAACAAGCCCCTAGATGGGATCTCGTGGATACAGAAAGTTGCGGCGGTGGAATTAGGTTTTTGGCTCCGTATCTGATCGTTTGGGTGTA	chr4A	NA	97.566	452	9	2	1	451	518320414	518319964	0	773	chr3A	NA	97.363	455	12	0	1	455	94320264	94320718	0	774
302	Assemblytics_b_13927	314	chr1A	286029496	286029602	106	+	Deletion	106	0	chr1A:278744545-278744545:+	between_alignments	Intergenic	-3174	gene_id TRIDC1AG024190; transcript_id TRIDC1AG024190.5; confidence_class HC_G	AAGTGTGGGAGGGGACCAGCCCCAGGTGGGCTGGTGCACCCCCCCCCACAAGGGCCCAAGGCACCTAAGGGGAGGAGGGGGGGCAAACCCTAAGGGCAGATGGGCC	GAATGGTCCGGAGGTAAAGATTTATATATGGGAAGTCCTGTTTTGGTCACCGGAAAAGTTTTGGGTTTTATCGGTAACGTACTGGGACCATCGGGAGGGTCCCGGGGGTCCACCAAGTGGGGCCACAAGCCCCAGAGGGCTGCATGGGCCAAGTGTGGGAGGGGACCAGCCCCAGGTGGGCTGGTGCACCCCCCCCCACAAGGGCCCAAGGCACCTAAGGGGAGGAGGGGGGGCAAACCCTAAGGGCAGATGGGCCTTAGGGCCCATGCCTGGTGCGCCTCCCTCTCCCCCTCCACCTGGCCGCCACCCAGATGGGATCCGGGGGCTGCCGCCACCCCTAGGGAGGGAACCCTAGGTGGGGGCGCAGCCCCTCCCATCCCCCTATATATACTTGAGGTT…	GAATGGTCCGGAGGTAAAGATTTATATATGGGAAGTCCTGTTTTGGTCACCGAAAAAGTTTCGGGTTTTATCGGTAACGTACCGGGACCATCGGGAGGGTCCCGGGGGTCCACCAAGTGGGGCCACAAGCCCCAGAGGGCTGCATGGGCCTTAGGGCCCATGCCTGGTGCGCCTCCCTCTCCCCCTCCACCTGGCCGCCACCCAGATGGGATCTGGGGGCTGCCGCCACCCCTAGGGAGGGAACCCTAGGTGGGGGCGCAGCCCCTCCCATCCCCCTATATATACTTGAGGTTTGGGCTG	chr1A	NA	99.263	407	2	1	1	406	286045055	286045461	0	734	chr1A	NA	97.543	407	7	2	1	406	278759984	278760388	0	693
303	Assemblytics_b_13928	315	chr1A	286054621	286054744	123	+	Deletion	123	0	chr1A:278769542-278769542:+	between_alignments	Intergenic	-28308	gene_id TRIDC1AG024190; transcript_id TRIDC1AG024190.5; confidence_class HC_G	TCCAGTGTAGTAGGAGTCATCATCGACGGTGGCGTCTGGCTCCTGGGCTCCAGCATCTGGTCGCAACAACCAGGTATAGAAATGGGGAAAAGGGGGGAGCAAAGCAACCGTGAGTACTCATCC	TATCTGAGTACAGACATAAGTTAAACAAGTTTCCATAAGATGGCTAGCACAAACTGGGATACAAATCGAAAGAGACGCAGGCCTCCTGCCTGGGATCCTCCTAAACTACTCCTGATCGTTGGCGGCGGCCTGCACGTAGTAGTAGGCACCTCCAGTGTAGTAGGAGTCATCATCGACGGTGGCGTCTGGCTCCTGGGCTCCAGCATCTGGTCGCAACAACCAGGTATAGAAATGGGGAAAAGGGGGGAGCAAAGCAACCGTGAGTACTCATCCAAAGTACTCGCAAGCAAGGAACTACACTACATGTGCATTGGTATTAATGAAATGGGTAGTATATGTGGACTGAACTGCAGAATGCCAGAATAAGAGGGGGATAGCTAGTCCTATCGAAGACTACGC…	TATCTGAGTACAGACATAAGTTAAACAAGTTTCCATAAGATGGCTAGCACAAACTGGGATACAAATCGAAAGAGACGCAGGCCTCCTGCCTGGGATCCTCCTAAACTACTCCTGATCGTTGGCGGTGGCCTGCACGTAGTAGTAGGCACCAAAGTACTCGCAAGCAAGGAACTACACTACATGTGCATTGGTATTAATGAAATGGGTAGTATATGTGGACTGAACTGCAGAATGCCAGAATAAGAGGGGGATAGCTAGTCCTATCGAAGACTACGCTTCTGGCAGCCTCCATCTTGAAGC	chr5A	NA	95.047	424	18	3	1	423	571677447	571677868	0	664	chr5A	NA	95.047	424	18	3	1	423	538272904	538273325	0	664
304	Assemblytics_b_13954	316	chr1A	286643359	286643500	120	+	Deletion	141	21	chr1A:279245773-279245794:+	between_alignments	Intergenic	-66567	gene_id TRIDC1AG024220; transcript_id TRIDC1AG024220.2; confidence_class HC_G	CTCCTGATTTTTGGGCATCCCGCCTCCTCTCTCGAAGGAACCCCTCCCTTCGATCCCACCCCTCTCGATTTTCTGTCGAACGAACCCCTCCCTTCGACCCTACACCTCTGGAACGAACCCCCTCCCGATTTTCTGGGCCGC	CAGGATTTCGGGACCATATGTGCCCGGGCACCAAATCGCCATGTCTTATATATAATAAATGGACTGTGATAACTGGCACCCGTGTGACAGATTGCAAAAGTACCATACCACCCCCTTCCTTCGATCCCGCCTCCTCTCTCGAGAGGACCCCTCCTGATTTTTGGGCATCCCGCCTCCTCTCTCGAAGGAACCCCTCCCTTCGATCCCACCCCTCTCGATTTTCTGTCGAACGAACCCCTCCCTTCGACCCTACACCTCTGGAACGAACCCCCTCCCGATTTTCTGGGCCGCCTCCCGATTTTCTGGGCCGCCGACAGTTTAAAAATAGACAGAAAAATGGGACATTAGAGGATCAAACCCAGACCCTCCCATACTAAATGGGATGTAATTTCCAGCTGA…	CAGGATTTCGGGACCATATCTGCCCGGGCACCAAATCGCCATGTCTTATATATAATAAATGAACTGTGATAACTAGCACCCATGTGACAGATTGCAAAAGTATCATACCACCCCCTTCCTTCGATCCCGCCTCCTCTTTTGAGAGGACCCTGCACCTCTGGAACGAACCCCCTCCCGATTTTCTGGGCCGCCGGCAGTTTAAAAATAGACAGAAAAAATGGGACATTAGAGGATCGAACCCAAACCCTCCCATACTAAATGAGATGTAATTTCCAGCTGAGCTAGCAAACTTTTGTGATTAGACACAATGTACATGCTATT	chr4B	NA	87.374	396	19	7	47	441	518435816	518435451	2.76E-116	425	chr4B	NA	87.121	396	19	8	47	441	516669149	516668785	1.28E-114	420
305	Assemblytics_b_13965	317	chr1A	286888795	286888909	109	+	Deletion	114	5	chr1A:279484804-279484809:+	between_alignments	Intergenic	-311989	gene_id TRIDC1AG024220; transcript_id TRIDC1AG024220.2; confidence_class HC_G	GAGTTTCTTTTAATAGACATACTATCGTCCTCGGGAATATCAAGAGTAACAAAGTCCGTTAAAATATTAACGTTTGCAACCACAACAGGCACATCCTCACAAATACCAACAGGT	AGACATATAATCACCCAAGTGTTCAATCATATAAGCATTTTGTTTCAATTGTCTACCAAAATAATCATTGAAGTCTTCTTGCTTAACCATAAACTTATCAAACTCATCCAAACATTGGCTAGCAAACTTAGTAGGAGGGATTTCAGCTTTGAGTTTCTTTTAATAGACATACTATCGTCCTCGGGAATATCAAGAGTAACAAAGTCCGTTAAAATATTAACGTTTGCAACCACAACAGGCACATCCTCACAAATACCAACAGGTATCTATAGAGAGAATTTACCTTTACTACCTGTTTCGGGTTATCAAGACCATGTGCTTCTTCAATAGGTGATGGATTAAAACCATATATTTCTTCAACAAGCGGTAAATTAAGACCATGTATTTCTTCAATAGGAG…	AGACATATAATCACCCAAGTGTTCAATCATATAAGCATTTTGTTTCAATTGTCTACCAAAATAAGAATTGAAGTCTTCTTGCTTAACCATAAACTTATCAAACTCATCCAAACATTGGCTAGCAAACTTAGTAGGAGGGATTTCAGCTTTATCATATCTATAGAGAGAATTTACCTTTACTACCTGTTTCGGGTTATCAAGACCATGTGCTTCTTCAATAGGTGATGGATTAGAACCATATATTTCTTCAACAAGTGGTAAATTAAGACCATGTATTTCTTCAATAGGAGGTATATTCTTAACAT	chr6A	NA	87.64	267	29	3	1	266	407350278	407350541	9.74E-81	307	chr6A	NA	87.64	267	29	3	1	266	403094051	403094314	9.70E-81	307
306	Assemblytics_b_14043	318	chr1A	288381488	288381489	112	+	Insertion	0	112	chr1A:280846048-280846160:+	between_alignments	Intergenic	148232	gene_id TRIDC1AG024320; transcript_id TRIDC1AG024320.1; confidence_class HC_G	C	ATTGATGGGCATGTTATTCAATTCTACGGTGAAACTGCTAGAATTGCTAAAGCTTGTGCTAAAGATAAAAATAGACTTGTGGTAGGCATGCCTGTTATTTCTGTTAAAATAGGAGATCATTGTTATCATGGCTTATGTGATATGGGTGCTCACCAATGGGAATTGCTAGAGATGTTGAAGTCTTGTGTGGGAAAACTAAATATCCTGCTGATTTTCTTGTTCTTGGTTCCCCACAAGATAGCTTTTGTCCCATTATATTTGGTAGACCCTTCTTAAATACTGTTAATGCTACCATAGATTG	ATTGATGGGCATGTTATTCAATTCTACGGTGAAACTGCTAGAATTGCTAAACCTTGTGCTAAAGATAAAAATAGACCTGTGGTAGGCATGCCTGTTATTTCTGTTAAAATAGGAGATCATTGTTATCATGGCTTATGTGATATGGGTGCTAGTGCTAGTGCAATACCTATTGACTTATACAAAGAAATTATGCATGACATTGCACCTGTTGAGTTAGAAGAAATTGATGTTACTATTAAACTTGCTAATAGAGATACTATTTCACCAATGGGAATTGCTAGAGATGTTGAAGTCTTGTGTGGGAAAACTAAATATCCTGCTGATTTTCTTGTTCTTGGTTCCCCACAAGATAGCTTTTGTCCCATTATATTTGGTAGACCCTTCTTAAATACTGTTAAT…	chr1A	NA	88.562	306	27	4	4	301	486262972	486262667	4.03E-98	364	chr1A	NA	88.562	306	27	4	4	301	476056143	476055838	4.02E-98	364
307	Assemblytics_b_14052	319	chr1A	288532120	288532121	87	+	Insertion	0	87	chr1A:281036477-281036564:+	between_alignments	TTS ( gene_id TRIDC1AG024320; transcript_id TRIDC1AG024320.5; confidence_class HC_G)	971	gene_id TRIDC1AG024320; transcript_id TRIDC1AG024320.4; confidence_class HC_G	A	CCACCAAAAGTGGAATAGACACTCCGATGACGAAAAAGGCAAAGGTAATGCTAATATACAAACTCAGATGGAAAAAGAAACTCGCCCGATGGAACCAAACTGGCGAAAGGAAAAAAGAAAGAAAAAGTCAAAGGTGACGACTATTTTGTAACACTTACACATGATGATCTTCAATTATACCATGACATACAAGCATCACGAGCATCGTCGCAAGAAATAATGGCAGAGGTGCAGCTTCGACTCTCCAAAGAGAAGCTTGAGATTGGCAAGACAAGACAGAAGATCAAAATGTCTAGTACCT	CCACCAAAAGTGGAATAGACACTCCGATGACGAAAAAGGCAAAGGTAATGCTAATATACAAACTCAGATGGAAAAAGAAACTCGCCCGATGGAACCAAACTGGCGAAAGGAAAAAAGAAAGAAAAAGTCAAAGGTGACGACTATTTTGTACTCCCTCCGTTCCAAAATAGATGACGACCCAACTTTACACTAAAGTTAATACAAAGTAGAGTCATCTATTTTGGAACGGAGGGAGTAACACTTACACATGATGATCTTCAATTATACCATGACATACAAGCATTACGAGCATCGTCGCAAGAAATAATGGCAGAGGTGCAGCTTCAACTCTCCAAAGAGAAGCTTGAGATTGGCAAGACAAGACAGAAGATCAAAATGTCTAGTACC	chr1A	NA	88.079	302	32	2	1	301	288529807	288529509	2.43E-95	355	chr1A	NA	87.748	302	33	2	1	301	281034170	281033872	1.12E-93	350
308	Assemblytics_b_14060	320	chr1A	288668790	288668958	146	+	Deletion	168	22	chr1A:281187883-281187905:+	between_alignments	Intergenic	77074	gene_id TRIDC1AG024360; transcript_id TRIDC1AG024360.2; confidence_class HC_G	NNNNNNNNNNNNNNNNNNNNNNNNNNNNNNNNNNNNNNNNNNNNNNNNNNNNNNNNNNNNNNNNNNNNNNNNNNNNNNNNNNNNNNNNNNNNNNNNNNNNNNNNNNNNNNNNNNNNNNNNNNNNNNNNNNNNNNNNNNNNNNNNNNNNNNNNNNNNNNNNNNNNNNNa	TATGATATAACAAGATGGTATCTCGCTAGCCCTTTCTAAGAGCGCAAAACATAAATGCAGAGCACCCCTGAAGATCAAGGGATAATTAGAAATTGTAATTAATGGTAAAAGAGATCCAGTCATAGTTGTAGGATCTTGAAGTAGATGTGTNNNNNNNNNNNNNNNNNNNNNNNNNNNNNNNNNNNNNNNNNNNNNNNNNNNNNNNNNNNNNNNNNNNNNNNNNNNNNNNNNNNNNNNNNNNNNNNNNNNNNNNNNNNNNNNNNNNNNNNNNNNNNNNNNNNNNNNNNNNNNNNNNNNNNNNNNNNNNNNNNNNNNNNaCTTAATGCTAAAGTTGCAATTTTTAAGCTTTTTCGGTTTAAGTGGAGTTTAGGCATAATTTCAACATTCACAATACATATC…	TATGATATAACAAGATGGTATCTCGCTAGCCCTTTCTAAGAGCGCAAAACATAAATGCAGAGCACCCCTGAAGATCAAGGGCTAATTAGAAATTGTAATTAATGGTAAAAGAGATCCAGTCATAGTTGTAGGATCTTGAAGTAGATGTGTCTAGAGGGGGGGTGATTAGACACTTAATGCTAAAGTTGCAATTTTTAAGCTTTTTCGGTTTAAGTGGAGTTTAGGCATAATTTCAACATTCACAATACATATCAAGAAAGCATGTAAGGAGTGTATAGGCAGCGGAAAATAAAGCATGCAACTTGCAAGAATGTAAAGGGAA	chr7A	NA	99.338	151	1	0	318	468	284329311	284329461	1.13E-70	274	chr7A	NA	99.338	151	1	0	318	468	290236131	290235981	1.12E-70	274
309	Assemblytics_b_14077	321	chr1A	288881049	288881050	85	+	Insertion	-1	84	chr1A:281435297-281435381:+	between_alignments	promoter-TSS ( gene_id TRIDC1AG024420; transcript_id TRIDC1AG024420.13; confidence_class HC_G)	97	gene_id TRIDC1AG024420; transcript_id TRIDC1AG024420.11; confidence_class HC_G	A	TCATCAGAACTAAGTCACTAACCAAAATATATTCCCCGGCAATGCTAGCACCATGTATCCTTTGAACAAAGTTATAGCATTACCTATGCGGATCATACACCAAAATGCATGAGAGAAACAATTTTCTTAAATGAACGTCTGTTAATAGTTAGGTTATAAGCATATAAGCTGAAGAAAGGGATAGGATACTGATACTCTACCGGAGCGGAAGCTAGCTGCTGGTGGGCCAAACCGCTGCCCATATGCTGCGAGGGCGGCGCCCTGGGCAGAACGTTGTAAGAGAACGCGGGCGCCGGAGACG	CATCAGAACTAAGTCACTAACCAAAATATATTCCCCGGCAATGCTAGCACCATGTATCCTTTGAACAAAGTTATAGCATTACCTATGCGGATCATACACCAAAATGCATGAGAGAAACAATTTTCTTAAATGAACGTCTGTTAATAGTTACTCCCTCCGTTCCAAATTAGATGACTCAACTGTGTACTACTCTTTAGTACAAAGTTGAGTCATCTAATTTGGAACGGAGGGAGTAGGTTATAAGCATATAAGCTGAAGAAAGGGATAGGATACTGATACTCTACCGGAGCGGAAGCTAGCTGCTGGTGGGCCAAACCGCTGCCCATATGCTGCGAGGGCGGCGCCCTGGGCAGAACGTTGTAAGAGAACGCGGGCGCCGGAGAC	chr1B	NA	96.454	282	8	1	17	298	321872100	321872379	3.87E-128	464	chr1B	NA	96.454	282	8	1	17	298	310509312	310509591	3.85E-128	464
310	Assemblytics_b_14128	323	chr1A	290054646	290054684	104	+	Insertion	38	142	chr1A:282536568-282536710:+	between_alignments	Intergenic	20753	gene_id TRIDC1AG024480; transcript_id TRIDC1AG024480.10; confidence_class HC_G	ATAAACTCATATATATATATAGCCAGTGAAGAAAAATG	GAAGATTTTGAACAAGTTTCAAATAGAACGCACATGAAGAATTTGTGAACAGATTGGGTTGAGTGTAGCATAGAGGGGAAGGGTCCGATCACATTCACTTAGCAGAAAACCAACTTGAAGAAATAGCAATAAGTGAATGCTATAGAGGACATAAACTCATATATATATATAGCCAGTGAAGAAAAATGACGGAACCAGTGAAGACTATGCAAAGTTGAAGAATATGAATAATTTGAGGAATTTCAACTTTTGGTGGTGGCGTTACCCACCGTATAAGAATGATAATTTCAGACACCGCGTACAATTATCGTAGGGTTTTGAGAATCAAATTCTTCATT	GAAGATTTTGAACAAGTTTCAAATAGAACGCACATGAAGAATTTGTGAACAGATTGGGTTGAGTGTAGCATAGAGGGGAAGGGTCCGATCACATTCACTTAGCAGAAAACCAACTTGAAGAAATAGTAATAAGTGAATGCTGTAGAGGACNNNNNNNNNNNNNNNNNNNNNNNNNNNNNNNNNNNNNNNNNNNNNNNNNNNNNNNNNNNNNNNNNNNNNNNNNNNNNNNNNNNNNNNNNNNNNNNNNNNNNNNNNNNNNNNNNNNNNNNNNNNNNNNNNNNNNNNNNNNNCGACGGAACTAGTGAAGACTATGCAAAGTTGAAGAATATGAATAATTTGAGGAATTTCAACTTTTGGTGGTGGCGTGACCCACCGTATAAGAATGATAATTTCAGACAC…	chr1A	NA	97.633	338	8	0	1	338	95234111	95233774	4.18E-163	580	chr2A	NA	97.337	338	9	0	1	338	346941664	346941327	1.94E-161	575
311	Assemblytics_b_14143	324	chr1A	290367798	290367822	107	+	Insertion	24	131	chr1A:282845212-282845343:+	between_alignments	Intergenic	-129262	gene_id TRIDC1AG024520; transcript_id TRIDC1AG024520.1; confidence_class HC_G	TCCCACAGAGAAGAAGAAGAAGAA	TCTTCAGAAGGGTGATGAGACGGTGGCATTAAGGTCGTCTGGATGGAAGAATTATTCCTTGACGTACGAGGGGATAAAATATGCTGCCCTTGATGCCCGTGTGAGTTTCGAGATAGCTACAAGGTCCAAAGAGCTTGTTGCGAAGCCGTCTCCCACAGAGAAGAAGAAGAAGAAGAAGAAGAAGAAGAAGAAGAAGAAGAAGAAGAAGAAGAAGAAGAAGAAGAAGAAGAAGAAGAAGAAGAAGAAGAAGAAGAAGAAGAAGAAGAAGAAGAAGAAGAAGAAGAAGAAGAAGAAGAAGAACAAGAAGAAGAAGAAGAAGAAGAA	TCTTCACAAGGGTGACGAGACGGTGGCATTAAGGTCGTCTGGATGGAAGAATTATCCCTTGACGTACGAGGGGATAAAATATGCTGCCCTTGATGCCCGTGTGAGTTTCGAGATAGCTACAAGGTCCAAAGAGCTTGTTGCGAAGCCGTCNNNNNNNNNNNNNNNNNNNNNNNNNNNNNNNNNNNNNNNNNNNNNNNNNNNNNNNNNNNNNNNNNNNNNNNNNNNNNNNNNNNNNNNNNNNNNNNNNNNNNNNNNNNNNNNNNNNNNNNNNNNNNNNNNNAGAAGAAGAAGAAGAAGAAGAAGAAGAAGAAGAAGAAGAAGAAGAAGAAGAAGAAGAAGAAGAAGAAGAAGAAGAAGAAGAAGAAGAAGAAGAAGAAGAAGAAGAAGAAGAAGAAGAAG…	chr5B	NA	97.531	324	8	0	1	324	340237746	340238069	2.42E-155	555	chr7A	NA	97.531	324	8	0	1	324	624302307	624301984	2.41E-155	555
312	Assemblytics_b_14167	325	chr1A	290878438	290878554	116	+	Deletion	116	0	chr1A:283348197-283348197:+	between_alignments	Intergenic	365012	gene_id TRIDC1AG024530; transcript_id TRIDC1AG024530.11; confidence_class HC_G	AGCAATGTGGTGGTCAAGCATAATCCCAAGTTTGCAAAGGTCAACATGATGAACGCAGCTCAGGCAGAGGACTCGTCAGAAGTGATTATGGGTAACCTTCCTGTTAATGATATTCC	AAGGCTTCGTCTCATGCTCCAAGATCAAGTGCTCCGTATCACCGTCCGCTCTCAGAGGTTAGGTGCAACAAGTGTCAGCAGAAGGGTCACTATGCAAACAAATGCTTCAACCAGAGGCGTCTTCCTCCTCCTCCTCCTGTGAGATCTGCCAGCAATGTGGTGGTCAAGCATAATCCCAAGTTTGCAAAGGTCAACATGATGAACGCAGCTCAGGCAGAGGACTCGTCAGAAGTGATTATGGGTAACCTTCCTGTTAATGATATTCCTACAAGAGTTCTTTTTGATACTGGTGCATCACATTCTTTCATGTCATTCCCTTTTGCATCGAAGCACAATGTTGACACAGAGGTTTTGTCCAAAGTCATGCAAGTTGTTTCTCCCGAAAAGCTTATGACTTCT…	AAGgCTTCGTCTCATGCTCCAAGATCAAGTGCTCCATATCACCGTCCGCTCTCAGAGGTTACGTGCAACAAGTGTCAGCAGAAGGGTCACTATGCAAACAAATGCTTCAACCAGAGGTGTCTTCCTCCTCCTCCTCCTGTGAGATCTGCCTACAAGAGTTCTTTTTGATACTGGTGCATCACATTCTTTCATGTCATTCCCTTTTGCATCGAAGCACAATGTTGACACAGAGGTTTTGTCCAAAGTCATGCAAGTTGTTTCTCCCGGAAAGCTTATGACTTCTAGTTTGGTTGCTCTCGA	chr2A	NA	96.635	416	14	0	1	416	363794207	363793792	0	691	chr4A	NA	95.884	413	16	1	4	416	176392275	176391864	0	667
313	Assemblytics_b_1417	326	chr1A	35729877	35730057	153	+	Deletion	180	27	chr1A:30792075-30792102:+	between_alignments	Intergenic	109624	gene_id TRIDC1AG007160; transcript_id TRIDC1AG007160.1; confidence_class HC_G	NNNNNNNNNNNNNNNNNNNNNNNNNNNNNNNNNNNNNNNNNNNNNNNNNNNNNNNNNNNNNNNNNNNNNNNNNNNNNNNNNNNNNNNNNNNNNNNNNNNNNNNNNNNNNNNNNNNNNNNNNNNNNNNNNNNNNNNNNNNNNNNNNNNNNNNNNNNNNNNNNNNNNNNNNNNNNNNNNNNG	CAGGCCCCAAGATGGGATCTCGTGGATACAGAAGGTTGCGGCGGTGGAATTAGGTTTTTGGCTCCGTCCCTGATCGTTTGGGGGTATATAGGTATATATAGGAGGAAGAAGTACGTCGGTGGAGCAACAGGGGGCCCATGAGGGTGGAGGNNNNNNNNNNNNNNNNNNNNNNNNNNNNNNNNNNNNNNNNNNNNNNNNNNNNNNNNNNNNNNNNNNNNNNNNNNNNNNNNNNNNNNNNNNNNNNNNNNNNNNNNNNNNNNNNNNNNNNNNNNNNNNNNNNNNNNNNNNNNNNNNNNNNNNNNNNNNNNNNNNNNNNNNNNNNNNNNNNNGGCGCGCCCCCTACCTCGTGGCCTCCTCGTTGGTTGCTTGACGTAGGGTCCAAGTCTCCTGGATCTTGTT…	CAGGCCCCAAGATGGGATCTCGTGGATACAGAAGGTTGCGGCGGTGGAATTAGGTTTTTGGCTCCGTCCCTGATCATTTGGGGGTATATAGGTATATATAGGAGGAAGAAGTACGTCGGTGGAGCAACAGGGGGCCCACGAGGGTGGAGGGCGTGCCTGGGGGGGGGCGGGGGGTAGGCGCGCCCCCTACCTCGTGGCCTCCTTGTTGGTTGCTTGACGTAGGGTCCAAGTCTCCTGGATCTTGTTCGTTCCAAAAATCGCGTTCCCAAAGGTTTCATTCCGTTTGGATCCCCTTTGATATTCCTTTTCTTCGAAACCCTAAAATAG	chr2A	NA	97.333	150	4	0	1	150	85431759	85431610	4.20E-65	255	chr1A	NA	98.667	150	2	0	1	150	30791926	30792075	1.93E-68	267
314	Assemblytics_b_1418	327	chr1A	35737699	35737888	188	+	Deletion	189	1	chr1A:30799746-30799747:+	between_alignments	Intergenic	117451	gene_id TRIDC1AG007160; transcript_id TRIDC1AG007160.1; confidence_class HC_G	ATTTATAGCCCGCTAATCCAAGGCACGTTATGCCCTATCCGAATTAGGCCCAGTAGCGTCATCTGGGCCATCCAATATGATTCCAGCCCATTTTCACTTCTGGCCCACGTATAGTCCATGATGTCTTTCGGCCCATATGAGGCCCTTTGTAATTCTTGGCCCATTAGCGGCCCGTGCTGAAACTGGCTC	TCACTGGACAGAAGGTGCCTATGATACGTCGACACGTGGCACGACCCAACTGTGGCCCATTCCTGTGAAAAGGCCGGCCCATTTGACTTGGTCAAAAGCTGGCGGGTCGGCCCATGGAAAGCCTGTTAACGGCCTGTTCGCATATAGCCCATTTATAGCCCGCTAATCCAAGGCACGTTATGCCCTATCCGAATTAGGCCCAGTAGCGTCATCTGGGCCATCCAATATGATTCCAGCCCATTTTCACTTCTGGCCCACGTATAGTCCATGATGTCTTTCGGCCCATATGAGGCCCTTTGTAATTCTTGGCCCATTAGCGGCCCGTGCTGAAACTGGCTCGTAATGAACAGTGTATTACTTTACACCCATTAACGGCCCATGGTGAAACTGTCCCGTAAT…	TCACTGGACAGAAGGCGCCTATGATACGTCGACACGTGGCATGGCCCAACTGTGGCCCATTCCTGTGAAAAGGCCGGCCCATTTGACTTGGTCAAAAGCTGGTGGGTCGGGCCATGGAAAGCATGTTAACGGCCTGTTCGCATATAGCCCCGTAATGAACAGTGTATTACTTTACACCCATTAACGGCCCATGGTGAAACTGTCCCGTAATGAACAGTGTATCACTTTATAGCCATTAACGGCCCGTTATTCCGTTGGGCCGTTTCTAGCCCTAGTTAACTTTCGGCCTTCTGAGGGCCCA	chr7A	NA	95.501	489	22	0	1	489	194813651	194814139	0	782	chr7A	NA	95.91	489	20	0	1	489	194921335	194921823	0	793
315	Assemblytics_b_14188	328	chr1A	291692373	291692555	153	+	Deletion	182	29	chr1A:283793389-283793418:+	between_alignments	Intergenic	5071	gene_id TRIDC1AG024580; transcript_id TRIDC1AG024580.2; confidence_class HC_G	NNNNNNNNNNNNNNNNNNNNNNNNNNNNNNNNNNNNNNNNNNNNNNNNNNNNNNNNNNNNNNNNNNNNNNNNNNNNNNNNNNNNNNNNNNNNNNNNNNNNNNNNNNNNNNNNNNNNNNNNNNNNNNNNNNNNNNNNNNNNNNNNNNNNNNNNNNNNNNNNNNNNNNNNNNNNNNNNNNNNNA	CACTTTCATAGGAGAGCGGTGATAGTGACGCGTCGGCAACTCGTTTTGATGGGAGCTTTGCTATTCCTACCGAAGTGTAGCTATAAAATTTACGTAAATGATGAAATGGCCTTATTTGATTGGATGGCATGGGGCCCCGCCCTAAAAATTNNNNNNNNNNNNNNNNNNNNNNNNNNNNNNNNNNNNNNNNNNNNNNNNNNNNNNNNNNNNNNNNNNNNNNNNNNNNNNNNNNNNNNNNNNNNNNNNNNNNNNNNNNNNNNNNNNNNNNNNNNNNNNNNNNNNNNNNNNNNNNNNNNNNNNNNNNNNNNNNNNNNNNNNNNNNNNNNNNNNNAGATGACTCATGCAAGTCTTGTACTCCCTCCGTTCGAAAATACTTGTTGGAGAAATGAATAAAAAGGA…	CACTTTCATAGGAGAGCGGTGATAGTGACGCGTCGGCAACTCGTTTTGATGGGAGCTTTGCTATTCCTACCGAAGTGTAGCTATAAAATTTACGTAAATGATGAAATGGCCTTATTTGATTGGATGGCATGGGGCCCCGCCCTAAAAATTGGGGGGAGGGGGGGGGGTTAGGAAAAAAAGATGACTCATGCAAGTCTTGTACTCCCTCCGTTCGAAAATACTTGTTGGAGAAATGAATAAAAAGGGGTGTATCTTAGAACTGAAATACGTCTAGATACATCCATTCCTCTGACAAGTATTTCCGGACGGAGGGAGTACTATTTAACAGC	chr7B	NA	93.388	121	7	1	350	470	692451288	692451169	9.38E-42	178	chr1A	NA	100	150	0	0	1	150	283793240	283793389	8.95E-72	278
316	Assemblytics_b_142	329	chr1A	3879806	3879965	162	+	Deletion	159	-3	chr1A:4489911-4489914:-	between_alignments	exon ( gene_id TRIDC1AG000560; transcript_id TRIDC1AG000560.1; confidence_class HC_G, exon 3 of 11)	7591	gene_id TRIDC1AG000630; transcript_id TRIDC1AG000630.2; confidence_class HC_G	TCCCTCCGTTCCTAAATACTTGTCTTTCTAGGCATTTCAACACGTGACTACATACGAAGCAAAATGAGTGAATCTACACTCTAAAATATGTCAACATACATCCGTATGTAGTAGTCATTCGAAATGTCTAGAAAGACAAATATTTAGAAACGGAGGGAG	AAAATGAGGACGGCAATATTAAATTTGTTACAAAGATTTCTCTATTGTTTTCTTTATCGAACAAGCATTTCTGTGTAAACACAATGTTGTGACGAATTATATATACCACCATAAAAGAGCACGAGTTCTCATAAATAAACAAATATGTACTCCCTCCGTTCCTAAATACTTGTCTTTCTAGGCATTTCAACACGTGACTACATACGAAGCAAAATGAGTGAATCTACACTCTAAAATATGTCAACATACATCCGTATGTAGTAGTCATTCGAAATGTCTAGAAAGACAAATATTTAGAAACGGAGGGAGTACATTCCAATAGAGCGTGCAAGCCGTGGGATACATAGAACAGTTTCAACTTGATTAACCCTGGCCACAGAGATATACATAATGACACAA…	CTAAAAATGAGGACGGCAATATTAAATTTGTTACAAAGATTTCTCTATTGTTTTCTTTATCGAACAAGCATTTCTGTGTAAACACAATGTTGTGACGAATTATATATACCACCATAAAAGAGCACGAGTTCTCATAAATAAACAAATATGTACATTCCAATAGAGCGTGCAAGCCGTGGGATACATAGAACAGTTTCAACTTGATTAACCCTGGCCACAGAGATATACATAATGACACAATGAGGCTCGCCTCGCTGGAGTGGAGTGTACCACGGCTTGTCTGCGATCCAAGATCGCACCGCT	chr3A	NA	96.045	177	7	0	145	321	538632577	538632753	3.94E-75	289	chr1B	NA	97.175	177	5	0	145	321	377680574	377680398	1.81E-78	300
317	Assemblytics_b_14213	330	chr1A	292485335	292485337	109	+	Insertion	2	111	chr1A:284577782-284577893:+	between_alignments	Intergenic	-269047	gene_id TRIDC1AG024680; transcript_id TRIDC1AG024680.1; confidence_class HC_G	CT	AAAAAAGTGATTGCTCAAACTTTGGCAACTTAGCTTTTCTGTCATTTGCTTCCTGGTAAGGCAAGTCTTTGTTTGAACGACGCCTGGCCCATACCACAATCTTCTCCTTCCCCCCCCCCCCCAGCAAACTTGTGTGCGAGAGAACCTTCTCTTCCTTTAAAAGAAAAAGAAAGAAGAGAAAATAATAATATGGAGCTCTTCGGCTCGTTACTGCTTACCGGATGTAGGTGCTGCACAAAGTGTCAGATAATCACATGCAAGAAAGGAACTAACGCATGAAATGGACAAGCTGTGCGGAGCAC	TTAAAAAAGTGATTGCTCAAACTTTGGCAACTTAGCTTTTCTGTCATTTGCTTCCTGGTAAGGCAAGTCTTTGCTTGAACGACACCTGGCCCATACCATAATCTTCTCCCCCCCCCCCCCCCGGCAAACTTGTGCGCGAGAGAAACTTCTTTTCCTTTAAAAGAAANNNNNNNNNNNNNNNNNNNNNNNNNNNNNNNNNNNNNNNNNNNNNNNNNNNNNNNNNNNcCCCCCGGCAAACTTGTGTGCGAGAGAACCTTCTTTTCCTTTAAAAGAAAAAGAAAGAAGAGAAAATAATAATATGGAGCTCTTCGGCTCGTTACTGCTTACCGGATGTAGGTGCTGCACAAAGTGTCAGATAATCACATGCAAGAAAGGAACTAACGCATGAAATGGACAAGC…	chr7A	NA	97.03	303	7	1	2	302	255208503	255208805	1.77E-141	508	chr7B	NA	97.674	301	7	0	2	302	582752032	582751732	2.92E-144	518
318	Assemblytics_b_14240	331	chr1A	293071028	293071202	163	+	Deletion	174	11	chr1A:285158971-285158982:+	between_alignments	Intergenic	36150	gene_id TRIDC1AG024720; transcript_id TRIDC1AG024720.1; confidence_class HC_G	NNNNNNNNNNNNNNNNNNNNNNNNNNNNNNNNNNNNNNNNNNNNNNNNNNNNNNNNNNNNNNNNNNNNNNNNNNNNNNNNNNNNNNNNNNNNNNNNNNNNNNNNNNNNNNNNNNNNNNNNNNNNNNNNNNNNNNNNNNNNNNNNNNNNNNNNNNNNNNNNNNNNNNNNNNNNNG	TTATGTTCTCACCCTCACTGATGACTTGAGTAGATATGGGTATGTCTACTTAATGAAACACAAGTCTGAGACCTTTGAAAAGTTCAAGGAATTTAAGAATGAGGTAGAGAATCAACGTGACAGGAAAATAAAGTTCTTACAATCAGATCGNNNNNNNNNNNNNNNNNNNNNNNNNNNNNNNNNNNNNNNNNNNNNNNNNNNNNNNNNNNNNNNNNNNNNNNNNNNNNNNNNNNNNNNNNNNNNNNNNNNNNNNNNNNNNNNNNNNNNNNNNNNNNNNNNNNNNNNNNNNNNNNNNNNNNNNNNNNNNNNNNNNNNNNNNNNNNGATATTTGAGTCATGAATTTGGCACGCACTTAAGGAAATGTGGAATTGTTTCACAACTCACACCGCCTGGAACACC…	TTATGTTCTCACCCTCACTGATGACTTGAGTAGATATGGGTATGTCTACTTAATGAAACACAAGTCTGAGACCTTTGAAAAGTTCAAGGAATTTAAGAATGAGGTAGAGAATCAACGTGACAGGAAAATAAAGTTCTTACAATCAGATCGTGGGGGGGGGGATATTTGAGTCATGAATTTGGCACGCACTTAAGGAAATGTGGAATTGTTTCACAACTCACACCGCCTGGAACACCTCAGCGTAATGGTGTGTCTGAACGTCGTAACCACACTCTATTGGATATGGTGCGATCTATGATATCTCTTACCGA	chr6A	NA	98.667	150	2	0	1	150	401101337	401101188	1.91E-68	267	chr1A	NA	100	151	0	0	324	474	285158982	285159132	2.45E-72	279
319	Assemblytics_b_14270	332	chr1A	293912086	293912119	197	+	Insertion	33	230	chr1A:286001268-286001498:+	between_alignments	Intergenic	-279365	gene_id TRIDC1AG024860; transcript_id TRIDC1AG024860.6; confidence_class HC_G	TGCTCATGTGTTGGTTTTTGGGGGAGAGAACGA	ATACACTCTACATAGTGTGTGTGCTTGGGAAAGAAAGATGCCAGGAGACCTAGCTAGAGAGTGGGGGAAGAGATGTGTGCATGCCCAAGAGATAAAGTGATAGAGACCTATATTGGGGTCCGGACTTTAGAAGAGAGAGGGGTGTTAATGTGCTCATGTGTTGGTTTTTGGGGGAGAGAACGACTTCTCTGTGTGTGTGGGGGGCGACGAGGGGGGGGGTTGCTTCAGATAAAGAGTGAGGTGTCTATATTTGAGGGACTTTAGCGTAATTGAGATATACATGGTCAATAGTGTGTGCACTCAAGGTTGATCAATTTGTGACCATGTATATCT	ATACACTCTACATAGTGTGTGTGCTTGGGAAAGAAAGATGCCAGGAGACCTAGCTAGAGAGTGGGGGAAGAGATGTGTGCATGCCCAAGAGATAAAGTGATAGAGACCTATATTGGGGTCCGGACTTTAGAAGAGAGAGGGGTGTTAATGNNNNNNNNNNNNNNNNNNNNNNNNNNNNNNNNNNNNNNNNNNNNNNNNNNNNNNNNNNNNNNNNNNNNNNNNNNNNNNNNNNNNNNNNNNNNNNNNNNNNNNNNNNNNNNNNNNNNNNNNNNNNNNNNNNNNNNNNNNNNNNNNNNNNNNNNNNNNNNNNNNNNNNNNNNNNNNNNNNNNNNNNNNNNNNNNNNNNNNNNNNNNNNNNNNNNNNNNNNNNNNNNNNNNNACTTCTCTGTGTGTGTGGGG…	chr2A	NA	96.584	322	8	2	1	319	721545548	721545869	4.20E-148	531	chr1A	NA	97.812	320	5	2	1	319	367961627	367961945	3.21E-154	551
320	Assemblytics_b_14277	333	chr1A	294175992	294176185	166	+	Deletion	193	27	chr1A:286264598-286264625:+	between_alignments	Intergenic	175051	gene_id TRIDC1AG024930; transcript_id TRIDC1AG024930.1; confidence_class HC_G	NNNNNNNNNNNNNNNNNNNNNNNNNNNNNNNNNNNNNNNNNNNNNNNNNNNNNNNNNNNNNNNNNNNNNNNNNNNNNNNNNNNNNNNNNNNNNNNNNNNNNNNNNNNNNNNNNNNNNNNNNNNNNNNNNNNNNNNNNNNNNNNNNNNNNNNNNNNNNNNNNNNNNNNNNNNNNNNNNNNNNNNNNNNNNNNNG	TGTAACAACAATGACAGGCTATGCATCAGAATAGGATTAACGGAAAGCAGTAACATGCTACACTACTCTAATGCAAGCAGTATAGAGGAGAGTAAGCGATATCTAGTGATCAAGGGGGTGCTTGCCTGGTTGCTCTGGCAAGGAGGACGTNNNNNNNNNNNNNNNNNNNNNNNNNNNNNNNNNNNNNNNNNNNNNNNNNNNNNNNNNNNNNNNNNNNNNNNNNNNNNNNNNNNNNNNNNNNNNNNNNNNNNNNNNNNNNNNNNNNNNNNNNNNNNNNNNNNNNNNNNNNNNNNNNNNNNNNNNNNNNNNNNNNNNNNNNNNNNNNNNNNNNNNNNNNNNNNNGGGGGGGGTCGCCTGCAGTCTCGGGGTCTACCGGAAAGAAGTAACGGAGGGGGAACA…	TGTAACAACAATGACAGGCTATGCATCAGAATAGGATTAACGGAAAGCAGTAACATGCTACACTACTCTAATGCAAGCAGTATAGaGGAGAGTAAGCGATATCTAGTGATCAAGGGGGTGCTTGCCTGGTTGCTCTGGCAAGGAGGACGTGTCGTCAACACCGTAGTCGAACTGGGGGGGGGGGTCGCCTGCAGTCTCGGGGTCTACCGGAAAGAAGTAACGGAGGGGGAACACAATAAATAACAAAACAATCAAAGCAACACAAGGCATAACAAAGCATTACGCGGTGCTAGGTGTGCCCTAACGCAGTATTAGGTGATACCGGGA	chr7A	NA	96.667	150	5	0	1	150	553044484	553044335	2.01E-63	250	chr1A	NA	100	151	0	0	343	493	286264625	286264775	2.55E-72	279
321	Assemblytics_b_14311	334	chr1A	295076957	295076959	36	+	Deletion	2	-34	chr1A:287160851-287160885:-	between_alignments	Intergenic	-154671	gene_id TRIDC1AG025000; transcript_id TRIDC1AG025000.1; confidence_class HC_G	TA	GCTAAGATATGGTTTAATTCTCTTGATCCTGGTTGTGTGTGTAGTCCCCAGGATATGATTTATTACTTCTCTGCTAAATATTTCCCTGcTCATAAGAAACAAGCTGCTTTGAGGGATATATATATATATATATATATATATATATATATATATATATATATATATATATATATATATATATATATAATTTTGTGCAAATTGAAGAAGAGAGTCTCCCACAAGCTTGGCGGAGGCTTCTCCAATTACTTAATGCTTTTCCTGATCATCCTCTTAAGAAAAATGAAATACTTGATATCTTTTAT	CCTTAACATAGTTCCGTTCTCATTAAAGGGTGATGCTAAGATATGGTTTAATTCTCTTGATCCTGGTTGTGTGTGTAGTCCCCAGGATATGATTTATTACTTCTCTGCTAAATATTTCCCTGCTCATAAGAAACAAGCTGCTTTGAGGGATATATATATATATATATATATATATATATATATAATTTTGTGCAAATTGAAGAAGAGAGTCTCCCACAAGCTTGGCGGAGGCTTCTCCAATTACTTAATGCTTTTCCTGATCATCCTCTTAAGAAAAATGAAATACTTGATATCTTTTATAATGGACTAACCGATGCTTCCAGAGATTACATGG	chr5A	NA	98.026	304	4	1	1	302	276944126	276943823	4.88E-147	527	chr5A	NA	96.689	302	6	1	1	302	590575886	590576183	1.06E-138	499
322	Assemblytics_b_14332	335	chr1A	295685026	295685035	38	+	Deletion	9	-29	chr1A:287767741-287767770:-	between_alignments	Intergenic	23830	gene_id TRIDC1AG025060; transcript_id TRIDC1AG025060.1; confidence_class HC_u	ATATATATA	CTCGCTTGTCCTCAAGCAAAAGCTGAAATCGAAAAATATGTCCACATGTTTAGAGATAGAGGTGTCGATAAAAATAAAATACGgACATGAGGGCATCATGATCATTCTTAGAACAGCAACATATATATATATATATATATATATATATATATATATATATATATATATATATATATATATATATATATTGTCATATGATCTATTATGCTAAAGTAACAATTCAATCACAATTTCAAGTATGAATTATAAACTTCGTTGAGAACCAACAAACTCTAATCTCAGTCATTGAGGCAATTGCAATTTATCATA	TGGACGTATCAACTCCCCCAAGCTTAGACCTCGCTTGTCCTCAAGCAAAAGCTGAAATCGAAAAATATGTCCACATGTTTAGAGATAGAGGTGTCGATAAAAATAAAATACGGACATGAGGGCATCATGATCATTCTTAGAACAGCAACATATATATATATATATATATATATATATATTGTCATATGATCTATTATGCTAAAGTAACAATTCAATCACAATTTCAAGTATGAATTATAAACTTCGTTGAGAACCAACAAACTCTAATCTCAGTCATTGAGGCAATTGCAATTTATCATAACATAGGAAAGAGTCAATATAAGAGCTTT	chr2A	NA	97.735	309	5	1	1	309	137311135	137311441	3.87E-148	531	chr5A	NA	96.44	309	11	0	1	309	370214366	370214058	5.02E-142	510
323	Assemblytics_b_14335	336	chr1A	295835384	295835390	166	+	Insertion	6	172	chr1A:287917418-287917590:+	between_alignments	Intergenic	-126131	gene_id TRIDC1AG025060; transcript_id TRIDC1AG025060.2; confidence_class HC_u	TGGTGG	AATAATAAGATAAATATTTTTGGTATTTTTATGATATAGATTGAAAGTAAAGATTGCAAAGTAAAATAGATTGGAAACTTATATGGTAAAAGATAGACCGGGGGGCCATAGGTTTCACTAGTGGCTTCTCTCAAGATAGCATAAGTATTATGGTGGGCGAACAAATTACTCTTGAGCAACTGATAGAAGAGTGAATAATTATGAGAATATCTAGGCATGATCATGTATATAGGCATCACATCCACGACAAGTAGACCGAAACGATTCTGCATCTACCACTATTACTCCACACATCGACCGCTATCC	AATAATAAGATAAATATTTTTGGTATTTTTATGATATAGATTGAAAGTAAAGATTGCAAAGTAAAATAGATTGGAAACTTATATGGTAAAAGATAGACCGGGGGGCCATAGGTTTCACTAGTGGCTTCTCTCAAGATAGCATAAGTATTAGTGGAAAAGACGTGTGTGACTAAAACCAGGAGGAGAAATCCATTTTCAAATGGCGACAGAAAGAAAGGAATCACGAAATAGAAGAAAAAGTGCACTGTGCTGGCAAATGTGGAGAATAGCCATCCATCTTTCATCAATGAAATTGTTCCGTATGGGTAGCAAATACACATAGGCGAACAAATTACTCTTGAGCAACTGATAGAAGAGTGAATAATTATGAGAATATCTAGGCATGATCATGTATATAGG…	chr6A	NA	95.752	306	13	0	1	306	34909800	34910105	5.02E-137	494	chr3A	NA	96.393	305	10	1	2	306	612017731	612018034	2.99E-139	501
324	Assemblytics_b_14349	337	chr1A	296293634	296293736	62	+	Deletion	102	40	chr1A:288374726-288374766:+	between_alignments	Intergenic	-161418	gene_id TRIDC1AG025130; transcript_id TRIDC1AG025130.1; confidence_class HC_G	NNNNNNNNNNNNNNNNNNNNNNNNNNNNNNNNNNNNNNNNNNNNNNNNNNNNNNNNNNNNNNNNNNNNNNNNNNNNNNNNNNNNNNNNNNNNNNNNNNNNNC	CAGTACATTTTCATGTTTGCCCCCCGTACGGAGCAGCATTTGTTTTGTGTTGAGAGCCGTTCGGTTTCCCCCTTACTAACAAGTAATGTGCATTTTTTCCACATGTCGTGTTTTTGATGAAATAAAAAAATTGCGAGCCCGCGAATGTTCNNNNNNNNNNNNNNNNNNNNNNNNNNNNNNNNNNNNNNNNNNNNNNNNNNNNNNNNNNNNNNNNNNNNNNNNNNNNNNNNNNNNNNNNNNNNNNNNNNNNNCATAGACCTGATATAATCGGTTTAAGACTCTGAGACGCATGCACAAATGGTTCTTGCGCCCCTAGTGTTTTGTTCCCCCGCTTAATTGTTTATATACAAATTTGGTACAGAAATGATGTATTAGCCACACATAACGAAAAACACATGA…	CAGTACATTTTCATGTTTGCCCCCCGTACGGAGCAGCATTTGTTTTGTGTTGAGAGCCGTTCGGTTTCCCCCTTACTAACAAGTAATGTGCATTTTTTCCACATGTCGTGTTTTTGATGAAATAAAAAAATTGCGAGCCCGCGAATGTTCGTGGCGCCTCACCGGGGGGGGGGTAATTTTTTTAAATGCCATAGACCTGATATAATCGGTTTAAGACTCTGAGACGCATGCACAAATGGTTCTTGCGCCCCTAGTGTTTTGTTCCCCCGCTTAATTGTTTATATACAAATTTGGTACAGAAATGATGTATTAGCCACACATAACGAAAAACACATGAGTT	chr1A	NA	98.013	151	2	1	1	150	290203498	290203648	7.45E-67	261	chr1A	NA	100	151	0	0	252	402	288374766	288374916	2.05E-72	279
325	Assemblytics_b_14363	338	chr1A	296655299	296655308	66	+	Insertion	-9	57	chr1A:288736015-288736072:+	between_alignments	Intergenic	86170	gene_id TRIDC1AG025140; transcript_id TRIDC1AG025140.5; confidence_class HC_G	GAGACTGGG	CTGTAGGGGGGTGTGCTTCAGGCTGAGGGGGGCGTGAGCTCCGGCTGCCGGGGTGGCCGGGGAAGGCCGGATCCCGTCGGCGTTGCTGCTGCAGATGGCGGCGGCGCTGGGTCCTGGAGGAGGCAGGGGAGCGAGCTCCCACATCGGAAGGAGACTGGGAGGAGGACGGGGGAAGGTcCGGCTGAGGGGGGGCATGAGCTCCGGCCGCCGGGGTGGCCGGGGAAGGCCGGATCCCGTCGACGTGGCTGCTGCAGATGGCGGCGACATTGGGACGTGGAGGAGGCAGGAGATCAATCTCCTAGATCAGGA	GGTGTGCTTCAGGCTGAGGGGGGCGTGAGCTCCGGCTGCCGGGGTGGCCGGGGAAGGCCGGATCCCGTCGGCGTTGCTGCTGCAGATGGCGGCGGCGCTGGGTCCTGGAGGAGGCAGGGGAGCGAGCTCCCACATCGGAAGGAGACTGGGNNNNNNNNNNNNNNNNNNNNNNNNNNNNNNNNNNNNNNNNNNNNNNNNNNNNNNNNGGAGACTGGGAGGAGGACGGGGGAAGGTCCGGCTGAGGGGGGGCATGAGCTCCGGCCGCCGGGGTGGCCGGGGAAGGCCGGATCCCGTCGACGTGGCTGCTGCAGATGGCGGCGACATTGGGACGTGGAGGAGGCAGGAGATCAATCTCCT	chr1A	NA	91.883	308	22	3	4	309	588709381	588709075	5.22E-117	427	chr1A	NA	100	160	0	0	150	309	288736072	288736231	1.53E-77	296
326	Assemblytics_b_14386	339	chr1A	297346692	297346718	187	+	Insertion	26	213	chr1A:289429284-289429497:+	between_alignments	Intergenic	-214104	gene_id TRIDC1AG025190; transcript_id TRIDC1AG025190.7; confidence_class HC_G	CAGCCCACCCAGGCCNNNNNNNNNNG	CTTGGGTTTTTCATAAACATCGAAATTTAATAAAACAGAAAAGAAGAAAAGAAATAAAATAGAAAAACAAACTAACAAAAAAAGGGAAAAAGAAACCCCCAAACCCCCGGGCCAACCGACCCAGCTAGCCAACCGGCCGGCCCAGTCGGCCAGCCCACCCAGGCCNNNNNNNNNNGTCCTCGCGCCCCCGTCCCCTCTCCCTCGACGACTCCTCTCGCTGCGCCGACCGCGACCGCGCCCTCGACGTCTGACGCCGCCCCGTCATCATCTCCTCCCCGCCGGTCCTCACCGACCCACGCCGCACCCGAGGACCCTGCGCCGCCCCG	CTTGGGTTTTTCATAAACATCGAAATTTAATAAAACAGAAAAGAAGAAAAGAAATAAAATAGAAAAACAAACTAACAAAAAAAGGGAAAAAGAAACCCCCAAACCCCCGGGCCAACCGACCCAGCTAGCCAACCGGCCGGCCCAGTCGGCNNNNNNNNNNNNNNNNNNNNNNNNNNNNNNNNNNNNNNNNNNNNNNNNNNNNNNNNNNNNNNNNNNNNNNNNNNNNNNNNNNNNNNNNNNNNNNNNNNNNNNNNNNNNNNNNNNNNNNNNNNNNNNNNNNNNNNNNNNNNNNNNNNNNCCAGATCGGATCGGGGCTGGCCCCGTGGCCGTCGCCCTGTGCCGCCTCGCAGGCCCCCGCCCTCGTCCTCGCGCCCCCGTCCCCTCTCCCTCGACGACTCC…	chr1A	NA	100	165	0	0	1	165	297338410	297338574	2.71E-80	305	chr1A	NA	100	165	0	0	1	165	289420467	289420631	2.70E-80	305
327	Assemblytics_b_14391	340	chr1A	297609607	297609655	195	+	Insertion	48	243	chr1A:289691461-289691704:+	between_alignments	Intergenic	-110994	gene_id TRIDC1AG025210; transcript_id TRIDC1AG025210.1; confidence_class HC_G	TGCCCGCCGCCCGCGACGCCGCCGCCACCCACCCGCGCCGCCGCCGCC	ATTTTAAAAAAACGAACCAACCTAACGGGCCGTGTCCGACTAGGACTCTGGCCCGACTAGGCTTTATAAGCCGAGGCCCAGCCCCGGGGAACCCTAGCCGCCCCAGCCCCAACCGTAGCCGCCGCCCGGTCCTACCGCCGCCGCCGCAGCTGCCCGCCGCCCGCGACGCCGCCGCCACCCACCCGCGCCGCCGCCGCCGCTGCCCGCCGTCGCGCCGCCCCGCGCCGCCGTCGCCGGACACCGCCGCCGCCGCCGAGGTTCGCCACCGCGCCTCGTTTTTCATGCCTTTGGTTAAAAAAACGTTCACTTTTCATCGGTTTTCGTCGGTTTAATAGATTCGGTTTTTTA	ATTTTAAAAAAACGAACCAACCTAACGGGCCGTGTCCGACTAGGACTCTGGCCCGACTAGGCTTTATAAGCCGAGGCCCAGCCCCGGGGAACCCTAGCCGCCCCAGCCCCAACCGTAGCCGCCGCCCGGTCCTACCGCCGCCGCCGCAGCNNNNNNNNNNNNNNNNNNNNNNNNNNNNNNNNNNNNNNNNNNNNNNNNNNNNNNNNNNNNNNNNNNNNNNNNNNNNNNNNNNNNNNNNNNNNNNNNNNNNNNNNNNNNNNNNNNNNNNNNNNNNNNNNNNNNNNNNNNNNNNNNNNNNNNNNNNNNNNNNNNNNNNNNNNNNNNNNNNNNNNNNNNNNNNNNNNNNNNNNNNNNNNNNNNNNNNNNNNNNNNNNNNNNNNNNNNNNNNNNNNCGCTGCC…	chr2A	NA	88.385	353	26	8	4	348	287890648	287890993	5.99E-112	411	chr4A	NA	90.805	348	14	5	1	348	480142648	480142319	1.26E-123	449
328	Assemblytics_b_14397	341	chr1A	297747167	297747276	76	+	Deletion	109	33	chr1A:289826673-289826706:+	between_alignments	Intergenic	-1175	gene_id TRIDC1AG025230; transcript_id TRIDC1AG025230.6; confidence_class HC_G	NNNNNNNNNNNNNNNNNNNNNNNNNNNNNNNNNNNNNNNNNNNNNNNNNNNNNNNNNNNNNNNNNNNNNNNNNNNNNNNNNNNNNNNNNNNNNNNNNNNNNNNNNNNNC	GAAACAAGTTAAACAGACAGACGTCTCTCGCGACTCCGTTGGCGATGTGTCGCCCGCGGCCGTGGCGCCGCCTTCCCCACCTCTGGCCTGCCCTGCCTCGGACGCCGCCGTCGCTGCTCCCTCTCCCGCCGTCCCGCAGCCGCCTGCCGTNNNNNNNNNNNNNNNNNNNNNNNNNNNNNNNNNNNNNNNNNNNNNNNNNNNNNNNNNNNNNNNNNNNNNNNNNNNNNNNNNNNNNNNNNNNNNNNNNNNNNNNNNNNNCCCGGTGGAGACGCTGCTGCGTTGGGCTGACGTCACGGAGGTCGCCGCCGCCGCCGCTGGCCGCCCCATCATTCACCGCGATGTGCCTCGCTCGGCGATGATGAGCTCGCCCAGGCGCATCTGTGGCGCCCGGGTAATTAA…	GAAACAAGTTAAACAGACAGACGTCTCTCGCGACTCCGTTGGCGATGTGTCGCCCGCGGCCGTGGCGCCGCCTTCCCCACCTCTGGCCTGCCCTGCCTCGGACGCCGCCGTCGCTGCTCCCTCTCCCGCCGTCCCGCAGCCGCCTGCCGTGGCCTCCCCTCCCCCCCCCACGCCGCTGCTCCCCCGGTGGAGACGCTGCTGCGTTGGGCTGACGTCACGGAGGTCGCCGCCGCCGCCGCTGGCCGCCCCATCATTCACCGCGATGTGCCTCGCTCGGCGATGATGAGCTCGCCCAGGCGCATCTGTGGCGCCCGGGTAATTAAGCTACAGTGA	chr6B	NA	86.508	126	17	0	25	150	274310031	274309906	3.71E-30	139	chr1A	NA	100	151	0	0	259	409	289826706	289826856	2.09E-72	279
329	Assemblytics_b_14400	342	chr1A	297871667	297871668	38	+	Deletion	-1	-39	chr1A:289951258-289951297:-	between_alignments	Intergenic	-125621	gene_id TRIDC1AG025230; transcript_id TRIDC1AG025230.6; confidence_class HC_G	T	TTGAAGCACACCTCTGGTTTGAAGGATAGAAACCTTTCTGTGATCAAGTGCATCCTAACTCACCTGCATAGGATGTTTTGATAATGATGATGGAGATGCTATGCAGAAGCCATATATATATATATATATATATATATATATATATATATATATATATATATATATATATATATATATATATATATATATCAATTAGGCTTCAAGTGTGTACTTGTTGGTGAAAGTGTTGTCCAATGGGAATTATATTTTGTATTACtCATGTAGCCTACAAAATCTGTCGCACAACCATCTAACTTCTTAC	TGACCCTCTTTTGTTGGATATTATGTACTATTGTTAGTTTGAAGCACACCTCTGGTTTGAAGGATAGAAACCTTTCTGTGATCAAGTGCATCCTAACTCACCTGCATAGGATGTTTTGATAATGATGATGGAGATGCTATGCAGAAGCCATATATATATATATATATATATATATATATATATATATATCAATTAGGCTTCAAGTGTGTACTTGTTGGTGAAAGTGTTGTCCAATGGGAATTATATTTTGTATTACTCATGTAGCCTACAAAATCTGTCGCACAACCATCTAACTTCTTACCCCATTTTTAAATTTGTACTAGTCCTCTACACCGTATA	chr5A	NA	95	300	15	0	1	300	273900821	273901120	2.31E-130	472	chr2A	NA	94.574	258	12	1	46	301	637464240	637464497	3.96E-108	398
330	Assemblytics_b_14405	343	chr1A	298056061	298056068	144	+	Insertion	-7	137	chr1A:290135518-290135655:+	between_alignments	Intergenic	-310018	gene_id TRIDC1AG025230; transcript_id TRIDC1AG025230.6; confidence_class HC_G	GATTTTT	CAATGCATATAATTCATGCATGCATGCATGCATGCATTGCAATTAATGCATTGGTAAATACAATTCTTTGAGAAAAACGAGCGCATTAATTGAGTGCTTTTACAAACCATGAAAATTATTCCACCACTCATCATCTATGTTGGTTGGTGAGATTTTTTCCACACGGGGTGGAGTGGTGGGACCGCCGGAGGGAGAAGTAGAGTCTGGCAGGCATATTGTTTCCACACATGGAGAGGAAAAGATTTGGAGACGAACGGGCTTCCTGCAGGTATGGGGAACACGGTGCATAATAAGTCTCATCTTGCAT	TATAATTCATGCATGCATGCATGCATGCATTGCAATTAATGCATTGGTAAATACAATTCTTTGAGAAAAACGAGCGCATTAATTGAGTGCTTTTACAAACCATGAAAATTATTCCACCACTCATCATCTATGTTGGTTGGTGAGATTTTTGATTGAGCCCTATAAATCGGAAACGAGATAGTACGTGGGCATATTTGTTGGAGTAAATTACGGGGGAGGGAAGGGGTGGAAATATTGCTGGTCACAACGGATTGGACGAGCACGGGGGGAGGAGAGTCATGCATGCAGATTTTTTCCACACGGGGTGGAGTGGTGGGACCGCCGGAGGGAGAAGTAGAGTCTGGCAGGCATATTGTTTCCACACATGGAGAGGAAAAGATTTGGAGACGAACGGGCTTC…	chr7A	NA	97.468	158	2	1	150	307	430921329	430921484	3.32E-69	268	chr1A	NA	100	158	0	0	150	307	290135655	290135812	1.96E-76	292
331	Assemblytics_b_14407	344	chr1A	298186733	298186744	182	+	Insertion	-11	171	chr1A:290265848-290266019:+	between_alignments	Intergenic	-337057	gene_id TRIDC1AG025240; transcript_id TRIDC1AG025240.1; confidence_class HC_G	TTGTGGGGGCG	CACTATACTCCCAATGCTTATGGTTTTCCCCTTTTATATTCCACACTAGTTAAATCACAGTAGACTAAATTTCAAAATTGGGTCAATCGATTTTTCAGAGCTCGCCGGAGTTCGCCGGTGCGAACGAAGGGGCTCGGGTGGGGACTTTGGTTGTGGGGGCGATGGTGGGGCCTCgCCGAACGAAGAAAACTCGACGCGGGTGGGGGCGGGGTGGGGGTGGGGGTGGCGGAGGAACACAGGCGGTGGGGGTCGATGGTCCGGCCGGCGGCCCGTGCGGTGTTCTGTATGGGAAGAATTGGAGACGAGGAAGA	CAATGCTTATGGTTTTCCCCTTTTATATTCCACACTAGTTAAATCACAGTAGACTAAATTTCAAAATTGGGTCAATCGATTTTTCAGAGCTCGCCGGAGTTCGCCGGTGCGAACGAAGGGGCTCGGGTGGGGACTTTGGTTGTGGGGGCGNNNNNNNNNNNNNNNNNNNNNNNNNNNNNNNNNNNNNNNNNNNNNNNNNNNNNNNNNNNNNNNNNNNNNNNNNNNNNNNNNNNNNNNNNNNNNNNNNNNNNNNNNNNNNNNNNNNNNNNNNNNNNNNNNNNNNNNNNNNNNNNNNNNNNNNNNNNNNNNNNNNNNNNNNNGTTGTGGGGGCGATGGTGGGGCCTCGCCGAACGAAGAAAACTCGACGCGGGTGGGGGCGGGGTGGGGGTGGGGGTGGCG…	chr7A	NA	95.498	311	14	0	1	311	454084552	454084862	3.95E-138	497	chr7A	NA	96.141	311	12	0	1	311	452681216	452681526	1.82E-141	508
332	Assemblytics_b_14439	345	chr1A	298985518	298985567	183	+	Insertion	49	232	chr1A:291062035-291062267:+	between_alignments	Intergenic	-5572	gene_id TRIDC1AG025260; transcript_id TRIDC1AG025260.1; confidence_class HC_U	CGGTGGAAGAAAGGAAAGGGGGGGGGGGCGAATCCTACTTGGACTAGTA	CCTCCGGGGAAGTATTGGGCCAACATGGGCCTAAGGGAGGGAGAGGAAGCTCGTGGGGGGTGGCCGCGCGCCCCCCTCCTTGGGAGTCCGAATAGGACAAGGAGGAGGGGGCGGCGCCCCCTTCTCTCTCTCTCTTACTCCTATTCCCTCCGGTGGAAGAAAGGAAAGGGGGGGGGGGCGAATCCTACTTGGACTAGTAGTCCAACTAGGACTCCCCCCATGGCGTGCCCTCCTGTCCACCGGCTTCTCTCACCCCCTCCTTTATATACGTGGGCAGGGGGCACCCCAAAGGCACAACAGACAATCTCTTAGCCGTGTGCGGTGCCCCCTTCCACATTTTAACACATAG	CCTCCGGGGAAGTATTGGGCCAACATGGGCCTAAGGGAGGGAGAGGAAGCTCGTGGGGGGTGGCCGCGCGCCCCCCTCCTTGGGAGTCCGAATAGGACAAGGAGGAGGGGGCGGCGCCCCCTTCTCTCTCTCTCTTACTCCTATTCCCTCNNNNNNNNNNNNNNNNNNNNNNNNNNNNNNNNNNNNNNNNNNNNNNNNNNNNNNNNNNNNNNNNNNNNNNNNNNNNNNNNNNNNNNNNNNNNNNNNNNNNNNNNNNNNNNNNNNNNNNNNNNNNNNNNNNNNNNNNNNNNNNNNNNNNNNNNNNNNNNNNNNNNNNNNNNNNNNNNNNNNNNNNNNNNNNNNNNNNNNNNNNNNNNNNNNNNNNNNNNNNNNNNNNNNNNNAGTCCAACTAGGACTCCC…	chr1A	NA	90.028	351	23	9	4	345	270947611	270947264	5.93E-122	444	chr5A	NA	89.884	346	20	12	9	345	312165489	312165828	4.59E-118	431
333	Assemblytics_b_14460	346	chr1A	299668519	299668739	189	+	Deletion	220	31	chr1A:291793751-291793782:+	between_alignments	Intergenic	-6189	gene_id TRIDC1AG025310; transcript_id TRIDC1AG025310.1; confidence_class HC_G	NNNNNNNNNNNNNNNNNNNNNNNNNNNNNNNNNNNNNNNNNNNNNNNNNNNNNNNNNNNNNNNNNNNNNNNNNNNNNNNNNNNNNNNNNNNNNNNNNNNNNNNNNNNNNNNNNNNNNNNNNNNNNNNNNNNNNNNNNNNNNNNNNNNNNNNNNNNNNNNNNNNNNNNNNNNNNNNNNNNNNNNNNNNNNNNNNNNNNNNNNNNNNNNNNNNNNNNNNNNC	AGTATCAGATAAGTTTCGGAGTACCGGGGTTACCGGACCCCCCCCCCCAGGAAGTTAATGGGCCACACATGGGCCTTAGTGGAGGAGAGAGGGCCGGCCAGGGATATGGCGCGTGCCCCCTTGCCAATCCGAATTGGACAAGGGGTGGGGNNNNNNNNNNNNNNNNNNNNNNNNNNNNNNNNNNNNNNNNNNNNNNNNNNNNNNNNNNNNNNNNNNNNNNNNNNNNNNNNNNNNNNNNNNNNNNNNNNNNNNNNNNNNNNNNNNNNNNNNNNNNNNNNNNNNNNNNNNNNNNNNNNNNNNNNNNNNNNNNNNNNNNNNNNNNNNNNNNNNNNNNNNNNNNNNNNNNNNNNNNNNNNNNNNNNNNNNNNNCTCCTCCCTTTCCCTCTTTGCTATTTTGAA…	AGTATCAGATAAGTTTCGGAGTACCGGGGTTACCGGACCCCCCCCCCCAGGAAGTTAATGGGCCACACATGGGCCTTAGTGGAGGAGAGAGGGCCGGCCAGGGATATGGCGCGTGCCCCCTTGCCAATCCGAATTGGACAAGGGGTGGGGGCGGAGCCCCCCCCCCCTTTCCTTCTCCTACTCCTCCCTTTCCCTCTTTGCTATTTTGAAAAAGGAAAAAGGAGAGGAGTAGGACTCCCCACACCTGGCGCGCCCCCTTGGGTCGGCCACCTCTACTCCCCCCTTTATATACGTGGAAGGGGGCACCCCAAAGGCAcATCAAGTCTTCTCT	chr5A	NA	94.079	152	7	2	1	150	450760006	450760157	2.77E-57	230	chr1A	NA	100	151	0	0	370	520	291793782	291793932	2.70E-72	279
334	Assemblytics_b_14480	347	chr1A	300212763	300212806	137	+	Insertion	43	180	chr1A:292334119-292334299:+	between_alignments	exon ( gene_id TRIDC1AG025350; transcript_id TRIDC1AG025350.4; confidence_class HC_G, exon 3 of 31)	-3263	gene_id TRIDC1AG025350; transcript_id TRIDC1AG025350.7; confidence_class HC_G	ATCCAGATGGGGGAAGGGGATCGAGCGGAGTGGGGGTCGAgGG	TGTCCATGGCGTCTGCGGCCTTCGGGCGTGATCTTGAGCGAGGGGAAAGGCGAGGGAGAGACGACGGGACGGCGCCGACGGGGTCCGACGAGCCCTTGGCGACGGGGGACGACGGGGTTAGCGTCGAAGGGGCTCGGGACTGCTCCCTCGATCCAGATGGGGGAAGGGGATCGAGCGGAGTGGGGGTCGAgGGGAGTGGGGCGGGGGGGGGAGCGAGTGGGGCGACGGGTGGTTACGACTAGGGTTTCGAGGGTTAAGGGGAGGGAGTGGGCCGGCCGGCTGGGCCGGTGGAGGCCAGCTGGGCCACTTGGCCCAACAGGGGGGGGGGGCTTTTCTCTTTTGT	TGTCCATGGCGTCTGCGGCCTTCGGGCGTGATCTTGAGCGAGGGGAAAGGCGAGGGAGAGACGACGGGACGGCGCCGACGGGGTCCGACGAGCCCTTGGCGACGGGGGACGACGGGGTTGGCGTCGAAGGGGCTCGGGACTGCTCCCTCGNNNNNNNNNNNNNNNNNNNNNNNNNNNNNNNNNNNNNNNNNNNNNNNNNNNNNNNNNNNNNNNNNNNNNNNNNNNNNNNNNNNNNNNNNNNNNNNNNNNNNNNNNNNNNNNNNNNNNNNNNNNNNNNNNNNNNNNNNNNNNNNNNNNNNNNNNNNNNNNNNNNNNNNNNNNNNNNNNNNGGAGTGGGGCGGGGGGGGGAGCGAGTGGGGCGACGGGTGGTTACGACTAGGGTTTCGAGGGTTAAGGGGA…	chr1A	NA	91.837	343	14	2	1	343	300196546	300196874	1.24E-128	466	chr3A	NA	92.285	337	14	2	7	343	163134847	163134523	3.44E-129	468
335	Assemblytics_b_14494	348	chr1A	300503266	300503411	148	+	Deletion	145	-3	chr1A:292625559-292625562:-	between_alignments	Intergenic	-165723	gene_id TRIDC1AG025390; transcript_id TRIDC1AG025390.1; confidence_class HC_G	NNNNNNNNNNNNNNNNNNNNNNNNNNNNNNNNNNNNNNNNNNNNNNNNNNNNNNNNNNNNNNNNNNNNNNNNNNNNNNNNNNNNNNNNNNNNNNNNNNNNNNNNNNNNNNNNNNNNNNNNNNNNNNNNNNNNNNNNNNNNNNNNg	CTCCATCACCGAGCACCTCCCCGCCACCGTCTCTCCCCTCTCTGTAAGTCCCCCACCCCTCCCCCACTCATCTCTCTCTGCATTCTAGAGAAAAAATTCGTAGAGCAAAAGTTTGTTTATAGCAAAAAATTTAGTTTAGAGCAAAGGATGNNNNNNNNNNNNNNNNNNNNNNNNNNNNNNNNNNNNNNNNNNNNNNNNNNNNNNNNNNNNNNNNNNNNNNNNNNNNNNNNNNNNNNNNNNNNNNNNNNNNNNNNNNNNNNNNNNNNNNNNNNNNNNNNNNNNNNNNNNNNNNNNgATGTTAAGTAGTAGATGTTAGAGAAAAAATTAGTTTAGAGCAAAAAATTTGGTTTACAACAAAAGTTAGTTAGGGCAGTAGGGTTTAATTAGGGTAGATGCTGC…	TGCCTCCATCACCGAGCACCTCCCCGCCACCGTCTCTCCCCTCTCTGTAAGTCCCCCACCCCTCCCCCACTCATCTCTCTCTGCATTCTAGAGAAAAAATTCGTAGAGCAAAAGTTTGTTTATAGCAAAAAATTTAGTTTAGAGCAAAGGATGTTAAGTAGTAGATGTTAGAGAAAAAATTAGTTTAGAGCAAAAAATTTGGTTTACAACAAAAGTTAGTTAGGGCAGTAGGGTTTAATTAGGGTAGATGCTGCTTGTATAGTATATAGTGATACTAGTAGATGTTAATTAGGTTAGGGCAAT	chr6B	NA	100	151	0	0	295	445	290272953	290272803	2.30E-72	279	chr5B	NA	100	151	0	0	295	445	168332417	168332267	2.29E-72	279
336	Assemblytics_b_14515	349	chr1A	301068534	301068581	106	+	Insertion	47	153	chr1A:293171174-293171327:+	between_alignments	Intergenic	-6005	gene_id TRIDC1AG025480; transcript_id TRIDC1AG025480.1; confidence_class HC_G	AAATCTGCGGGGGGGGGGGGTCAATTCTCCCCCGAGTCGTAAGTGAC	CCATTCTTACCGAGGGAGCGGGCGTCTCCATGAAGGAAGACGACCGGACGAGGAAAAGGACCGCGCCCGGGGATTCGGAAGCCGAAGCTTCCAAACGAGAGAAGAAGTCTCCCACCGAGGGTCCTTCCTTGGGGGTGCTGTTGCCGCACAAAATCTGCGGGGGGGGGGGGTCAATTCTCCCCCGAGTCGTAAGTGACCCGAAGTACTTTATCAGTACAAATATGCCATCTTTTCCTTCTGAGAGAATAACCACCGCATATATCTTTGCAGTTCGGGCCTTAGCCCCTCTCAAATGAGTTCGTCTTCGAGGGATCTTCTTCCAGAGATGATGGAGAGCGAAACGCCTC	CCATTCTTACCGAGGGAGCGGGCGTCTCCATGAAGGAAGACGACCGGACGAGGAAAAGGACCGCGCCCGGGGATTCGGAAGCCGAAGCTTCCAAACGAGAGAAGAAGTCTCCCACCGAGGGTCCTTCCTTGGGGGTGCTGTTGCCGCACANNNNNNNNNNNNNNNNNNNNNNNNNNNNNNNNNNNNNNNNNNNNNNNNNNNNNNNNNNNNNNNNNNNNNNNNNNNNNNNNNNNNNNNNNNNNNNNNNNNNNNNNNNNNNNNNNNNNNNNNNNNNNNNNNNNNNNNNNNNNNNNNNNNNNNNNCCCGAAGTACTTTATCAGTACAAATATGCCATCTTTTCCTTCTGAGAAAATAACCACCGCATATATCTTTGCAGTTCGGGCCTTAGCCCCTCTCAAA…	chr2A	NA	93.966	348	15	4	1	347	496252879	496253221	2.65E-145	521	chr2A	NA	93.966	348	14	5	1	347	104628556	104628897	9.47E-145	520
337	Assemblytics_b_14526	350	chr1A	301418435	301418579	120	+	Deletion	144	24	chr1A:293523165-293523189:+	between_alignments	Intergenic	68544	gene_id TRIDC1AG025510; transcript_id TRIDC1AG025510.1; confidence_class HC_G	NNNNNNNNNNNNNNNNNNNNNNNNNNNNNNNNNNNNNNNNNNNNNNNNNNNNNNNNNNNNNNNNNNNNNNNNNNNNNNNNNNNNNNNNNNNNNNNNNNNNNNNNNNNNNNNNNNNNNNNNNNNNNNNNNNNNNNNNNNNNNNNC	GGGGGCCAGTGGCACAACTAAAGAAGCACATCAGGAGTGATTTCTTCTTCTTCTTCAGTGGATGGCTCTCGATGGCATTTTTTTACTTGCCTCTGCACCATACAACTTGTATTTTTGCCTCCCAGTCGGTGGTGGACCAGCAGCCCATTTNNNNNNNNNNNNNNNNNNNNNNNNNNNNNNNNNNNNNNNNNNNNNNNNNNNNNNNNNNNNNNNNNNNNNNNNNNNNNNNNNNNNNNNNNNNNNNNNNNNNNNNNNNNNNNNNNNNNNNNNNNNNNNNNNNNNNNNNNNNNNNNCAGAAACCAGCACTCGATTTTTCATCAAGCCCCCAAAACAATGCAGTACTATGTTTGTTTTGAGGCCGAAAACATTACGGCAGGGGTTGAGCGGGGGAGGGGGCAA…	AGAGGGGGCCAGTGGCACAACTAAAGAAGCACATCAGGAGTGATTTCTTCTTCTTCAGTGGATGGCTCTCGATGGCATTTTTTTACTTGCCTCTGCACCATACAACTTGTATTTTTGCCTCCCAGTCGGTGGTGGACCAGCAGCCCATTTGCTCGGGGGGGGGGGGCAACCTACAGAAACCAGCACTCGATTTTTCATCAAGCCCCCAAAACAATGCAGTACTATGTTTGTTTTGAGGCCGAAAACATTACGGCAGGGGTTGAGCGGGGGAGGGGGCAAGACAGAGCAAAAAGATTAAAAAGAGCTGATGTGCCACTGCTACCC	chr2A	NA	98.013	151	3	0	294	444	368098776	368098626	2.31E-67	263	chr1A	NA	99.338	151	1	0	294	444	293523189	293523339	1.06E-70	274
338	Assemblytics_b_1454	351	chr1A	36248173	36248197	50	+	Deletion	24	-26	chr1A:31275383-31275409:-	between_alignments	TTS ( gene_id TRIDC1AG007230; transcript_id TRIDC1AG007230.4; confidence_class HC_G)	1693	gene_id TRIDC1AG007230; transcript_id TRIDC1AG007230.5; confidence_class HC_G	ATATATATATATATATATATATAT	AAGATGTTTGTGCAGTGGTGGATGTAGAGCCTCACCCCTGATCTGTTTGCTTAATAGTTGTAGTTGTTTCTTGCACTGCGTCAAGTCATACTTATTTATTATGGAGTAGGTATGGATTTAACCTATATATATATATATATATATATATATATATATATATATATATATATATATATATATATATATATATATATATATATGCCTAGATGGATCAATATGTGCTAAAAATGAAGTCTTTGTCGAGTCCACCGTCCATGCTGACAGCTAAAACCGTTTCTATTTAATTGTGAACAAGAACACAAGAAACCTGTTAAAACCATTTCT	GCCTTTCCATGGGTCGAAAGGGACTGAAGATGTTTGTGCAGTGGTGGATGTAGAGCCTCACCCCTGATCTGTTTGCTTAATAGTTGTAGTTGTTTCTTGCACTGCGTCAAGTCATACTTATTTATTATGGAGTAGGTATGGATTTAACCTATATATATATATATATATATATATATGCCTAGATGGATCAATATGTGCTAAAAATGAAGTCTTTGTCGAGTCCACCGTCCATGCTGACAGCTAAAACCGTTTCTATTTAATTGTGAACAAGAACACAAGAAACCTGTTAAAACCATTTCTATTCCTTGTGAAAAGGAATTTTTAAG	chr1B	NA	94.737	133	3	2	196	324	56774851	56774983	1.01E-49	204	chr1A	NA	100	151	0	0	174	324	31275383	31275533	1.62E-72	279
339	Assemblytics_b_14550	352	chr1A	301863867	301863870	198	+	Insertion	-3	195	chr1A:293941832-293942027:+	between_alignments	Intergenic	126482	gene_id TRIDC1AG025560; transcript_id TRIDC1AG025560.4; confidence_class HC_G	TCA	AATACATGAACTCCTCAAACTACGGTCATCAGTGGTAAGTATCCCGATTACGGTCACTTCGGGGTTAATGGATCATAACACATAGTAGGTGACTATAGACTTGCAAGATAGGATCAAGAACTCACATATATTGATGAAAACATAATAGGATCATGAAATTGGTGATGGAGGTAGGTTGATGATGACGATGGTGATGGATTCCCCTCTCCGGAGCCCCGAACGGACTCCAGATCAGCCCTCCCAAGAGAGTTTAGGGCTTGGCGGCGGCTCCGTATCGTAAAATGCGATGAATCTTTCTCCCTA	ACATGAACTCCTCAAACTACGGTCATCAGTGGTAAGTATCCCGATTACGGTCACTTCGGGGTTAATGGATCATAACACATAGTAGGTGACTATAGACTTGCAAGATAGGATCAAGAACTCACATATATTGATGAAAACATAATAGGTTCAGATCTGAAATCATGGCACTCGGGCCCTAGTGACAAGCATTAAGCATAGCAAAGTCATAACAACATCAATCTCAGAACATAGTGGATACTAGGGATCAAACCCTAACAAAACTAACTCGATTACATGATAAATCACATCCAACCCATCACCGTCTAGCAAGCCTACGATGGAATTACTCACACACGGTGGTGAGCATCATGAAATTGGTGATGGAGGTAGGTTGATGATGACGATGGTGATGGATTCCCC…	chr1B	NA	88.274	307	30	2	1	302	395206075	395205770	1.46E-97	363	chr1B	NA	89.251	307	27	2	1	302	381944501	381944196	1.44E-102	379
340	Assemblytics_b_14555	353	chr1A	302211802	302211803	114	+	Insertion	-1	113	chr1A:294290247-294290360:+	between_alignments	TTS ( gene_id TRIDC1AG025600; transcript_id TRIDC1AG025600.1; confidence_class HC_G)	484	gene_id TRIDC1AG025600; transcript_id TRIDC1AG025600.3; confidence_class HC_G	C	TGTCGTTGTCAATCTCGATGGGTAGTGCGAGCTTGTCGAGTAGTTACTTCGTTGCAGAATAAAACTACTACCTCTGTGGATGGTAGTGCGGGTTTATCTTGCACTACTAATATCCACGCGTGTGTACGTGTCGGTGTCAGTCTAAGTTTACTATCGCTGTTTTCTATTGTGGGAATATATGATATAATCATACTATGCTGTAATTGTACTAGGAGTATAATCATACTACTCTCGTATTAGGAATAAAACTTTTGCTTTGATGTACCCCTCTAAGGGGGTGTTTGGTTCAGGGACTTTTTAG	GTCGTTGTCAATCTCGATGGGTAGTGCGAGCTTGTCGAGTAGTTACTTCGTTGCAGAATAAAACTACTACCTCTGTGGATGGTAGTGCGGGTTTATCTTGCACTACTAATATCCACGCGTGTGTACGTGTCGGTGTCAGTCTAAGTTTACAGATTAAAATAAAGAGTTCTCGTGGTCCAGAATCCACAAAATTTGCGTTTGGAACATTAAATAGCTTGTATCCATAGAACATCTGGCGTAACATAGATAATAAATAAATAGGACTATCGCTGTTTTCTATTGTGGGAATATATGATATAATCATACTATGCTGTAATTGTACTAGGAGTATAATCATACTACTCTCGTATTAGGAATAAAACTTTTGCTTTGATGTACCCCTCTAAGGGGGTGTTTGGT…	chr1B	NA	94.505	182	8	2	7	188	334756595	334756774	1.50E-72	279	chr1A	NA	100	152	0	0	150	301	294290360	294290511	4.16E-73	281
341	Assemblytics_b_1457	354	chr1A	36287812	36287880	69	+	Deletion	68	-1	chr1A:31304733-31304734:-	between_alignments	Intergenic	-35643	gene_id TRIDC1AG007230; transcript_id TRIDC1AG007230.6; confidence_class HC_G	GTCCCGGGCGGCAGCTGCCGCGCGAGGCTAGCTACAGTGCGGTGCTCTATTTGCTCAATACAAACTAG	TGAGATTTTGATGAAAGGCAACACTATAAACCACCCTGACCTGACAATAAGTGCAGTTCAGCTACTTTTGTCCCATGATGGTGTACTAATACAACTTGTCATTTTGAAAGAAAGATTGGAAAATCTATACTGCACTCGACGCACACCCGCGTCCCGGGCGGCAGCTGCCGCGCGAGGCTAGCTACAGTGCGGTGCTCTATTTGCTCAATACAAACTAGCAGTGATTGCTACATGGGATGGACAGCACATGCTTTTGTAAATATCTCTAGAATAGAATGTTGACAAAATAATAATCCAGTCTACATGCTACTAATTAAGTAGTAGTTATTTGAATAGTTTGTAGTAGGCAAGTAGAACAAATCAAGCTT	TTGAGATTTTGATGAAAGGCAACACTATAAACCACCCTGACCTGACAATAAGTGCAGTTCAGCTACTTTTGTCCCATGATGGTGTACTAATACAACTTGTCATTTTGAAAGAAAGATTGGAAAATCTATACTGCACTCGACGCACACCCGCAGTGATTGCTACATGGGATGGACAGCACATGCTTTTGTAAATATCTCTAGAATAGAATGTTGACAAAATAATAATCCAGTCTACATGCTACTAATTAAGTAGTAGTTATTTGAATAGTTTGTAGTAGGCAAGTAGAACAAATCAAGCTTG	chr2A	NA	98.913	368	3	1	1	368	742411859	742411493	0	656	chr2A	NA	98.913	368	3	1	1	368	746801821	746801455	0	656
342	Assemblytics_b_14573	355	chr1A	302770695	302770696	102	+	Insertion	0	102	chr1A:294878003-294878105:+	between_alignments	promoter-TSS ( gene_id TRIDC1AG025700; transcript_id TRIDC1AG025700.1; confidence_class HC_G)	-258	gene_id TRIDC1AG025700; transcript_id TRIDC1AG025700.3; confidence_class HC_G	A	GGGCGGTTGATTTGCGGTGGAAGGAATGGTGGGGCGTGGGCGGGCTATTTATACCCCCGCCGCTTGCGTCCGGGCTGTTCGAGTTCGAGCCAGGCTGCGGCCCGCCCACGCCAACGGCGCGACCCGCCCCGAGTTCCCGTCGCGTGTACTAGTAATCTTTGGCACTGGAGTTTTCACAGGCTAGCAGCTTTGATTTTCTTTAAAATTTACCCATTTTAACTTCACGGGTTGGTCGTCGTCCTCTCTAGTAGTTTTCCTTTCTTTCGGTTCATCCCTTCTGCCTCTCCGGCGGCATTTGGAA	GGGCGGTTGATTTGCGGTGGAAGGAATGGTGGGGCGTGGGCGGGCTATTTATACCCCCGCCGCTTGCGTCCGGGCTGTTCGAGTTCGAGCCAGGCTGCGGCCCGCCCACGCCAACGGCGCGACCCGCCCCGAGTTCCCGTCGCGTGTACTCCCTCCGTTCGGAATTATTTGTCGCAAAAATGGATGTATCTAGATGTATTTTAGTTCTAGATACATCCATTTTTGAGACAAGTAATTCCGAACGAAGGGAGTAGTAATCTTTGGCACTGGAGTTTTCACAGGCTAGCAGCTTTGATTTTCTTTAAAATTTACCATTTTAACTTCACGCGTTGGTCGTCGTCCTCTCTAGTAGTTTTCCTTTCTTTCGGTTCATCCCTTCTGCCTCTCCGGCCGCATTTG…	chr1B	NA	83.621	232	16	10	1	221	340652104	340651884	4.33E-48	198	chr1A	NA	100	150	0	0	1	150	294877854	294878003	5.38E-72	278
343	Assemblytics_b_14582	356	chr1A	303023075	303023099	41	+	Deletion	24	-17	chr1A:295124351-295124368:-	between_alignments	Intergenic	187220	gene_id TRIDC1AG025730; transcript_id TRIDC1AG025730.1; confidence_class HC_G	CCAGAGCAAAATTTTCTAGCTCAA	ATGGCTATTATATTAGGACTAATTTTCTAGCCAAAGCAAATTACCATGCTATTCTAAAGGACTCTCAAAATAATATAAGTTAAGCATGATAGATCAATAATTTCTATAAAATAAAACCACCACCGTGCTCTTAAAGATATAAGTGAAGCACCAGAGCAAAATTTTCTAGCTCAAAAGATATAAGTGAAGCATATAGAGTATTCTAATAAATTCCGATTCATGTGTGTCTCTCCCAAAAGGTGTGTACAGCAAGGATGATTTTGGAAAACTATAAATCAAAGACTCAAATCATAAAAGATTCTCCAAGCAAAACACATATCATGT	TATTATACCCATCTTGGATGGCTATTATATTAGGACTAATTTTCTAGCCAAAGCAAATTACCATGCTATTCTAAAGGACTCTCAAAATAATATAAGTTAAGCATGATAGATCAATAATTTCTATAAAATAAAACCACCACCGTGCTCTTAAAGATATAAGTGAAGCATATAGAGTATTCTAATAAATTCCGATTCATGTGTGTCTCTCCCAAAAGGTGTGTACAGCAAGGATGATTTTGGAAAACTATAAATCAAAGACTCAAATCATAAAAGGTTCTCCAAGCAAAACACATATCATGTGGTGAATAAAAATATAG	chr5A	NA	94.753	324	16	1	1	324	590058979	590059301	8.89E-140	503	chr3A	NA	94.753	324	16	1	1	324	421349393	421349715	8.85E-140	503
344	Assemblytics_b_14602	357	chr1A	303401188	303401349	131	+	Deletion	161	30	chr1A:295544343-295544373:+	between_alignments	Intergenic	24153	gene_id TRIDC1AG025770; transcript_id TRIDC1AG025770.2; confidence_class HC_G	NNNNNNNNNNNNNNNNNNNNNNNNNNNNNNNNNNNNNNNNNNNNNNNNNNNNNNNNNNNNNNNNNNNNNNNNNNNNNNNNNNNNNNNNNNNNNNNNNNNNNNNNNNNNNNNNNNNNNNNNNNNNNNNNNNNNNNNNNNNNNNNNNNNNNNNNNNNNNNNNA	TCCCTTATTGTATTACATGGGTTGTGTGAAGATTACCTCACTTGCGACATTGGTTTCAATGCGGTTATGCCTCTAAGTCGTGCTTCGACACGTGGGAGATATAGCCGCATCGAGGGCGTTACAGTCACCCTACTCCTTCGGTGTTGGGAANNNNNNNNNNNNNNNNNNNNNNNNNNNNNNNNNNNNNNNNNNNNNNNNNNNNNNNNNNNNNNNNNNNNNNNNNNNNNNNNNNNNNNNNNNNNNNNNNNNNNNNNNNNNNNNNNNNNNNNNNNNNNNNNNNNNNNNNNNNNNNNNNNNNNNNNNNNNNNNNACACTCACATATCTCTACTCCTATAAAAAAAACAGAGTTGGTGATGATGGTGTTCCTGCCATCCTGCAATATAGGCCATCCGACAGGAA…	TCCCTTATTGTATTACATGGGTTGTGTGAAGATTACCTCACTTGCGACATTGGTTTCAATGCGGTTATGCCTCTAAGTCGTGCTTCGACACGTGGGAGATATAGCCGCATCGAGGGCGTTACAGTCACCCTACTCCTTCGGTGTTGGGAAGTGTGGGTGTGTGGGGGGGGGGGGCAGTGACACTCACATATCTCTACTCCTATAAAAAAAACAGAGTTGGTGATGATGGTGTTCCTGCCATCCTGCAATATAGGCCATCCGACAGGAAAGAAACTATGGCAATTTTGCAAAAAGATACCCACACCCCTCTCCGCATTTGCAAATAAGGCA	chr6A	NA	99.213	127	1	0	1	127	457571721	457571847	2.44E-57	230	chr1A	NA	100	151	0	0	311	461	295544373	295544523	2.37E-72	279
345	Assemblytics_b_14606	358	chr1A	303447749	303447946	167	+	Deletion	197	30	chr1A:295588613-295588643:+	between_alignments	Intergenic	-13790	gene_id TRIDC1AG025780; transcript_id TRIDC1AG025780.1; confidence_class HC_G	NNNNNNNNNNNNNNNNNNNNNNNNNNNNNNNNNNNNNNNNNNNNNNNNNNNNNNNNNNNNNNNNNNNNNNNNNNNNNNNNNNNNNNNNNNNNNNNNNNNNNNNNNNNNNNNNNNNNNNNNNNNNNNNNNNNNNNNNNNNNNNNNNNNNNNNNNNNNNNNNNNNNNNNNNNNNNNNNNNNNNNNNNNNNNNNNNNNNG	GACTATGGTGGAAGGGGGCACCGCACACGGCTAAGAATATGATCACGTGGATCAACTTGTGTCTCTAGGGGTGCCCCTTGCCTCCGTATATAAAGGCTCAAAGGGGGGGGGGCGTCCAAGAGGAGGCGCGCCAGGAGGAGTCCTACTCCCNNNNNNNNNNNNNNNNNNNNNNNNNNNNNNNNNNNNNNNNNNNNNNNNNNNNNNNNNNNNNNNNNNNNNNNNNNNNNNNNNNNNNNNNNNNNNNNNNNNNNNNNNNNNNNNNNNNNNNNNNNNNNNNNNNNNNNNNNNNNNNNNNNNNNNNNNNNNNNNNNNNNNNNNNNNNNNNNNNNNNNNNNNNNNNNNNNNNGTTGGAATAGGATTCGCGGAGGGGGAAAAGAGGAGAGAGAGAGGAGAGAGAGA…	AGGACTATGGTGGAAGGGGGCACCGCACACGGCTAAGAATATGATCACGTGGATCAACTTGTGTCTCTAGGGGTGCCCCTTGCCTCCGTATATAAAGGCTCAAAGGGGGGGGCGGCCAAGAGGAGGCGCGCCAGGAGGAGTCCTACTCCCTCCGGGAGTAGGACTCCCCCCCTTTTCTAGTTGGAATAGGATTCGCGGAGGGGGAAAAGAGGAGAGAGAGAGGAGAGAGAGAGGAGgAAGGGGGGCCGGCCCCTTCTCCTTGTCCTATTCGGACCAAGGGGGGGGGAGGGGCGCGCGGCCCATATCTGGCCACCTCTCCTCTCTTCCACT	chr7A	NA	98.684	152	0	1	1	150	50558929	50558778	5.59E-69	268	chr1A	NA	99.338	151	1	0	347	497	295588643	295588793	1.20E-70	274
346	Assemblytics_b_14607	359	chr1A	303459212	303459257	83	+	Insertion	45	128	chr1A:295599912-295600040:+	between_alignments	Intergenic	-2403	gene_id TRIDC1AG025780; transcript_id TRIDC1AG025780.1; confidence_class HC_G	TTCTCTGTTTAGGACACCCCCCCCCCCGGCATGCAAATGACATGG	ATGTTGTAGAGGCCACTAATTCTATCTTCGGCAAGCTCGGTCATTGGAGATGCGGTAGTGGCGGTCCTGTAGTTCTAAGTAGTGTCATCCTGTGGCGGCAGGGCTGGATTTGCGCCAGAGCTGTATTTTGGACTCGTTCGTATTTTTTCGTTCTCTGTTTAGGACACCCCCCCCCCCGGCATGCAAATGACATGGCCTGAGATGTTATTTTCTTTTCTTGTTTGAGCTTCGTACTATCACCAACGTTTTTCTTAGTGAAGCTCCCGGTCCAGAGAACTCATATACCATTCAAGAAAAAGGTGGTCATTTGATGCTAGTTGTTTGAAAGGATACAATTCAATGCAC	ATGTTGTAGAGGCCACTAATTCTATCTTCGGCAAGCTCGGTCATTGGAGATGCGGTAGTGGCGGTCCTGTAGTTCTAAGTAGTGTCATCCTGTGGCGGCAGGGCTGGATTTGCGCCAGAGCTGTATTTTGGACTCGTTCGTATTTTTTCGNNNNNNNNNNNNNNNNNNNNNNNNNNNNNNNNNNNNNNNNNNNNNNNNNNNNNNNNNNNNNNNNNNNNNNNNNNNNNNNNNNNNNNNNNNNNNNNNNNNNNNNNNNNNNNNNNNNNNNNNNNNNNNNGCCTGAGATGTTATTTTCTTTTCTTGTTTGAGCTTCATACTATCACCAACGTTTTTCTTAGTGAAGCTCCCGGTCCAGAGAACTCATATACCATTCAAGAAAAAGGTGGTCATTTGATGCTA…	chr1B	NA	93.133	233	15	1	114	345	339943727	339943495	7.90E-91	340	chr1B	NA	93.133	233	15	1	114	345	325701913	325701681	7.86E-91	340
347	Assemblytics_b_14611	360	chr1A	303661315	303661445	100	+	Deletion	130	30	chr1A:295801720-295801750:+	between_alignments	Intergenic	-101941	gene_id TRIDC1AG025810; transcript_id TRIDC1AG025810.1; confidence_class HC_G	NNNNNNNNNNNNNNNNNNNNNNNNNNNNNNNNNNNNNNNNNNNNNNNNNNNNNNNNNNNNNNNNNNNNNNNNNNNNNNNNNNNNNNNNNNNNNNNNNNNNNNNNNNNNNNNNNNNNNNNNNNNNNNNNNC	CCCCAAGATGGTATCTCGTGGATACAGAAAGTTGCGGCGGTGGAATTAGGGTTTTGGCTCCGTATCTGATCGTTTGGGGGTACGTAGGTATATATAGGAGGAAGGAGTATGTCGGTGGAGCAACAGGGGCCCCACGAGGGTGGAGAGCACNNNNNNNNNNNNNNNNNNNNNNNNNNNNNNNNNNNNNNNNNNNNNNNNNNNNNNNNNNNNNNNNNNNNNNNNNNNNNNNNNNNNNNNNNNNNNNNNNNNNNNNNNNNNNNNNNNNNNNNNNNNNNNNNNCCTCGTGGCTTCCTCCTTTATTTCTTGACGTAGGGTCCAAGTCTCCTGGGTCTTGTTCGTTCCAAAAATTACGTTCCTGAAGGTTTCATTCCGTTTGGACTCCGTTTGATATTTCTTTTC…	CCCCAAGATGGTATCTCGTGGATACAGAAAGTTGCGGCGGTGGAATTAGGGTTTTGGCTCCGTATCTGATCGTTTGGGGGTACGTAGGTATATATAGGAGGAAGGAGTATGTCGGTGGAGCAACAGGGGCCCCACGAGGGTGGAGAGCACGCCTGGGGGGGGGGTAGGCGCGCCCCCTACCTCGTGGCTTCCTCCTTTATTTCTTGACGTAGGGTCCAAGTCTCCTGGGTCTTGTTCGTTCCAAAAATTACGTTCCTGAAGGTTTCATTCCGTTTGGACTCCGTTTGATATTTCTTTTCTTCGAAACCCTAAAATAGGCAAAAAAACAGC	chr5A	NA	99.31	145	1	0	1	145	155903277	155903421	2.23E-67	263	chr1A	NA	100	151	0	0	280	430	295801750	295801900	2.20E-72	279
348	Assemblytics_b_14623	361	chr1A	303986272	303986308	38	+	Deletion	36	-2	chr1A:296116132-296116134:-	between_alignments	Intergenic	-218465	gene_id TRIDC1AG025820; transcript_id TRIDC1AG025820.1; confidence_class HC_G	CATTGGATGTCGTTGATAACGGGATCACATCATTAG	TTCATGATAATCGTTTATTATCCATGCTAGAATTGTATTAATAGGAAACTCAGATACATGTGTGGATACATAGACAACACCATGTCCCTAGTAAGCCTCTAGTTGACTAGCTCGTTGATCAAAAGATGGTTACGGTTTCCTGACCATGGACATTGGATGTCGTTGATAACGGGATCACATCATTAGGAGAATGATGTGATGGACAAGACCCAATCCTAAGCCTAGCACAAAGATCGTGTAGTTCGTATGCTAAAGCTTTTCTAATGTCAAGTATCATTTCCTTAGACCATGAGGTTGTGCAACTCCCGGATACCGTAGGAATGCTTTGGGTGTGCC	TGTTCATGATAATCGTTTATTATCCATGCTAGAATTGTATTAATAGGAAACTCAGATACATGTGTGGATACATAGACAACACCATGTCCCTAGTAAGCCTCTAGTTGACTAGCTCGTTGATCAAAAGATGGTTACGGTTTCCTGACCATGGAGAATGATGTGATGGACAAGACCCAATCCTAAGCCTAGCACAAAGATCGTGTAGTTCGTATGCTAAAGCTTTTCTAATGTCAAGTATCATTTCCTTAGACCATGAGATTGTGCAACTCCCGGATACCGTAGGAATGCTTTGGGTGTGCCAA	chr1A	NA	99.405	336	2	0	1	336	304005664	304005999	5.30E-172	610	chr1A	NA	99.702	336	1	0	1	336	296135755	296136090	1.13E-173	616
[truncated: 1,915 more rows]
