# Supplementary material for: Redistribution of Meiotic Crossovers Along Wheat Chromosomes by Virus-Induced Gene Silencing
Source: Front Plant Sci. 2021 Feb 4;11:635139. doi: 10.3389/fpls.2020.635139 (PMC7890124; doi:10.3389/fpls.2020.635139)
Supplement: Supplementary file 3 [file Table_1.XLSX]

## Sheet: Sheet1
ID	Zavitan	ref_start	ref_stop	size	strand	type	ref_gap_size	query_gap_size	Svevo.query_coordinates	method	Annotation	Distance.to.TSS	Nearest.PromoterID	Zavitan.1	Zavitan.....150.bases	Svevo.....150.bases	match_id.x	match_description.x	X._identity.x	alignment_length.x	mismatches.x	gap_openings.x	q_start.x	q_end.x	s_start.x	s_end.x	e.value.x	bit_score.x	match_id.y	match_description.y	X._identity.y	alignment_length.y	mismatches.y	gap_openings.y	q_start.y	q_end.y	s_start.y	s_end.y	e.value.y	bit_score.y
M1	chr1A	3392262	3392455	192	+	Deletion	193	1	chr1A:3720509-3720510:+	between_alignments	Intergenic	5322	gene_id TRIDC1AG000450; transcript_id TRIDC1AG000450.5; confidence_class HC_G	CACCAGTGGCGGAGACAGGGGGGGACCAGCAGGGGCCCTGGCCCCCCCTAAGATCACTGATTTGCTGGTAATTAGTAGATGAACAGTGTGCAATTTATACGAAAATACATGTAGTAGTATTGTTTGGCCCCTGTTATGAAGAGTTTGAGTCATTTGGCCCCCCTGATCCATAATTCCTGGCTCCGCCACTGCG	CTTCTCTCGGTGATTTATGCGATGTATGAAGAGAATCGGGTTGTTGCTGCTGACTTTGGTGGTTTGAGAGTCGATTTCAGGGGCAGGAAGAGGATTCGGAGGCATAGAGATTAGTTACCGCACACCACCTGTTCGATGAAATGCCCGCAGCACCAGTGGCGGAGACAGGGGGGGACCAGCAGGGGCCCTGGCCCCCCCTAAGATCACTGATTTGCTGGTAATTAGTAGATGAACAGTGTGCAATTTATACGAAAATACATGTAGTAGTATTGTTTGGCCCCTGTTATGAAGAGTTTGAGTCATTTGGCCCCCCTGATCCATAATTCCTGGCTCCGCCACTGCGCAGCACGCTGCAGCGACGTCTTCTTCTCCTTTCTCCGCGGGCGCTCGCCAGTCCAC…	TAAAGGTGTATGAGAGCACATCAACCAGATTCAGGCTATACCTTCTGGGACAACCTTTTCGACGGTGACTTGTCAACATTGATGGGTGGCAGCGTGGACTGGCGAGCGCCCGCGGAGAAAGGAGAAGAAGACGTCGCTGCAGCGTGCTGCCTGCGGGCATTTCATCGAACAGGTGGTGTGCGGTAACTAATCTCTATGCCTCCGAATCCTCTTCCTGCCCCTGAAATCGACTCTCAAACCACCAAAGTCAGCAGCAACAACCCGATTCTCTTCATACATCGCATAAATCACCGAGAGAAGT	chr2A	NA	100	188	0	0	154	341	762064874	762065061	6.92e-93	348	chrUn	NA	99.471	189	1	0	154	342	146378583	146378771	8.92e-92	344
M1a	chr1A	7498563	7498744	181	+	Deletion	181	0	chr1A:8051556-8051556:+	between_alignments	TTS ( gene_id TRIDC1AG001640; transcript_id TRIDC1AG001640.1; confidence_class HC_G)	301	gene_id TRIDC1AG001640; transcript_id TRIDC1AG001640.4; confidence_class HC_G	AGCTGTAATCTTAATTTCCTTTGCATTAGCTGCTTGTGGAGGTTGTAGTTAGCGTTTCAGTCCAGTGTTCTCATTGTATCCTTCTGACCGCTGTATTTTGGTTGTTTGCTGTAACTCCTGGCCGGTTGATGGCTTTGTTAATTCAAAGCCGGGCTCCTCGCGAGCCTTCGTTCTAAAAAAA	GGCCACTCCTGGTACCACTCGGCTCTCACACTGCTAAGCGGGCTCGCCATGCAGGTACGCTGATTAATTTCAGCTCCCCGGTCGCTAATCATGATTAGGAGTGGTAAGTTTCTGGGGTTAAACAAAGATGATGTGTTTTTGGGGTGGGCAAGCTGTAATCTTAATTTCCTTTGCATTAGCTGCTTGTGGAGGTTGTAGTTAGCGTTTCAGTCCAGTGTTCTCATTGTATCCTTCTGACCGCTGTATTTTGGTTGTTTGCTGTAACTCCTGGCCGGTTGATGGCTTTGTTAATTCAAAGCCGGGCTCCTCGCGAGCCTTCGTTCTAAAAAAAGATTGTTGCAAGGCATGGCCTGTCAAGGGAGACAACAAAGATCAACGCAAGGATCAAGGAAATCAGTG…	GGGCCACTCCTGGTACCACTCGGCTCTCACACTGCTAAGCGGGCTCGCCATGCAGGTACGCTGATTAATTTCAGCTCCCCGGTCGCTAATCATGATTAGGAGTGGTAAGTTTCTGGGGTTAACAAAGATGATGTGTTTCTGGGGTGGGCAGATTGTTGCAAGGCATGGCCTGTCAAGGGAGACAACAAAGATCAACGCAAGGATCAAGGAAATCAGTGAGATCAAGGAAACGTATCAGATCCAAAGCTCTCCGGCTGAAATATGGAGTGCGTCCTCCATTGATGCCGCCGATGCTGACTG	chrUn	NA	98.913	184	2	0	148	331	36082200	36082017	2.44e-87	329	chr7A	NA	98.913	184	2	0	148	331	24827093	24826910	2.43e-87	329
M1c	chr1A	11325553	11325689	133	+	Deletion	136	3	chr1A:10988674-10988677:+	between_alignments	Intergenic	48894	gene_id TRIDC1AG002760; transcript_id TRIDC1AG002760.1; confidence_class HC_G	TCCCTATACCTTCTTTTTATTATAAGAGTTTGAATCACTATTTGCTTGTTGATCCAGTCAAAAGCTAGATTTGACACTTTGGCAAAAGTTTGCTAGAGAACTTTGCTTCAAGGTAATCTTCCTCTCGTGGGTTCGA	GATACATGACTCGTAATGGTCAGGATGTTATTTGGACACCCCCCCCATTCTAAACGAAGCAAGCACCTCTTGATGGGTGACTTCCCGAGTACAAACCAATATCATTTTTTATCCCAACACCAATACATGGTTGTAAGCATTAAGACCTTATCCCTATACCTTCTTTTTATTATAAGAGTTTGAATCACTATTTGCTTGTTGATCCAGTCAAAAGCTAGATTTGACACTTTGGCAAAAGTTTGCTAGAGAACTTTGCTTCAAGGTAATCTTCCTCTCGTGGGTTCGATAACCCAGGGTCATCTTTGGGAAGATAGGTGTGGGATACTCCTTTTAGTTTCAATACCGGATCAATAAAAAGGAGATATCACCAAGCAGGTGGATGTGCTTCTGGGCTCTCCA…	GATACATGACTCGTAATGGTCAGGATGTTATTTGGACACACCCCCCATTCTAAACGAAGCAAGCACCTCTTGATGGGTGACTTCCCGAGTACAAACCAATATCATTTTTTATCCCAACACCAATACATGGTTGTAAGCATTAAGACCTTACAATAACCCAGGGTCATCTTTGGGAAGATAGGTGTGGGATACTCCTTTTAGTTTCAATACCGGATCAATAAAAAGGAGATATCACCAAGCAGGTGGATGTGCTTCTGGGCTCTTCAGGAGGCCAAAGAGCCCTTTAACTCGATCATTACCACT	chr4A	NA	91.329	346	30	0	22	367	708450414	708450069	9.6e-131	473	chr4A	NA	91.329	346	30	0	22	367	720050204	720049859	9.56e-131	473
M2	chr1A	24172647	24172782	145	+	Deletion	135	-10	chr1A:22513756-22513766:-	between_alignments	promoter-TSS ( gene_id TRIDC1AG005130; transcript_id TRIDC1AG005130.11; confidence_class HC_G)	-132	gene_id TRIDC1AG005130; transcript_id TRIDC1AG005130.10; confidence_class HC_G	CTTGTGCCAAGAGGTCCTGGGTTCGAACCAGCCTCTCTGCATTGCACTTTGCAGGGGTAAGACTAGGTTCCTATAATCCCTCCCCAGACCCCACCTTGTGTGGGAGCTTCTATGCACTGGGTCTGTCTGTCCTTT	AACTTTGTGCTGCACATACAAAGTTATATCTTCTGGATGCATGGTTATTCCCTTGTTTTTGAAGGAAGTATATTTTTACACTAACATGTATAGTTCATAATCTGAGGGCAAAACTAATAAGAGATAATAATCGAAGCACTATCAAGATGCCTTGTGCCAAGAGGTCCTGGGTTCGAACCAGCCTCTCTGCATTGCACTTTGCAGGGGTAAGACTAGGTTCCTATAATCCCTCCCCAGACCCCACCTTGTGTGGGAGCTTCTATGCACTGGGTCTGTCTGTCCTTTATCAAGATGCTATTTGGGAATATATGTACTGGAAGGATCTCTAAAGTTGTCATTTATTATGAAACTGCCTGTGACCTTTAAGGATTCATATGCATTCTGCAGTGAACAAATAAT…	AGGTGAGTTAAACTTTGTGCTGCACATACAAAGTTATATCTTCTGGATGCATGGTTATTCCCTTGTTTTTGAAGGAAGTATATTTTTACACTAACATGTATAGTTCATAATCTGAGGGCAAAACTAATAAGAGATAATAATCGAAGCACTATCAAGATGCTATTTGGGAATATATGTACTGGAAGGATCTCTAAAGTTGTCATTTATTATGAAACTGCCTGTGACCTTTAAGGATTCATATGCATTCTGCAGTGAACAAATAATGAAATAATAAGAACTTAGGCTCAGTTTGATATTTTTATCATATATA	chr4B	NA	99.275	138	0	1	151	287	106102156	106102293	6.32e-63	248	chr1A	NA	100	151	0	0	285	435	22513756	22513906	2.23e-72	279
M4	chr1A	99776464	99776594	130	+	Deletion	130	0	chr1A:120420412-120420412:+	between_alignments	Intergenic	316489	gene_id TRIDC1AG013870; transcript_id TRIDC1AG013870.8; confidence_class HC_G	GCATGTTATTTATTTACTTTATAAGCCCTTTATGTGGTGTCGCTGAGACGCCCGACTGTGGCATTGCTTGTTATTTATTTACTTTATAAGCCCTTTATGTGGTGTCGCACAGACGCCCGACTGCGGCATT	ACGCCCGACTGTNNNNNNNNNNNNNNNNNNNNNNNATTTAATAAGCCCTTTATGTGGTGTCGCTGAGACGCCCGACTGTGGCATTGCTTGTTATTTATTTATTTTATAAGCCCTTTATGTGGTGTCGCTGAGACGCCCGACTGTGGTATTGCATGTTATTTATTTACTTTATAAGCCCTTTATGTGGTGTCGCTGAGACGCCCGACTGTGGCATTGCTTGTTATTTATTTACTTTATAAGCCCTTTATGTGGTGTCGCACAGACGCCCGACTGCGGCATTTTATTCCCACTCCATTATTGCTTATTCATGTTGCATAAAAATAACCTGCTTGCATGCATAAAAGATGTTTTATTTATGACTGACGATGTGATCATAGAATATTTCAGTGCATAATTATC…	AAACATTATGAACACTGGGATAACATAATTGATAATTATGCACTAAAATATTCTATGATCACATCGTCAGTCATAAATAAAACATCTTTTATGCATGCAAGCTGGTTATTTTTATGCAACATGAATAAGCAATAATGGAGTGGGAATAAAATGCCGCAGTCGGGCGTCTGTGCGACACCACATAAAGGGCTTATAAAGTAAATAAATAACAAGCAATGCCACAGTCGGGCGTCTCAGCGACACCACATAAAGGGCTTATAAAGTAAATAAATAACATGCAATACCACAGTCGGGCGTCTC	chr4A	NA	99.241	395	3	0	36	430	169326179	169325785	0	713	chr6A	NA	98.985	394	3	1	37	430	159733548	159733940	0	704
M6	chr1A	285931473	285931628	155	+	Deletion	155	0	chr1A:278638490-278638490:+	between_alignments	Intergenic	85310	gene_id TRIDC1AG024180; transcript_id TRIDC1AG024180.1; confidence_class HC_U	TCTCAACAAACACACCGCAAAAAGAAGATTACATCGAATAGATCTCCACGAGAGAGGGGGAGAACATTGTATTGAGATCCAAAAAGAGAGAAGAAGCCATCTAGCTACTAACTATGGACCCGTAGGTCTGAAGTAAACTACTCACACTTCATCGG	TCCCATGGCAAGAAAAACCAATCTAGTAGGCCAAACCAAACTGATAATTCGAAGAGACTTGCAAAGATAACCAATCATACATAAAATAATTTAGAGAATATTCAAATATTATTCATAGATAGACTGGATCATAAACCCACAATTCATCGGTCTCAACAAACACACCGCAAAAAGAAGATTACATCGAATAGATCTCCACGAGAGAGGGGGAGAACATTGTATTGAGATCCAAAAAGAGAGAAGAAGCCATCTAGCTACTAACTATGGACCCGTAGGTCTGAAGTAAACTACTCACACTTCATCGGAGGGGCTTGGATGATGATGTAGAAGCCCTCCATGATCGATTCCCCTTCCGGCGGAGCTCCGGAACAAGCCCCTAGATGGGATCTCGTGGATACA…	TCCCATGGCAAGAAAAACCAATCTAGTAGGCCAAACCAAACTAATAATTCAAAGAGACTTGCAAAGATAACCAATCATACATAAAAGAAGTCAGAGAATATTCAAATATTATTCATAGATAGACTGGATCATAAACCCACAATTCATCGGAGGGGCTTGGATGATGATGTAGAAGCCCTCCGTGATCGATTCCCCTTCCGGCGGAGCTCCGGAACAAGCCCCTAGATGGGATCTCGTGGATACAGAAAGTTGCGGCGGTGGAATTAGGTTTTTGGCTCCGTATCTGATCGTTTGGGTGTA	chr4A	NA	97.566	452	9	2	1	451	518320414	518319964	0	773	chr3A	NA	97.363	455	12	0	1	455	94320264	94320718	0	774
M7	chr1A	391554604	391554761	159	+	Deletion	157	-2	chr1A:382435831-382435833:-	between_alignments	Intergenic	-120263	gene_id TRIDC1AG033300; transcript_id TRIDC1AG033300.1; confidence_class HC_G	AGTAGCATCAGATTCATTGCTACTTCTAAAGTTAAATTGTGATTAGTTAGACAGAATAGGTGGATTAAGAAGTAATCGAGGCAACAAGCAAGAACCAGATACAAAACTAACATGGATGAACAATTGGAACGACGTCAGGGTGGAAGATCGCAGTGAA	TCAATAAAGTGTAGGAACTTGTGGATGTCGATCCAGTCAACTTCAGTGCCATTAGTAACAGCCGAGTTATTACAGAGTAACAAACGAGCCGACTGCTTAACTCTGAAAAAACCTACACGTGCCAGCAATTATAAGAAAACATTAGTTAGAAGTAGCATCAGATTCATTGCTACTTCTAAAGTTAAATTGTGATTAGTTAGACAGAATAGGTGGATTAAGAAGTAATCGAGGCAACAAGCAAGAACCAGATACAAAACTAACATGGATGAACAATTGGAACGACGTCAGGGTGGAAGATCGCAGTGAAGATGAGACCAGGTTCTGCTATTTCCATCAACATTCGTGCGCCAACTTTCAGTCCGTAACACTTGAGAAAGTTTATCCAAGTTCGGCCATAAA…	GATCAATAAAGTGTAGGAACTTGTGGATGTCGATCCAGTCAACTTCAGTGCCATTAGTAACAGCCGAGTTATTACAGAGTAACAAACGAGCAGTCTGCTTAACTCTGAAAAAACCTACACGTGCCAGCAATTATAAGAAAACATTAGTTAGATGAGACCAGGTTCTGCTATTTCCATCAACATTCGTGCGCCAACTTTCAGTCCGTAACACTTGAGAAAGTTTATCCAAGTTCGGCCATAAAAAAGCAGCAATCTTCTTGGTTCATGAACCCAACTCGGAACTTATATCCATGGCTTGTCTT	chr2A	NA	96.344	465	9	1	1	457	198176216	198176680	0	758	chr7A	NA	96.344	465	9	1	1	457	267523649	267523185	0	758
M7b	chr1A	419055488	419055675	187	+	Deletion	187	0	chr1A:410386791-410386791:+	between_alignments	Intergenic	-137822	gene_id TRIDC1AG035530; transcript_id TRIDC1AG035530.2; confidence_class HC_G	CGATGAATTGCCGGCCCCTGGTCCAGGCAGGCTCTGGTTGCAGGCGGATGGTTGCTGCAGCAAGGCCTCCTGGGTCGCGGTCGAGACTTCCGCCGCGGGAAACATTGCCCTGGCCCGCGGCTGGCAAGCGTTCGCCCGCGCGCGCGGCCTGGGCAGGCGGTGCACGCTCCACGTCAAGTATGATGGT	CAACCATGGCGGTCCAGCTGACGAGGGGAGGCGCGCGATGGTGGTGCGGCCTCCCCGCCCACGCTTTCATTCAATGGAGGTGTCGCTGGAGTTCGTTGTCTGTTCGGAGAACCCGGCCGGCAACTGGCTCCAGCTTCCGCGCTTCTTTGTCGATGAATTGCCGGCCCCTGGTCCAGGCAGGCTCTGGTTGCAGGCGGATGGTTGCTGCAGCAAGGCCTCCTGGGTCGCGGTCGAGACTTCCGCCGCGGGAAACATTGCCCTGGCCCGCGGCTGGCAAGCGTTCGCCCGCGCGCGCGGCCTGGGCAGGCGGTGCACGCTCCACGTCAAGTATGATGGTGGACGACCCTCTATGTGAGGGTGTTCGGGGAAGATGGTCGCTGCGCCGGGTGCTGCCCGAGA…	CAACCATGGCGGTCCAGCTGACGAGGGGAGGCGCGCGATGGTGGTGCGGCCTCCCCGCCCACGCTTTCATTCAATGGAGGTGTCGCTGGAGTTCGTTGTCTGTTCGGAGAACCCGGCCGGCAACTGGCTCCAGCTTCCGCGCTTCTTTGTGGACGACCCTCTATGTGAGGGTGTTCGGGGAAGATGGTCGCTGCGCCGGGTGCTGCCCGAGATGAACGACGGTGAGGAGGTGCTCGGCCTTGGTGATGGTCACGACGAGGATGAGGACAAGCATGCCCTCTGCGGCGACCGCGTCTCTTC	chr7A	NA	92.668	491	31	5	1	487	577510720	577511209	0	702	chr6A	NA	92.843	489	33	2	1	487	404763775	404764263	0	708
M8	chr1A	539424375	539424531	151	+	Deletion	156	5	chr1A:531771691-531771696:+	between_alignments	Intergenic	54676	gene_id TRIDC1AG052800; transcript_id TRIDC1AG052800.2; confidence_class HC_G	TGCCGCATGCAAAGGGTACAGACGTTTAAATAGCCGCATGCAACACTAGTTCAATTTTAAAAATGTTCAAATATTACATCCCAATATTGTTGTCCCCTTTCACCATCCATTGATGCTCAATCAGATCTTCCTTCAGTTGCTCGTGAGTTGGTGATG	CTTGACATTGTTTGTTTTGAGATTACTTAGGGAATCTTCAATGGCAACCCTCCCGCATCGGTCCGTGGACACGGATGCGGGACGCCATCCAATCGTAGCTGCATGCATTCGATCTTTTTTGTTTTATTTTTCAAGTCCGCACGATCAAATTGCCGCATGCAAAGGGTACAGACGTTTAAATAGCCGCATGCAACACTAGTTCAATTTTAAAAATGTTCAAATATTACATCCCAATATTGTTGTCCCCTTTCACCATCCATTGATGCTCAATCAGATCTTCCTTCAGTTGCTCGTGAGTTGGTGATGCTGAATTTGTTGATGCATTCGAATAAACTCCTCAAATGTGTCAGGATTCTGGTCCGAAAGTTGGATAGTATCACCCATATTCTCAAATTTCAG…	CTTGACATTGTTTGTTTTGAGATTACTTAGGGAATCTTCAATGGCAACCCTCCCGCATCGGTCCGTGGACACGGATGCGGGACGCCATCCAATCGTAGCTGCATGCATTCGATCTTTTTTGTTTTATTTTTCAAGTCCGCATGACCAAATCGTAGCTAAATTTGTTGATGCATTCGAATAAACTCCTCAAATGTGTCAGGATTCTGGTCCGAAAGTTGGATAGTATCACCCATATTCTCAAATTCCAGAGCTGCGGCATTGTAACACCCCAGATGTAACTTGCCATATTTGTAACTCCGACTTTT	chr6A	NA	87.059	340	36	7	61	395	600927678	600928014	8.12e-102	377	chr6A	NA	87.647	340	34	6	61	395	596530641	596530977	3.74e-105	388
M8b	chr1A	547561633	547561801	150	+	Deletion	168	18	chr1A:563148425-563148443:+	between_alignments	Intergenic	-9202	gene_id TRIDC1AG054650; transcript_id TRIDC1AG054650.1; confidence_class HC_G	CAAGCGCCGCCATGGAGCTCAACGGCATTGGAGGCCCGTTCTGCAACATCTGCCTCCCCGAGCTCCTGCTGGTGGCTTCAACGCCCGCCGGCGCTTCTCCAGCTCCTCCCGCTGGTGTGGTGGGTCGTCAGTCCAGGGAGAGGAAGAAGGCACCTGCACGCCTCGCCT	ACGTAGCCCAACTACGTAAACTGTATATTATGTAACCTTATAAATATATGTGATAGGCCACTCCTAGAGGGTGGGTTGAGCCAGTTTCCACAAATCCTACGTTTAACACCCACCCAGCCCCCGTACACGCCGCGCCGCCGGTGGAGCTCACAAGCGCCGCCATGGAGCTCAACGGCATTGGAGGCCCGTTCTGCAACATCTGCCTCCCCGAGCTCCTGCTGGTGGCTTCAACGCCCGCCGGCGCTTCTCCAGCTCCTCCCGCTGGTGTGGTGGGTCGTCAGTCCAGGGAGAGGAAGAAGGCACCTGCACGCCTCGCCTTCCGCTGGATCCCGAGGACTTGGCGGCGCGCGGCGTGGCTCGCACTCTATGGCCATGAAGATGGCTGTCACAAGGTAAGCA…	TCTGCGAGCCACCTGCACATATTGAGCCCCTTCATGGGCCATGGCCTCGTGCTCCCACCGTAGTGGTGTGCTTACCTTGTGACAGCCATCGTCATGGCCATAGAGTGCGAGCCACGCCGCGCGCCGCCAAGTCCTCGGGATCCAGCGGAACGGGCCTCCAATGCCGTTGAGCTCCATGGCGGCGCGGCGTGTACGGGGGCTGGGTGGGTGTTAAACGTAGGATTTGTGGGAACTGGCTCAACCCTCTAGGAGTGGCCTATCACATATATTTATAAGGTTACATAATATACAGTTTACGTAGTTGGGCTACGTTACAAA	chr3B	NA	98.333	360	6	0	109	468	683413074	683413433	1.61e-178	632	chr3B	NA	98.056	360	7	0	109	468	676431259	676431618	7.48e-177	627
M8c	chr1A	578679861	578680000	142	+	Deletion	139	-3	chr1A:571175187-571175190:-	between_alignments	promoter-TSS ( gene_id TRIDC1AG062280; transcript_id TRIDC1AG062280.2; confidence_class HC_G)	-381	gene_id TRIDC1AG062280; transcript_id TRIDC1AG062280.2; confidence_class HC_G	GGCTTGTTCGGTTAATCCTCTCCCCAAGAGGATTGAAGGGGATTGGCAAGGATTGATTTGTATTTTGACTTATAAGAGGTTTAAATCCCCCTCAAACCCCTTCAATCCACTCGGATTCGCACGCAACCGAACAAGGCTT	GTCGCACTCGGGACGCCATTTTCGTATGGCGAGCTTGAATTCGGTCAATGAGTGCGGTGGACACTGCTAACCGCTCGCGTCGCTGCAGTCGACGGGTTGACATGGACACGACCAGTACCTTCATGACTGAGCTGCTTTGCGCTCCCTGAGGGCTTGTTCGGTTAATCCTCTCCCCAAGAGGATTGAAGGGGATTGGCAAGGATTGATTTGTATTTTGACTTATAAGAGGTTTAAATCCCCCTCAAACCCCTTCAATCCACTCGGATTCGCACGCAACCGAACAAGGCTTGAGAGGGGCAGCCCAACTGAGAGCACGAAATTCATCCTCGGCCTTGCTTCTCGCATTTACTTCAAATTTTGGACACCCCTCAAAAACAGAACTTCAAATTTTGGACCAAG…	GAGGTCGCACTCGGGACGCCATTTTCGTATGGCGAGCTTGAATTCGGTCAATGAGTGCGGTGGACACTGCTAACCGCTCGCGTCGCTGCAGTCGACGGGTTGACATGGACACGACCAGTACCTTCATGACTGAGCTGCTTTGCGCTCCCTGAGAGGGGCAGCCCAACTGAGAGCACGAAATTCATCCTCGGCCTTGCTTCTCGCATTTACTTCAAATTTTGGACACCCCTCAAAAACAAAACTTCAAATTTTGGACCAAGCTGCTTTGCGCTCCCTTACACTGACGCGCCCAGACGGACGCGG	chr5A	NA	97.351	151	3	1	147	297	633023163	633023014	3.81e-65	255	chr1A	NA	100	150	0	0	1	150	571175041	571175190	8.1e-72	278
M10	chr1A	590927831	590927968	137	+	Deletion	137	0	chr1A:582695759-582695759:+	between_alignments	Intergenic	-95762	gene_id TRIDC1AG065000; transcript_id TRIDC1AG065000.1; confidence_class HC_G	ATCGTCGGAATAACATTGTTACCGGCGCGTCAAACATTGTTACTCCTCAGCGGACTAACATTGTTAGCGAGGGTGCAAACATTGTTACTCCTTCCCTTGGAACATTGTTATGTTCGTGGCTGAAGGTAACAATGTTA	GCTGACAATGTTAATCGTCGGAATAACATTGTTATCGGCGCGTCATACATTCTTACTCCTTAGCAAAATAACATTGTTAGTGCGGGCGCAAACATTGTTACTCCTTCCCTCGGAACATTGTTACTATCGCGGCTGACGCTAACAATGTTAATCGTCGGAATAACATTGTTACCGGCGCGTCAAACATTGTTACTCCTCAGCGGACTAACATTGTTAGCGAGGGTGCAAACATTGTTACTCCTTCCCTTGGAACATTGTTATGTTCGTGGCTGAAGGTAACAATGTTACTGAAAGTGCAGCTGTCCCTGGGTGATTTTGGTAATGATTAACAACATATAGCTCTTTGAACTAATGCCATTACAAGATAAATATTTCAGAAAAGTTCAATGATTGGCATGG…	TCCTTAGCATTTTGAGGGGTCCACATTCCTATCCATGCCATGACAATCATTGAACTTTCCTGAAATATTTATCTTGTAATGGCATTAGTTCAATGAGCTATATGTTGTTAATCATTACCAAAACCACCCAGGGACAACTGCACTTTCAGTAACATTGTTACCTTCAGCCATGAACATAACAATGTTCCAAGGGAAGGAGTAACAATGTTTGCACCCGCGCTAACAATGTTAGTCCGCTGAGGAGTAACAATGTTTGACGCGCCGGTAACAATGTTATTCCGACGATTAACATTGTCAGCG	chr6B	NA	90.795	239	22	0	22	260	294662	294900	1.33e-84	320	chr1A	NA	99.314	437	3	0	1	437	582880282	582880718	0	791
